# Supplementary material for: Nitro-oleic acid enhances mitochondrial metabolism and ameliorates heart failure with preserved ejection fraction in mice
Source: Nat Commun. 2025 Apr 26;16:3933. doi: 10.1038/s41467-025-59192-5 (PMC12033319; doi:10.1038/s41467-025-59192-5)
Supplement: Supplementary file 4 — Supplementary Data 1 [file 41467_2025_59192_MOESM4_ESM.xlsx]

## Sheet: Proteins
												Abandance
												Chow group									HFD+L-NAME NO2-OA						HFD+L-NAME vehicle
UniProt accession number	UniProt protein name	Protein name	Exp. q-value: Combined	Sum PEP Score	Coverage [%]	# Peptides	# PSMs	# Unique Peptides	# AAs	MW [kDa]	calc. pI	F1: Sample, ctrl1, 740	F2: Sample, ctrl2, 741	F3: Sample, ctrl3, 743	F4: Sample, ctrl4, 744	F5: Sample, ctrl5, 760	F6: Sample, ctrl6, 762	F7: Sample, ctrl7, 780	F8: Sample, ctrl8, 781	F9: Sample, ctrl9, 782	F10: Sample, NO2-OA4, 756	F11: Sample, NO2-OA5, 767	F12: Sample, NO2-OA6, 770	F13: Sample, NO2-OA7, 775	F14: Sample, NO2-OA8, 783	F15: Sample, NO2-OA9, 784	F16: Sample, vehicle1, 747	F17: Sample, vehicle2, 748	F18: Sample, vehicle3, 757	F19: Sample, vehicle4, 758	F20: Sample, vehicle5, 752	F21: Sample, vehicle6, 771	F22: Sample, vehicle7, 772	F23: Sample, vehicle8, 785
		Annotated Sequence	Modifications	Qvality PEP	Qvality q-value	# Protein Groups	# Proteins	# PSMs	Master Protein Accessions	Positions in Master Proteins	# Missed Cleavages	Theo. MH+ [Da]	XCorr (by Search Engine): A3 Sequest HT	Sequence in Protein	Positions in Proteins
		[K].AITDAAMMAEELKK.[E]	2xOxidation [M7; M8]	0.000318179	3.84982e-05	6	7	2	Q5SX40; P13541; Q5SX39; Q02566; A2AQP0; Q91Z83	Q5SX40 [1765-1778]; P13541 [1759-1772]; Q5SX39 [1762-1775]; Q02566 [1760-1773]; A2AQP0 [1765-1778]; Q91Z83 [1758-1771]	1	1553.75	2.46	K.AITDAAMMAEELKK.E	[1765-1778]
		[R].ENQSILITGESGAGKTVNTKR.[V]		7.80681e-10	3.84982e-05	5	6	1	Q5SX40; P13541; Q5SX39; Q02566; Q91Z83	Q5SX40 [171-191]; P13541 [171-191]; Q5SX39 [171-191]; Q02566 [170-190]; Q91Z83 [170-190]	2	2203.17	3.84	R.ENQSILITGESGAGKTVNTKR.V	[171-191]
		[K].KALQEAHQQTLDDLQAEEDKVNTLTK.[A]		7.5818e-05	3.84982e-05	2	3	1	Q5SX40; Q5SX39	Q5SX40 [1004-1029]; Q5SX39 [1001-1026]	2	2966.51	4.46	K.KALQEAHQQTLDDLQAEEDKVNTLTK.A	[1004-1029]
		[K].QIEQEKSELQAALEEAEASLEHEEGKILR.[I]		6.12872e-07	3.84982e-05	1	1	1	Q5SX40	Q5SX40 [1539-1567]	2	3307.67	5.39	K.QIEQEKSELQAALEEAEASLEHEEGKILR.I	[1539-1567]
		[R].TEELEEAKKK.[L]		1.78356e-05	3.84982e-05	6	7	64	Q5SX40; P13541; Q5SX39; Q02566; A2AQP0; Q91Z83	Q5SX40 [1390-1399]; P13541 [1384-1393]; Q5SX39 [1387-1396]; Q02566 [1385-1394]; A2AQP0 [1390-1399]; Q91Z83 [1383-1392]	2	1204.64	2.77	R.TEELEEAKKK.L	[1390-1399]
		[K].KREAEFQK.[M]		0.0200274	0.00109875	4	4	11	Q5SX40; Q5SX39; Q02566; Q91Z83	Q5SX40 [1173-1180]; Q5SX39 [1170-1177]; Q02566 [1168-1175]; Q91Z83 [1166-1173]	2	1035.56	2.8	K.KREAEFQK.M	[1173-1180]
		[K].KEQDTSAHLER.[M]		1.59405e-08	3.84982e-05	6	7	155	Q5SX40; P13541; Q5SX39; Q02566; A2AQP0; Q91Z83	Q5SX40 [1778-1788]; P13541 [1772-1782]; Q5SX39 [1775-1785]; Q02566 [1773-1783]; A2AQP0 [1778-1788]; Q91Z83 [1771-1781]	1	1313.64	3.29	K.KEQDTSAHLER.M	[1778-1788]
		[K].RKLEGDLK.[L]		0.0115773	0.000583015	6	7	24	Q5SX40; P13541; Q5SX39; Q02566; A2AQP0; Q91Z83	Q5SX40 [1060-1067]; P13541 [1054-1061]; Q5SX39 [1057-1064]; Q02566 [1055-1062]; A2AQP0 [1060-1067]; Q91Z83 [1053-1060]	2	958.568	2.16	K.RKLEGDLK.L	[1060-1067]
		[R].TEELEEAKK.[K]		0.000251773	3.84982e-05	6	7	99	Q5SX40; P13541; Q5SX39; Q02566; A2AQP0; Q91Z83	Q5SX40 [1390-1398]; P13541 [1384-1392]; Q5SX39 [1387-1395]; Q02566 [1385-1393]; A2AQP0 [1390-1398]; Q91Z83 [1383-1391]	1	1076.55	2.89	R.TEELEEAKK.K	[1390-1398]
		[K].KQLQKLEAR.[V]		0.00229435	0.000225773	4	5	14	Q5SX40; Q5SX39; Q02566; Q91Z83	Q5SX40 [1817-1825]; Q5SX39 [1814-1822]; Q02566 [1812-1820]; Q91Z83 [1810-1818]	2	1113.67	2.42	K.KQIQKLEAR.V	[1817-1825]
		[RK].STHPHFVR.[C]		0.0280663	0.00166608	3	4	16	Q5SX40; Q5SX39; Q91Z83	Q5SX40 [671-678]; Q5SX39 [668-675]; Q91Z83 [664-671]	0	980.506	1.67	R.STHPHFVR.C	[671-678]
		[K].EQDTSAHLER.[M]		7.76283e-05	3.84982e-05	6	7	94	Q5SX40; P13541; Q5SX39; Q02566; A2AQP0; Q91Z83	Q5SX40 [1779-1788]; P13541 [1773-1782]; Q5SX39 [1776-1785]; Q02566 [1774-1783]; A2AQP0 [1779-1788]; Q91Z83 [1772-1781]	0	1185.55	1.55	K.EQDTSAHLER.M	[1779-1788]
		[RK].KLEGDLK.[LD]		0.0472472	0.00287606	7	8	26	Q5SX40; P13541; Q5SX39; Q02566; O08638; A2AQP0; Q91Z83	Q5SX40 [1061-1067]; P13541 [1055-1061]; Q5SX39 [1058-1064]; Q02566 [1056-1062]; O08638 [1621-1627]; A2AQP0 [1061-1067]; Q91Z83 [1054-1060]	1	802.467	2.49	R.KLEGDLK.L	[1061-1067]
		[K].REAEFQKMR.[R]		0.125623	0.00653625	4	4	16	Q5SX40; Q5SX39; Q02566; Q91Z83	Q5SX40 [1174-1182]; Q5SX39 [1171-1179]; Q02566 [1169-1177]; Q91Z83 [1167-1175]	2	1194.6	3.31	K.REAEFQKMR.R	[1174-1182]
		[K].QIQKLEAR.[V]		0.0921146	0.00475733	4	5	4	Q5SX40; Q5SX39; Q02566; Q91Z83	Q5SX40 [1818-1825]; Q5SX39 [1815-1822]; Q02566 [1813-1820]; Q91Z83 [1811-1818]	1	985.579	1.42	K.QIQKLEAR.V	[1818-1825]
		[R].KLEDECSELKK.[D]	1xCarbamidomethyl [C6]	2.38326e-08	3.84982e-05	4	5	49	Q5SX40; P13541; Q5SX39; Q02566	Q5SX40 [949-959]; P13541 [943-953]; Q5SX39 [946-956]; Q02566 [944-954]	2	1378.69	4.4	R.KLEDECSELKK.D	[949-959]
		[R].TEELEEAK.[K]		0.00790756	0.000455389	6	7	21	Q5SX40; P13541; Q5SX39; Q02566; A2AQP0; Q91Z83	Q5SX40 [1390-1397]; P13541 [1384-1391]; Q5SX39 [1387-1394]; Q02566 [1385-1392]; A2AQP0 [1390-1397]; Q91Z83 [1383-1390]	0	948.452	2.34	R.TEELEEAK.K	[1390-1397]
		[K].RKLEDECSELK.[KR]	1xCarbamidomethyl [C7]	4.49576e-09	3.84982e-05	5	6	87	Q5SX40; P13541; Q5SX39; Q02566; Q91Z83	Q5SX40 [948-958]; P13541 [942-952]; Q5SX39 [945-955]; Q02566 [943-953]; Q91Z83 [941-951]	2	1406.69	3.42	K.RKLEDECSELK.K	[948-958]
		[KR].VGNEYVTK.[G]		0.00143177	0.000150691	6	7	54	Q5SX40; P13541; Q5SX39; Q02566; A2AQP0; Q91Z83	Q5SX40 [409-416]; P13541 [407-414]; Q5SX39 [409-416]; Q02566 [407-414]; A2AQP0 [409-416]; Q91Z83 [406-413]	0	909.468	2.17	K.VGNEYVTK.G	[409-416]
		[K].SAETEKEMANMK.[E]	1xOxidation [M]	1.6101e-07	3.84982e-05	3	3	38	Q5SX40; Q5SX39; Q02566	Q5SX40 [849-860]; Q5SX39 [846-857]; Q02566 [844-855]	1	1384.61	2.57	K.SAETEKEMANMK.E	[849-860]
		[K].SAETEKEMANMK.[E]		0.000149292	3.84982e-05	3	3	14	Q5SX40; Q5SX39; Q02566	Q5SX40 [849-860]; Q5SX39 [846-857]; Q02566 [844-855]	1	1368.61	2.87	K.SAETEKEMANMK.E	[849-860]
		[K].LEDECSELKK.[D]	1xCarbamidomethyl [C5]	2.01929e-05	3.84982e-05	4	5	103	Q5SX40; P13541; Q5SX39; Q02566	Q5SX40 [950-959]; P13541 [944-953]; Q5SX39 [947-956]; Q02566 [945-954]	1	1250.59	3.17	K.LEDECSELKK.D	[950-959]
		[R].TKYETDAIQR.[T]		1.89217e-05	3.84982e-05	5	6	58	Q5SX40; P13541; Q5SX39; Q02566; Q91Z83	Q5SX40 [1380-1389]; P13541 [1374-1383]; Q5SX39 [1377-1386]; Q02566 [1375-1384]; Q91Z83 [1373-1382]	1	1224.62	2.72	R.TKYETDAIQR.T	[1380-1389]
		[K].IKPLLKSAETEK.[E]		6.68405e-06	3.84982e-05	5	6	2	Q5SX40; P13541; Q5SX39; Q02566; Q91Z83	Q5SX40 [843-854]; P13541 [837-848]; Q5SX39 [840-851]; Q02566 [838-849]; Q91Z83 [836-847]	1	1356.81	2.57	K.IKPLLKSAETEK.E	[843-854]
		[K].IKPLLK.[S]		0.122513	0.00645828	5	6	11	Q5SX40; P13541; Q5SX39; Q02566; Q91Z83	Q5SX40 [843-848]; P13541 [837-842]; Q5SX39 [840-845]; Q02566 [838-843]; Q91Z83 [836-841]	0	711.513		K.IKPLLK.S	[843-848]
		[R].ADIAESQVNK.[L]		0.000540286	3.84982e-05	5	6	39	Q5SX40; P13541; Q5SX39; Q02566; Q91Z83	Q5SX40 [1917-1926]; P13541 [1911-1920]; Q5SX39 [1914-1923]; Q02566 [1912-1921]; Q91Z83 [1910-1919]	0	1074.54	1.9	R.ADIAESQVNK.L	[1917-1926]
		[K].ELTYQTEEDRK.[N]		0.000238835	3.84982e-05	3	4	20	Q5SX40; Q5SX39; Q91Z83	Q5SX40 [1856-1866]; Q5SX39 [1853-1863]; Q91Z83 [1849-1859]	1	1411.67	2.87	K.ELTYQTEEDRK.N	[1856-1866]
		[R].VKVGNEYVTK.[G]		0.000144965	3.84982e-05	5	6	39	Q5SX40; P13541; Q5SX39; Q02566; Q91Z83	Q5SX40 [407-416]; P13541 [405-414]; Q5SX39 [407-416]; Q02566 [405-414]; Q91Z83 [404-413]	1	1136.63	1.8	R.VKVGNEYVTK.G	[407-416]
		[R].CDQLIK.[TAN]	1xCarbamidomethyl [C1]	0.176948	0.00950865	5	5	24	Q5SX40; P13541; Q5SX39; Q02566; Q91Z83	Q5SX40 [912-917]; P13541 [906-911]; Q5SX39 [909-914]; Q02566 [907-912]; Q91Z83 [905-910]	0	776.397	1.37	R.CDQLIK.T	[912-917]
		[R].HDCDLLR.[E]	1xCarbamidomethyl [C3]	0.00195702	0.000150691	6	7	118	Q5SX40; P13541; Q5SX39; Q02566; A2AQP0; Q91Z83	Q5SX40 [1345-1351]; P13541 [1339-1345]; Q5SX39 [1342-1348]; Q02566 [1340-1346]; A2AQP0 [1345-1351]; Q91Z83 [1338-1344]	0	928.431	2.53	R.HDCDLLR.E	[1345-1351]
		[K].IQLEAK.[IV]		0.171749	0.00908645	4	5	24	Q5SX40; Q5SX39; Q02566; Q91Z83	Q5SX40 [920-925]; Q5SX39 [917-922]; Q02566 [915-920]; Q91Z83 [913-918]	0	701.419	1.92	K.IQLEAK.I	[920-925]
		[R].KLEDECSELK.[KR]	1xCarbamidomethyl [C6]	3.33272e-07	3.84982e-05	5	6	22	Q5SX40; P13541; Q5SX39; Q02566; Q91Z83	Q5SX40 [949-958]; P13541 [943-952]; Q5SX39 [946-955]; Q02566 [944-953]; Q91Z83 [942-951]	1	1250.59	3.73	R.KLEDECSELK.K	[949-958]
		[K].YETDAIQR.[T]		0.00321098	0.000287222	5	6	74	Q5SX40; P13541; Q5SX39; Q02566; Q91Z83	Q5SX40 [1382-1389]; P13541 [1376-1383]; Q5SX39 [1379-1386]; Q02566 [1377-1384]; Q91Z83 [1375-1382]	0	995.479	1.66	K.YETDAIQR.T	[1382-1389]
		[K].LEDECSELK.[KR]	1xCarbamidomethyl [C5]	7.67178e-05	3.84982e-05	5	6	118	Q5SX40; P13541; Q5SX39; Q02566; Q91Z83	Q5SX40 [950-958]; P13541 [944-952]; Q5SX39 [947-955]; Q02566 [945-953]; Q91Z83 [943-951]	0	1122.5	2.38	K.LEDECSELK.K	[950-958]
		[K].FGHTKVFFK.[A]		0.0969329	0.00508197	5	6	3	Q5SX40; P13541; Q5SX39; Q02566; Q91Z83	Q5SX40 [765-773]; P13541 [759-767]; Q5SX39 [762-770]; Q02566 [760-768]; Q91Z83 [758-766]	1	1110.61	1.41	K.FGHTKVFFK.A	[765-773]
		[R].LDEAEQIALKGGKK.[Q]		1.00858e-10	3.84982e-05	5	6	116	Q5SX40; P13541; Q5SX39; Q02566; Q91Z83	Q5SX40 [1804-1817]; P13541 [1798-1811]; Q5SX39 [1801-1814]; Q02566 [1799-1812]; Q91Z83 [1797-1810]	2	1499.84	4.11	R.LDEAEQLALKGGKK.Q	[1804-1817]
		[K].LMTNLR.[SA]		0.114317	0.00621415	3	4	2	Q5SX40; A2AQP0; Q91Z83	Q5SX40 [665-670]; A2AQP0 [665-670]; Q91Z83 [658-663]	0	747.418	1.46	K.LMTNLR.S	[665-670]
		[R].LQDLVDK.[L]		0.0137803	0.000681035	5	6	47	Q5SX40; P13541; Q5SX39; Q02566; Q91Z83	Q5SX40 [1871-1877]; P13541 [1865-1871]; Q5SX39 [1868-1874]; Q02566 [1866-1872]; Q91Z83 [1864-1870]	0	830.462	1.73	R.LQDLVDK.L	[1871-1877]
		[K].ANSEVAQWR.[T]		0.00240107	0.000225773	5	6	121	Q5SX40; P13541; Q5SX39; Q02566; Q91Z83	Q5SX40 [1371-1379]; P13541 [1365-1373]; Q5SX39 [1368-1376]; Q02566 [1366-1374]; Q91Z83 [1364-1372]	0	1060.52	2.45	K.ANSEVAQWR.T	[1371-1379]
		[R].ELEEISER.[L]		0.0161172	0.00084362	6	7	114	Q5SX40; P13541; Q5SX39; Q02566; A2AQP0; Q91Z83	Q5SX40 [1149-1156]; P13541 [1143-1150]; Q5SX39 [1146-1153]; Q02566 [1144-1151]; A2AQP0 [1149-1156]; Q91Z83 [1142-1149]	0	1004.49	2.44	R.ELEEISER.L	[1149-1156]
		[K].KAITDAAMMAEELKK.[E]	2xOxidation [M8; M9]	1.20379e-13	3.84982e-05	6	7	51	Q5SX40; P13541; Q5SX39; Q02566; A2AQP0; Q91Z83	Q5SX40 [1764-1778]; P13541 [1758-1772]; Q5SX39 [1761-1775]; Q02566 [1759-1773]; A2AQP0 [1764-1778]; Q91Z83 [1757-1771]	2	1681.85	5.05	K.KAITDAAMMAEELKK.E	[1764-1778]
		[R].ADIAESQVNKLR.[VA]		1.8854e-06	3.84982e-05	5	6	74	Q5SX40; P13541; Q5SX39; Q02566; Q91Z83	Q5SX40 [1917-1928]; P13541 [1911-1922]; Q5SX39 [1914-1925]; Q02566 [1912-1923]; Q91Z83 [1910-1921]	1	1343.73	2.23	R.ADIAESQVNKLR.V	[1917-1928]
		[R].LDEAEQIALKGGK.[K]		1.73166e-08	3.84982e-05	5	6	258	Q5SX40; P13541; Q5SX39; Q02566; Q91Z83	Q5SX40 [1804-1816]; P13541 [1798-1810]; Q5SX39 [1801-1813]; Q02566 [1799-1811]; Q91Z83 [1797-1809]	1	1371.75	4.45	R.LDEAEQLALKGGK.K	[1804-1816]
		[R].CNGVLEGIR.[I]	1xCarbamidomethyl [C1]	0.000298362	3.84982e-05	9	11	60	Q5SX40; P13541; Q5SX39; Q02566; O08638; Q8VDD5; Q6URW6; A2AQP0; Q91Z83	Q5SX40 [702-710]; P13541 [696-704]; Q5SX39 [699-707]; Q02566 [697-705]; O08638 [701-709]; Q8VDD5 [694-702]; Q6URW6 [722-730]; A2AQP0 [702-710]; Q91Z83 [695-703]	0	1017.51	1.79	R.CNGVLEGIR.I	[702-710]
		[K].KAITDAAMMAEELK.[K]	2xOxidation [M8; M9]	2.58174e-13	3.84982e-05	6	7	356	Q5SX40; P13541; Q5SX39; Q02566; A2AQP0; Q91Z83	Q5SX40 [1764-1777]; P13541 [1758-1771]; Q5SX39 [1761-1774]; Q02566 [1759-1772]; A2AQP0 [1764-1777]; Q91Z83 [1757-1770]	1	1553.75	3.45	K.KAITDAAMMAEELK.K	[1764-1777]
		[R].ENQSILITGESGAGKTVNTK.[R]		1.85381e-13	3.84982e-05	5	6	7	Q5SX40; P13541; Q5SX39; Q02566; Q91Z83	Q5SX40 [171-190]; P13541 [171-190]; Q5SX39 [171-190]; Q02566 [170-189]; Q91Z83 [170-189]	1	2047.07	4.79	R.ENQSILITGESGAGKTVNTK.R	[171-190]
		[K].YETDAIQRTEELEEAKK.[K]		8.45028e-15	3.84982e-05	5	6	147	Q5SX40; P13541; Q5SX39; Q02566; Q91Z83	Q5SX40 [1382-1398]; P13541 [1376-1392]; Q5SX39 [1379-1395]; Q02566 [1377-1393]; Q91Z83 [1375-1391]	2	2053.01	4.89	K.YETDAIQRTEELEEAKK.K	[1382-1398]
		[R].ENQSILITGESGAGK.[T]		1.67128e-08	3.84982e-05	5	6	61	Q5SX40; P13541; Q5SX39; Q02566; Q91Z83	Q5SX40 [171-185]; P13541 [171-185]; Q5SX39 [171-185]; Q02566 [170-184]; Q91Z83 [170-184]	0	1503.76	3.53	R.ENQSILITGESGAGK.T	[171-185]
		[K].KAITDAAMMAEELKK.[E]	1xOxidation [M]	2.55622e-15	3.84982e-05	6	7	262	Q5SX40; P13541; Q5SX39; Q02566; A2AQP0; Q91Z83	Q5SX40 [1764-1778]; P13541 [1758-1772]; Q5SX39 [1761-1775]; Q02566 [1759-1773]; A2AQP0 [1764-1778]; Q91Z83 [1757-1771]	2	1665.86	5.85	K.KAITDAAMMAEELKK.E	[1764-1778]
		[R].KKHADSVAELGEQIDNLQR.[V]		1.05385e-05	3.84982e-05	4	5	9	Q5SX40; Q5SX39; Q02566; Q91Z83	Q5SX40 [1201-1219]; Q5SX39 [1198-1216]; Q02566 [1196-1214]; Q91Z83 [1194-1212]	2	2151.12	3.47	R.KKHADSVAELGEQIDNLQR.V	[1201-1219]
		[R].TKYETDAIQRTEELEEAK.[K]		2.0705e-15	3.84982e-05	5	6	80	Q5SX40; P13541; Q5SX39; Q02566; Q91Z83	Q5SX40 [1380-1397]; P13541 [1374-1391]; Q5SX39 [1377-1394]; Q02566 [1375-1392]; Q91Z83 [1373-1390]	2	2154.06	5.24	R.TKYETDAIQRTEELEEAK.K	[1380-1397]
		[R].LDEAEQIALK.[G]		2.19349e-05	3.84982e-05	5	6	332	Q5SX40; P13541; Q5SX39; Q02566; Q91Z83	Q5SX40 [1804-1813]; P13541 [1798-1807]; Q5SX39 [1801-1810]; Q02566 [1799-1808]; Q91Z83 [1797-1806]	0	1129.61	1.98	R.LDEAEQLALK.G	[1804-1813]
		[K].KAITDAAMMAEELKK.[E]		1.65976e-14	3.84982e-05	6	7	124	Q5SX40; P13541; Q5SX39; Q02566; A2AQP0; Q91Z83	Q5SX40 [1764-1778]; P13541 [1758-1772]; Q5SX39 [1761-1775]; Q02566 [1759-1773]; A2AQP0 [1764-1778]; Q91Z83 [1757-1771]	2	1649.86	6.58	K.KAITDAAMMAEELKK.E	[1764-1778]
		[K].AITDAAMMAEELKKEQDTSAHLER.[M]	2xOxidation [M7; M8]	3.43725e-11	3.84982e-05	6	7	9	Q5SX40; P13541; Q5SX39; Q02566; A2AQP0; Q91Z83	Q5SX40 [1765-1788]; P13541 [1759-1782]; Q5SX39 [1762-1785]; Q02566 [1760-1783]; A2AQP0 [1765-1788]; Q91Z83 [1758-1781]	2	2720.29	6.47	K.AITDAAMMAEELKKEQDTSAHLER.M	[1765-1788]
		[K].YETDAIQRTEELEEAK.[K]		2.76027e-14	3.84982e-05	5	6	120	Q5SX40; P13541; Q5SX39; Q02566; Q91Z83	Q5SX40 [1382-1397]; P13541 [1376-1391]; Q5SX39 [1379-1394]; Q02566 [1377-1392]; Q91Z83 [1375-1390]	1	1924.91	4.38	K.YETDAIQRTEELEEAK.K	[1382-1397]
		[K].AITDAAMMAEELK.[K]	2xOxidation [M7; M8]	3.0318e-07	3.84982e-05	6	7	90	Q5SX40; P13541; Q5SX39; Q02566; A2AQP0; Q91Z83	Q5SX40 [1765-1777]; P13541 [1759-1771]; Q5SX39 [1762-1774]; Q02566 [1760-1772]; A2AQP0 [1765-1777]; Q91Z83 [1758-1770]	0	1425.66	2.47	K.AITDAAMMAEELK.K	[1765-1777]
		[K].LQQFFNHHMFVLEQEEYKK.[E]	1xOxidation [M9]	4.00662e-14	3.84982e-05	5	6	167	Q5SX40; P13541; Q5SX39; Q02566; Q91Z83	Q5SX40 [488-506]; P13541 [486-504]; Q5SX39 [488-506]; Q02566 [486-504]; Q91Z83 [485-503]	1	2511.21	5.89	K.LQQFFNHHMFVLEQEEYKK.E	[488-506]
		[R].SLSTELFK.[ILV]		0.00606703	0.000390975	5	5	83	Q5SX40; P13541; Q5SX39; Q02566; Q91Z83	Q5SX40 [1483-1490]; P13541 [1477-1484]; Q5SX39 [1480-1487]; Q02566 [1478-1485]; Q91Z83 [1476-1483]	0	924.504	2.19	R.SLSTELFK.I	[1483-1490]
		[K].LEQQVDDLEGSLEQEKK.[ILV]		2.66403e-14	3.84982e-05	4	5	111	Q5SX40; Q5SX39; Q02566; Q91Z83	Q5SX40 [1034-1050]; Q5SX39 [1031-1047]; Q02566 [1029-1045]; Q91Z83 [1027-1043]	1	1987.98	5.05	K.LEQQVDDLEGSLEQEKK.I	[1034-1050]
		[K].KHADSVAELGEQIDNLQR.[V]		1.82049e-16	3.84982e-05	4	5	256	Q5SX40; Q5SX39; Q02566; Q91Z83	Q5SX40 [1202-1219]; Q5SX39 [1199-1216]; Q02566 [1197-1214]; Q91Z83 [1195-1212]	1	2023.02	5.59	K.KHADSVAELGEQIDNLQR.V	[1202-1219]
		[K].KAITDAAMMAEELK.[K]	1xOxidation [M]	1.18388e-14	3.84982e-05	6	7	549	Q5SX40; P13541; Q5SX39; Q02566; A2AQP0; Q91Z83	Q5SX40 [1764-1777]; P13541 [1758-1771]; Q5SX39 [1761-1774]; Q02566 [1759-1772]; A2AQP0 [1764-1777]; Q91Z83 [1757-1770]	1	1537.76	5.25	K.KAITDAAMMAEELK.K	[1764-1777]
		[K].AITDAAMMAEELKK.[E]	1xOxidation [M]	1.3913e-08	3.84982e-05	6	7	115	Q5SX40; P13541; Q5SX39; Q02566; A2AQP0; Q91Z83	Q5SX40 [1765-1778]; P13541 [1759-1772]; Q5SX39 [1762-1775]; Q02566 [1760-1773]; A2AQP0 [1765-1778]; Q91Z83 [1758-1771]	1	1537.76	4.27	K.AITDAAMMAEELKK.E	[1765-1778]
		[K].NKDPLNETVVGLYQK.[S]		5.05776e-12	3.84982e-05	5	5	133	Q5SX40; P13541; Q5SX39; Q02566; Q91Z83	Q5SX40 [600-614]; P13541 [598-612]; Q5SX39 [600-614]; Q02566 [598-612]; Q91Z83 [597-611]	1	1717.91	4.15	K.NKDPLNETVVGLYQK.S	[600-614]
		[K].KAITDAAMMAEELK.[K]		1.99837e-12	3.84982e-05	6	7	42	Q5SX40; P13541; Q5SX39; Q02566; A2AQP0; Q91Z83	Q5SX40 [1764-1777]; P13541 [1758-1771]; Q5SX39 [1761-1774]; Q02566 [1759-1772]; A2AQP0 [1764-1777]; Q91Z83 [1757-1770]	1	1521.77	5.91	K.KAITDAAMMAEELK.K	[1764-1777]
		[K].AITDAAMMAEELKK.[E]		1.27089e-07	3.84982e-05	6	7	60	Q5SX40; P13541; Q5SX39; Q02566; A2AQP0; Q91Z83	Q5SX40 [1765-1778]; P13541 [1759-1772]; Q5SX39 [1762-1775]; Q02566 [1760-1773]; A2AQP0 [1765-1778]; Q91Z83 [1758-1771]	1	1521.77	3.85	K.AITDAAMMAEELKK.E	[1765-1778]
		[K].LQQFFNHHMFVLEQEEYKK.[E]		4.94002e-15	3.84982e-05	5	6	127	Q5SX40; P13541; Q5SX39; Q02566; Q91Z83	Q5SX40 [488-506]; P13541 [486-504]; Q5SX39 [488-506]; Q02566 [486-504]; Q91Z83 [485-503]	1	2495.22	6.59	K.LQQFFNHHMFVLEQEEYKK.E	[488-506]
		[R].SLSTELFKLK.[N]		0.0449868	0.00276157	4	4	10	Q5SX40; P13541; Q02566; Q91Z83	Q5SX40 [1483-1492]; P13541 [1477-1486]; Q02566 [1478-1487]; Q91Z83 [1476-1485]	1	1165.68	1	R.SLSTELFKIK.N	[1483-1492]
		[K].DLQHRLDEAEQIALKGGK.[K]		2.28279e-15	3.84982e-05	5	6	274	Q5SX40; P13541; Q5SX39; Q02566; Q91Z83	Q5SX40 [1799-1816]; P13541 [1793-1810]; Q5SX39 [1796-1813]; Q02566 [1794-1811]; Q91Z83 [1792-1809]	2	2021.08	6.32	K.DLQHRLDEAEQLALKGGK.K	[1799-1816]
		[K].AITDAAMMAEELKKEQDTSAHLER.[M]	1xOxidation [M]	1.52786e-14	3.84982e-05	6	7	87	Q5SX40; P13541; Q5SX39; Q02566; A2AQP0; Q91Z83	Q5SX40 [1765-1788]; P13541 [1759-1782]; Q5SX39 [1762-1785]; Q02566 [1760-1783]; A2AQP0 [1765-1788]; Q91Z83 [1758-1781]	2	2704.29	6.82	K.AITDAAMMAEELKKEQDTSAHLER.M	[1765-1788]
		[K].KDIDDLELTLAK.[VA]		2.2545e-10	3.84982e-05	5	6	114	Q5SX40; P13541; Q5SX39; Q02566; A2AQP0	Q5SX40 [959-970]; P13541 [953-964]; Q5SX39 [956-967]; Q02566 [954-965]; A2AQP0 [959-970]	1	1373.75	3.52	K.KDIDDLELTLAK.V	[959-970]
		[K].LQQFFNHHMFVLEQEEYK.[K]	1xOxidation [M9]	8.93995e-13	3.84982e-05	5	6	179	Q5SX40; P13541; Q5SX39; Q02566; Q91Z83	Q5SX40 [488-505]; P13541 [486-503]; Q5SX39 [488-505]; Q02566 [486-503]; Q91Z83 [485-502]	0	2383.12	5.09	K.LQQFFNHHMFVLEQEEYK.K	[488-505]
		[K].AITDAAMMAEELKKEQDTSAHLER.[M]		2.71991e-17	3.84982e-05	6	7	35	Q5SX40; P13541; Q5SX39; Q02566; A2AQP0; Q91Z83	Q5SX40 [1765-1788]; P13541 [1759-1782]; Q5SX39 [1762-1785]; Q02566 [1760-1783]; A2AQP0 [1765-1788]; Q91Z83 [1758-1781]	2	2688.3	6.44	K.AITDAAMMAEELKKEQDTSAHLER.M	[1765-1788]
		[R].IEELEEELEAER.[AT]		6.55262e-08	3.84982e-05	5	6	1094	Q5SX40; P13541; Q5SX39; Q02566; Q91Z83	Q5SX40 [1122-1133]; P13541 [1116-1127]; Q5SX39 [1119-1130]; Q02566 [1117-1128]; Q91Z83 [1115-1126]	0	1488.71	3.47	R.IEELEEEIEAER.A	[1122-1133]
		[K].DLQHRLDEAEQIALK.[G]		4.39636e-13	3.84982e-05	5	6	152	Q5SX40; P13541; Q5SX39; Q02566; Q91Z83	Q5SX40 [1799-1813]; P13541 [1793-1807]; Q5SX39 [1796-1810]; Q02566 [1794-1808]; Q91Z83 [1792-1806]	1	1778.94	4.91	K.DLQHRLDEAEQLALK.G	[1799-1813]
		[K].LEQQVDDLEGSLEQEK.[K]		6.11162e-12	3.84982e-05	4	5	403	Q5SX40; Q5SX39; Q02566; Q91Z83	Q5SX40 [1034-1049]; Q5SX39 [1031-1046]; Q02566 [1029-1044]; Q91Z83 [1027-1042]	0	1859.89	5.14	K.LEQQVDDLEGSLEQEK.K	[1034-1049]
		[R].SDLSRELEEISER.[L]		6.80369e-06	3.84982e-05	4	5	26	Q5SX40; Q5SX39; Q02566; Q91Z83	Q5SX40 [1144-1156]; Q5SX39 [1141-1153]; Q02566 [1139-1151]; Q91Z83 [1137-1149]	1	1562.77	3.86	R.SDLSRELEEISER.L	[1144-1156]
		[R].HDCDLLREQYEEEQEAKAELQR.[A]	1xCarbamidomethyl [C3]	0.000122938	3.84982e-05	2	2	1	Q5SX40; Q5SX39	Q5SX40 [1345-1366]; Q5SX39 [1342-1363]	2	2789.28	3.07	R.HDCDLLREQYEEEQEAKAELQR.A	[1345-1366]
		[K].HADSVAELGEQIDNLQR.[V]		3.12794e-16	3.84982e-05	4	5	205	Q5SX40; Q5SX39; Q02566; Q91Z83	Q5SX40 [1203-1219]; Q5SX39 [1200-1216]; Q02566 [1198-1214]; Q91Z83 [1196-1212]	0	1894.93	5.57	K.HADSVAELGEQIDNLQR.V	[1203-1219]
		[K].KDIDDLELTLAKVEK.[E]		5.90347e-06	3.84982e-05	4	5	10	Q5SX40; P13541; Q5SX39; Q02566	Q5SX40 [959-973]; P13541 [953-967]; Q5SX39 [956-970]; Q02566 [954-968]	2	1729.96	3.21	K.KDIDDLELTLAKVEK.E	[959-973]
		[R].NFDKILAEWK.[Q]		7.98148e-06	3.84982e-05	3	3	19	Q5SX40; Q02566; Q91Z83	Q5SX40 [1455-1464]; Q02566 [1450-1459]; Q91Z83 [1448-1457]	1	1263.67	3.67	R.NFDKILAEWK.Q	[1455-1464]
		[K].AITDAAMMAEELK.[K]	1xOxidation [M]	8.45022e-08	3.84982e-05	6	7	228	Q5SX40; P13541; Q5SX39; Q02566; A2AQP0; Q91Z83	Q5SX40 [1765-1777]; P13541 [1759-1771]; Q5SX39 [1762-1774]; Q02566 [1760-1772]; A2AQP0 [1765-1777]; Q91Z83 [1758-1770]	0	1409.67	3.58	K.AITDAAMMAEELK.K	[1765-1777]
		[K].LQQFFNHHMFVLEQEEYK.[K]		1.21812e-13	3.84982e-05	5	6	103	Q5SX40; P13541; Q5SX39; Q02566; Q91Z83	Q5SX40 [488-505]; P13541 [486-503]; Q5SX39 [488-505]; Q02566 [486-503]; Q91Z83 [485-502]	0	2367.12	7.04	K.LQQFFNHHMFVLEQEEYK.K	[488-505]
		[K].AITDAAMMAEELK.[K]		1.91915e-06	3.84982e-05	6	7	47	Q5SX40; P13541; Q5SX39; Q02566; A2AQP0; Q91Z83	Q5SX40 [1765-1777]; P13541 [1759-1771]; Q5SX39 [1762-1774]; Q02566 [1760-1772]; A2AQP0 [1765-1777]; Q91Z83 [1758-1770]	0	1393.67	2.87	K.AITDAAMMAEELK.K	[1765-1777]
		[K].DPLNETVVGLYQK.[S]		0.000119371	3.84982e-05	5	5	2	Q5SX40; P13541; Q5SX39; Q02566; Q91Z83	Q5SX40 [602-614]; P13541 [600-612]; Q5SX39 [602-614]; Q02566 [600-612]; Q91Z83 [599-611]	0	1475.77	3.03	K.DPLNETVVGLYQK.S	[602-614]
		[R].LQNEVEDLMIDVER.[TS]	1xOxidation [M9]	0.0541216	0.00320227	2	3	3	Q5SX40; Q5SX39	Q5SX40 [1428-1441]; Q5SX39 [1425-1438]	0	1718.83	0.99	R.LQNEVEDLMIDVER.T	[1428-1441]
		[K].LASADIETYLLEK.[S]		6.91087e-08	3.84982e-05	5	6	247	Q5SX40; P13541; Q5SX39; Q02566; Q91Z83	Q5SX40 [261-273]; P13541 [259-271]; Q5SX39 [261-273]; Q02566 [259-271]; Q91Z83 [258-270]	0	1465.78	3.17	K.LASADIETYLLEK.S	[261-273]
		[K].AGLLGLLEEMR.[D]	1xOxidation [M10]	1.30381e-05	3.84982e-05	3	4	101	Q5SX40; Q02566; Q91Z83	Q5SX40 [774-784]; Q02566 [769-779]; Q91Z83 [767-777]	0	1217.66	2.1	K.AGLLGLLEEMR.D	[774-784]
		[KR].DIDDLELTLAKVEK.[E]		0.00230742	0.000225773	5	6	6	Q5SX40; P13541; Q5SX39; Q02566; Q91Z83	Q5SX40 [960-973]; P13541 [954-967]; Q5SX39 [957-970]; Q02566 [955-968]; Q91Z83 [953-966]	1	1601.86	1.66	K.DIDDLELTLAKVEK.E	[960-973]
		[KR].DIDDLELTLAK.[VA]		8.58155e-05	3.84982e-05	6	7	67	Q5SX40; P13541; Q5SX39; Q02566; A2AQP0; Q91Z83	Q5SX40 [960-970]; P13541 [954-964]; Q5SX39 [957-967]; Q02566 [955-965]; A2AQP0 [960-970]; Q91Z83 [953-963]	0	1245.66	2.5	K.DIDDLELTLAK.V	[960-970]
		[K].LEDECSELKKDIDDLELTLAK.[V]	1xCarbamidomethyl [C5]	3.1629e-15	3.84982e-05	4	5	173	Q5SX40; P13541; Q5SX39; Q02566	Q5SX40 [950-970]; P13541 [944-964]; Q5SX39 [947-967]; Q02566 [945-965]	2	2477.23	5.34	K.LEDECSELKKDIDDLELTLAK.V	[950-970]
		[K].AGLLGLLEEMR.[D]		2.94757e-05	3.84982e-05	3	4	72	Q5SX40; Q02566; Q91Z83	Q5SX40 [774-784]; Q02566 [769-779]; Q91Z83 [767-777]	0	1201.66	2.79	K.AGLLGLLEEMR.D	[774-784]
		[K].VFFKAGLLGLLEEMR.[D]		0.000661335	7.93501e-05	3	4	2	Q5SX40; Q02566; Q91Z83	Q5SX40 [770-784]; Q02566 [765-779]; Q91Z83 [763-777]	1	1722.96	2.24	K.VFFKAGLLGLLEEMR.D	[770-784]
		Annotated Sequence	Modifications	Qvality PEP	Qvality q-value	# Protein Groups	# Proteins	# PSMs	Master Protein Accessions	Positions in Master Proteins	# Missed Cleavages	Theo. MH+ [Da]	XCorr (by Search Engine): A3 Sequest HT	Sequence in Protein	Positions in Proteins
		[R].CPEALFQPSFLGMESCGIHETTFNSIMK.[C]	2xCarbamidomethyl [C1; C16]; 2xOxidation [M13; M27]	0.00114	0.000116708	2	2	1	P60710; P63260	P60710 [257-284]; P63260 [257-284]	0	3263.45	2.91	R.CPEALFQPSFLGMESCGIHETTFNSIMK.C	[257-284]
		[K].MTQIMFETFNTPAMYVAIQAVLSLYASGR.[T]	2xOxidation [M5; M]	2.81879e-06	3.84982e-05	2	2	7	P60710; P63260	P60710 [119-147]; P63260 [119-147]	0	3285.6	4.69	K.MTQIMFETFNTPAMYVAIQAVLSLYASGR.T	[119-147]
		[R].HQGVMVGMGQK.[D]	2xOxidation [M5; M8]	5.43252e-09	3.84982e-05	5	7	552	Q8BFZ3; P60710; P62737; P68134; P63260	Q8BFZ3 [41-51]; P60710 [40-50]; P62737 [42-52]; P68134 [42-52]; P63260 [40-50]	0	1203.56	2.55	R.HQGVMVGMGQK.D	[40-50]
		[K].CDVDIRK.[D]	1xCarbamidomethyl [C1]	0.0502465	0.00293154	3	3	8	Q8BFZ3; P60710; P63260	Q8BFZ3 [286-292]; P60710 [285-291]; P63260 [285-291]	1	905.451	2.03	K.CDVDIRK.D	[285-291]
		[R].EIVRDIKEK.[L]		0.000661335	7.93501e-05	4	6	85	P60710; P62737; P68134; P63260	P60710 [207-215]; P62737 [209-217]; P68134 [209-217]; P63260 [207-215]	2	1129.66	2.93	R.EIVRDIKEK.L	[207-215]
		[K].DSYVGDEAQSKR.[G]		4.17261e-07	3.84982e-05	4	6	65	P60710; P62737; P68134; P63260	P60710 [51-62]; P62737 [53-64]; P68134 [53-64]; P63260 [51-62]	1	1354.62	2.84	K.DSYVGDEAQSKR.G	[51-62]
		[R].HQGVMVGMGQK.[D]	1xOxidation [M]	5.34661e-10	3.84982e-05	5	7	735	Q8BFZ3; P60710; P62737; P68134; P63260	Q8BFZ3 [41-51]; P60710 [40-50]; P62737 [42-52]; P68134 [42-52]; P63260 [40-50]	0	1187.57	3.03	R.HQGVMVGMGQK.D	[40-50]
		[K].IIAPPERK.[Y]		0.00900967	0.00048659	5	7	130	Q8BFZ3; P60710; P62737; P68134; P63260	Q8BFZ3 [330-337]; P60710 [329-336]; P62737 [331-338]; P68134 [331-338]; P63260 [329-336]	1	923.567	1.7	K.IIAPPERK.Y	[329-336]
		[R].EIVRDIK.[E]		0.0645009	0.00360895	4	6	17	P60710; P62737; P68134; P63260	P60710 [207-213]; P62737 [209-215]; P68134 [209-215]; P63260 [207-213]	1	872.52	2.33	R.EIVRDIK.E	[207-213]
		[R].HQGVMVGMGQK.[D]		2.45922e-09	3.84982e-05	5	7	268	Q8BFZ3; P60710; P62737; P68134; P63260	Q8BFZ3 [41-51]; P60710 [40-50]; P62737 [42-52]; P68134 [42-52]; P63260 [40-50]	0	1171.57	4.16	R.HQGVMVGMGQK.D	[40-50]
		[K].DSYVGDEAQSK.[R]		7.40498e-05	3.84982e-05	4	6	169	P60710; P62737; P68134; P63260	P60710 [51-61]; P62737 [53-63]; P68134 [53-63]; P63260 [51-61]	0	1198.52	1.74	K.DSYVGDEAQSK.R	[51-61]
		[K].QEYDESGPSIVHRK.[C]		4.32902e-11	3.84982e-05	2	2	91	P60710; P63260	P60710 [360-373]; P63260 [360-373]	1	1644.8	4.43	K.QEYDESGPSIVHRK.C	[360-373]
		[K].IKIIAPPERK.[Y]		1.49372e-05	3.84982e-05	5	7	100	Q8BFZ3; P60710; P62737; P68134; P63260	Q8BFZ3 [328-337]; P60710 [327-336]; P62737 [329-338]; P68134 [329-338]; P63260 [327-336]	2	1164.75	2.35	K.IKIIAPPERK.Y	[327-336]
		[R].HQGVMVGMGQKDSYVGDEAQSK.[R]	2xOxidation [M5; M8]	2.29785e-14	3.84982e-05	4	6	99	P60710; P62737; P68134; P63260	P60710 [40-61]; P62737 [42-63]; P68134 [42-63]; P63260 [40-61]	1	2383.07	4.99	R.HQGVMVGMGQKDSYVGDEAQSK.R	[40-61]
		[K].AGFAGDDAPR.[A]		5.13573e-05	3.84982e-05	4	6	370	P60710; P62737; P68134; P63260	P60710 [19-28]; P62737 [21-30]; P68134 [21-30]; P63260 [19-28]	0	976.448	2.06	K.AGFAGDDAPR.A	[19-28]
		[K].IIAPPER.[K]		0.0235698	0.00128703	5	7	61	Q8BFZ3; P60710; P62737; P68134; P63260	Q8BFZ3 [330-336]; P60710 [329-335]; P62737 [331-337]; P68134 [331-337]; P63260 [329-335]	0	795.472	0.71	K.IIAPPER.K	[329-335]
		[R].HQGVMVGMGQKDSYVGDEAQSKR.[G]	1xOxidation [M]	4.37262e-15	3.84982e-05	4	6	5	P60710; P62737; P68134; P63260	P60710 [40-62]; P62737 [42-64]; P68134 [42-64]; P63260 [40-62]	2	2523.17	6.66	R.HQGVMVGMGQKDSYVGDEAQSKR.G	[40-62]
		[R].MQKEITALAPSTMK.[I]	2xOxidation [M1; M13]	1.11728e-11	3.84982e-05	4	6	198	P60710; P62737; P68134; P63260	P60710 [313-326]; P62737 [315-328]; P68134 [315-328]; P63260 [313-326]	1	1580.8	3.74	R.MQKEITALAPSTMK.I	[313-326]
		[R].HQGVMVGMGQKDSYVGDEAQSKR.[G]		7.1391e-16	3.84982e-05	4	6	11	P60710; P62737; P68134; P63260	P60710 [40-62]; P62737 [42-64]; P68134 [42-64]; P63260 [40-62]	2	2507.18	6.56	R.HQGVMVGMGQKDSYVGDEAQSKR.G	[40-62]
		[R].HQGVMVGMGQKDSYVGDEAQSK.[R]	1xOxidation [M]	1.77665e-15	3.84982e-05	4	6	234	P60710; P62737; P68134; P63260	P60710 [40-61]; P62737 [42-63]; P68134 [42-63]; P63260 [40-61]	1	2367.07	5.09	R.HQGVMVGMGQKDSYVGDEAQSK.R	[40-61]
		[K].QEYDESGPSIVHR.[K]		8.18904e-07	3.84982e-05	2	2	36	P60710; P63260	P60710 [360-372]; P63260 [360-372]	0	1516.7	3.92	K.QEYDESGPSIVHR.K	[360-372]
		[K].IKIIAPPER.[K]		0.00430422	0.000287222	5	7	59	Q8BFZ3; P60710; P62737; P68134; P63260	Q8BFZ3 [328-336]; P60710 [327-335]; P62737 [329-337]; P68134 [329-337]; P63260 [327-335]	1	1036.65	1.56	K.IKIIAPPER.K	[327-335]
		[R].MQKEITALAPSTMK.[I]	1xOxidation [M]	2.53761e-10	3.84982e-05	4	6	380	P60710; P62737; P68134; P63260	P60710 [313-326]; P62737 [315-328]; P68134 [315-328]; P63260 [313-326]	1	1564.81	4.34	R.MQKEITALAPSTMK.I	[313-326]
		[R].GYSFTTTAER.[E]		0.000266963	3.84982e-05	2	2	46	P60710; P63260	P60710 [197-206]; P63260 [197-206]	0	1132.53	1.78	R.GYSFTTTAER.E	[197-206]
		[R].HQGVMVGMGQKDSYVGDEAQSK.[R]		1.11256e-15	3.84982e-05	4	6	76	P60710; P62737; P68134; P63260	P60710 [40-61]; P62737 [42-63]; P68134 [42-63]; P63260 [40-61]	1	2351.08	8.67	R.HQGVMVGMGQKDSYVGDEAQSK.R	[40-61]
		[K].EITALAPSTMK.[I]	1xOxidation [M10]	7.98148e-06	3.84982e-05	4	6	680	P60710; P62737; P68134; P63260	P60710 [316-326]; P62737 [318-328]; P68134 [318-328]; P63260 [316-326]	0	1177.61	2.31	K.EITALAPSTMK.I	[316-326]
		[K].EITALAPSTMKIK.[I]	1xOxidation [M10]	0.0158282	0.00084362	4	6	6	P60710; P62737; P68134; P63260	P60710 [316-328]; P62737 [318-330]; P68134 [318-330]; P63260 [316-328]	1	1418.79	2.25	K.EITALAPSTMKIK.I	[316-328]
		[K].IWHHTFYNELR.[V]		4.72443e-07	3.84982e-05	3	4	1296	P60710; P68134; P63260	P60710 [85-95]; P68134 [87-97]; P63260 [85-95]	0	1515.75	2.28	K.IWHHTFYNELR.V	[85-95]
		[R].MQKEITALAPSTMK.[I]		4.95092e-10	3.84982e-05	4	6	84	P60710; P62737; P68134; P63260	P60710 [313-326]; P62737 [315-328]; P68134 [315-328]; P63260 [313-326]	1	1548.81	4.47	R.MQKEITALAPSTMK.I	[313-326]
		[R].AVFPSIVGRPR.[H]		2.68166e-05	3.84982e-05	4	6	87	P60710; P62737; P68134; P63260	P60710 [29-39]; P62737 [31-41]; P68134 [31-41]; P63260 [29-39]	0	1198.71	2.08	R.AVFPSIVGRPR.H	[29-39]
		[K].EITALAPSTMK.[I]		6.42717e-05	3.84982e-05	4	6	241	P60710; P62737; P68134; P63260	P60710 [316-326]; P62737 [318-328]; P68134 [318-328]; P63260 [316-326]	0	1161.62	2.49	K.EITALAPSTMK.I	[316-326]
		[K].EITALAPSTMKIK.[I]		1.14479e-05	3.84982e-05	4	6	1	P60710; P62737; P68134; P63260	P60710 [316-328]; P62737 [318-330]; P68134 [318-330]; P63260 [316-328]	1	1402.8	2.43	K.EITALAPSTMKIK.I	[316-328]
		[R].GYSFTTTAEREIVR.[D]		1.28089e-05	3.84982e-05	2	2	46	P60710; P63260	P60710 [197-210]; P63260 [197-210]	1	1629.82	2.95	R.GYSFTTTAEREIVR.D	[197-210]
		[R].VAPEEHPVLLTEAPLNPK.[A]		1.72614e-15	3.84982e-05	2	2	80	P60710; P63260	P60710 [96-113]; P63260 [96-113]	0	1954.06	4.92	R.VAPEEHPVLLTEAPLNPK.A	[96-113]
		[K].YPIEHGIVTNWDDMEK.[I]	1xAcetyl [N-Term]; 1xOxidation [M14]	0.00269045	0.000262339	2	2	4	P60710; P63260	P60710 [69-84]; P63260 [69-84]	0	2004.9		K.YPIEHGIVTNWDDMEK.I	[69-84]
		[R].DLTDYLMK.[I]	1xOxidation [M7]	0.000483946	3.84982e-05	5	7	534	Q8BFZ3; P60710; P62737; P68134; P63260	Q8BFZ3 [185-192]; P60710 [184-191]; P62737 [186-193]; P68134 [186-193]; P63260 [184-191]	0	1014.48	2.56	R.DLTDYLMK.I	[184-191]
		[R].KDLYANTVLSGGTTMYPGIADR.[M]		1.88631e-15	3.84982e-05	2	2	10	P60710; P63260	P60710 [291-312]; P63260 [291-312]	1	2343.16	6.12	R.KDLYANTVLSGGTTMYPGIADR.M	[291-312]
		[R].KDLYANTVLSGGTTMYPGIADR.[M]	1xOxidation [M15]	3.43701e-05	3.84982e-05	2	2	2	P60710; P63260	P60710 [291-312]; P63260 [291-312]	1	2359.16	3.13	R.KDLYANTVLSGGTTMYPGIADR.M	[291-312]
		[R].LDLAGRDLTDYLMK.[I]	1xOxidation [M13]	2.01123e-09	3.84982e-05	5	7	419	Q8BFZ3; P60710; P62737; P68134; P63260	Q8BFZ3 [179-192]; P60710 [178-191]; P62737 [180-193]; P68134 [180-193]; P63260 [178-191]	1	1639.84	3.8	R.LDLAGRDLTDYLMK.I	[178-191]
		[R].DLTDYLMK.[I]		0.000971496	0.000116708	5	7	108	Q8BFZ3; P60710; P62737; P68134; P63260	Q8BFZ3 [185-192]; P60710 [184-191]; P62737 [186-193]; P68134 [186-193]; P63260 [184-191]	0	998.486	3.58	R.DLTDYLMK.I	[184-191]
		[RK].SYELPDGQVITIGNER.[F]		1.99937e-09	3.84982e-05	5	7	405	Q8BFZ3; P60710; P62737; P68134; P63260	Q8BFZ3 [240-255]; P60710 [239-254]; P62737 [241-256]; P68134 [241-256]; P63260 [239-254]	0	1790.89	4.03	K.SYELPDGQVITIGNER.F	[239-254]
		[R].TTGIVMDSGDGVTHTVPIYEGYALPHAILR.[L]	1xOxidation [M6]	1.14004e-15	3.84982e-05	3	3	103	Q8BFZ3; P60710; P63260	Q8BFZ3 [149-178]; P60710 [148-177]; P63260 [148-177]	0	3199.61	4.89	R.TTGIVMDSGDGVTHTVPIYEGYALPHAILR.L	[148-177]
		[R].LDLAGRDLTDYLMK.[I]		2.25044e-09	3.84982e-05	5	7	251	Q8BFZ3; P60710; P62737; P68134; P63260	Q8BFZ3 [179-192]; P60710 [178-191]; P62737 [180-193]; P68134 [180-193]; P63260 [178-191]	1	1623.84	3.94	R.LDLAGRDLTDYLMK.I	[178-191]
		[K].CDVDIRKDLYANTVLSGGTTMYPGIADR.[M]	1xCarbamidomethyl [C1]	3.4559e-14	3.84982e-05	2	2	5	P60710; P63260	P60710 [285-312]; P63260 [285-312]	2	3101.5	5.79	K.CDVDIRKDLYANTVLSGGTTMYPGIADR.M	[285-312]
		[R].FRCPEALFQPSFLGMESCGIHETTFNSIMK.[C]	2xCarbamidomethyl [C3; C18]; 2xOxidation [M15; M29]	1.33791e-06	3.84982e-05	2	2	5	P60710; P63260	P60710 [255-284]; P63260 [255-284]	1	3566.62	5.49	R.FRCPEALFQPSFLGMESCGIHETTFNSIMK.C	[255-284]
		[K].DLYANTVLSGGTTMYPGIADR.[M]	1xOxidation [M14]	5.9795e-13	3.84982e-05	2	2	64	P60710; P63260	P60710 [292-312]; P63260 [292-312]	0	2231.06	5.04	K.DLYANTVLSGGTTMYPGIADR.M	[292-312]
		[R].TTGIVMDSGDGVTHTVPIYEGYALPHAILR.[L]		7.34798e-16	3.84982e-05	3	3	77	Q8BFZ3; P60710; P63260	Q8BFZ3 [149-178]; P60710 [148-177]; P63260 [148-177]	0	3183.61	6.31	R.TTGIVMDSGDGVTHTVPIYEGYALPHAILR.L	[148-177]
		[R].FRCPEALFQPSFLGMESCGIHETTFNSIMK.[C]	2xCarbamidomethyl [C3; C18]; 1xOxidation [M]	7.92378e-15	3.84982e-05	2	2	50	P60710; P63260	P60710 [255-284]; P63260 [255-284]	1	3550.63	5.41	R.FRCPEALFQPSFLGMESCGIHETTFNSIMK.C	[255-284]
		[K].DLYANTVLSGGTTMYPGIADR.[M]		5.28108e-13	3.84982e-05	2	2	54	P60710; P63260	P60710 [292-312]; P63260 [292-312]	0	2215.07	6.43	K.DLYANTVLSGGTTMYPGIADR.M	[292-312]
		[M].DDDIAALVVDNGSGMCK.[A]	1xAcetyl [N-Term]; 1xCarbamidomethyl [C16]; 1xOxidation [M15]	5.64911e-11	3.84982e-05	1	1	18	P60710	P60710 [2-18]	0	1837.79		M.DDDIAALVVDNGSGMCK.A	[2-18]
		[K].YPIEHGIVTNWDDMEKIWHHTFYNELR.[V]	1xOxidation [M14]	0.00173703	0.000150691	2	2	6	P60710; P63260	P60710 [69-95]; P63260 [69-95]	1	3459.62	3.46	K.YPIEHGIVTNWDDMEKIWHHTFYNELR.V	[69-95]
		[R].CPEALFQPSFLGMESCGIHETTFNSIMK.[C]	2xCarbamidomethyl [C1; C16]; 1xOxidation [M]	1.28769e-11	3.84982e-05	2	2	47	P60710; P63260	P60710 [257-284]; P63260 [257-284]	0	3247.46	4.54	R.CPEALFQPSFLGMESCGIHETTFNSIMK.C	[257-284]
		[R].FRCPEALFQPSFLGMESCGIHETTFNSIMK.[C]	2xCarbamidomethyl [C3; C18]	1.18641e-18	3.84982e-05	2	2	26	P60710; P63260	P60710 [255-284]; P63260 [255-284]	1	3534.63	8.4	R.FRCPEALFQPSFLGMESCGIHETTFNSIMK.C	[255-284]
		[K].EKLCYVALDFEQEMATAASSSSLEK.[S]	1xCarbamidomethyl [C4]	1.98758e-09	3.84982e-05	2	2	6	P60710; P63260	P60710 [214-238]; P63260 [214-238]	1	2807.31	4.61	K.EKLCYVALDFEQEMATAASSSSLEK.S	[214-238]
		[R].CPEALFQPSFLGMESCGIHETTFNSIMK.[C]	2xCarbamidomethyl [C1; C16]	2.84343e-15	3.84982e-05	2	2	25	P60710; P63260	P60710 [257-284]; P63260 [257-284]	0	3231.46	6.72	R.CPEALFQPSFLGMESCGIHETTFNSIMK.C	[257-284]
		[M].DDDIAALVVDNGSGMCK.[A]	1xAcetyl [N-Term]; 1xCarbamidomethyl [C16]	2.47828e-10	3.84982e-05	1	1	17	P60710	P60710 [2-18]	0	1821.8		M.DDDIAALVVDNGSGMCK.A	[2-18]
		[K].LCYVALDFEQEMATAASSSSLEK.[S]	1xCarbamidomethyl [C2]; 1xOxidation [M12]	1.89217e-05	3.84982e-05	2	2	18	P60710; P63260	P60710 [216-238]; P63260 [216-238]	0	2566.17	3.46	K.LCYVALDFEQEMATAASSSSLEK.S	[216-238]
		[K].LCYVALDFEQEMATAASSSSLEK.[S]	1xCarbamidomethyl [C2]	6.33329e-15	3.84982e-05	2	2	105	P60710; P63260	P60710 [216-238]; P63260 [216-238]	0	2550.17	4.74	K.LCYVALDFEQEMATAASSSSLEK.S	[216-238]
		[R].LDLAGRDLTDYLMKILTER.[G]	1xOxidation [M13]	0.0653212	0.00363759	5	7	3	Q8BFZ3; P60710; P62737; P68134; P63260	Q8BFZ3 [179-197]; P60710 [178-196]; P62737 [180-198]; P68134 [180-198]; P63260 [178-196]	2	2252.2	1.88	R.LDLAGRDLTDYLMKILTER.G	[178-196]
		[R].DLTDYLMKILTER.[G]	1xOxidation [M7]	0.000960445	0.000116708	5	7	2	Q8BFZ3; P60710; P62737; P68134; P63260	Q8BFZ3 [185-197]; P60710 [184-196]; P62737 [186-198]; P68134 [186-198]; P63260 [184-196]	1	1626.84	1.2	R.DLTDYLMKILTER.G	[184-196]
		[K].YSVWIGGSILASLSTFQQMWISKQEYDESGPSIVHRK.[C]	1xOxidation [M19]	0.0146355	0.000780066	2	2	2	P60710; P63260	P60710 [337-373]; P63260 [337-373]	2	4244.11	6.16	K.YSVWIGGSILASLSTFQQMWISKQEYDESGPSIVHRK.C	[337-373]
		[R].LDLAGRDLTDYLMKILTER.[G]		1.59612e-12	3.84982e-05	5	7	19	Q8BFZ3; P60710; P62737; P68134; P63260	Q8BFZ3 [179-197]; P60710 [178-196]; P62737 [180-198]; P68134 [180-198]; P63260 [178-196]	2	2236.2	6.05	R.LDLAGRDLTDYLMKILTER.G	[178-196]
		[K].IIAPPERKYSVWIGGSILASLSTFQQMWISK.[Q]		0.00011867	3.84982e-05	4	5	1	Q8BFZ3; P60710; P62737; P63260	Q8BFZ3 [330-360]; P60710 [329-359]; P62737 [331-361]; P63260 [329-359]	2	3506.89	6.59	K.IIAPPERKYSVWIGGSILASLSTFQQMWISK.Q	[329-359]
		[K].IIAPPERKYSVWIGGSILASLSTFQQMWISK.[Q]	1xOxidation [M27]	3.20177e-05	3.84982e-05	4	5	1	Q8BFZ3; P60710; P62737; P63260	Q8BFZ3 [330-360]; P60710 [329-359]; P62737 [331-361]; P63260 [329-359]	2	3522.88	5.56	K.IIAPPERKYSVWIGGSILASLSTFQQMWISK.Q	[329-359]
		[R].DLTDYLMKILTER.[G]		1.4475e-07	3.84982e-05	5	7	40	Q8BFZ3; P60710; P62737; P68134; P63260	Q8BFZ3 [185-197]; P60710 [184-196]; P62737 [186-198]; P68134 [186-198]; P63260 [184-196]	1	1610.85	4.16	R.DLTDYLMKILTER.G	[184-196]
		[K].YSVWIGGSILASLSTFQQMWISK.[Q]	1xOxidation [M19]	4.31126e-12	3.84982e-05	4	5	15	Q8BFZ3; P60710; P62737; P63260	Q8BFZ3 [338-360]; P60710 [337-359]; P62737 [339-361]; P63260 [337-359]	0	2618.33	5.29	K.YSVWIGGSILASLSTFQQMWISK.Q	[337-359]
		[K].YSVWIGGSILASLSTFQQMWISK.[Q]		1.32567e-14	3.84982e-05	4	5	115	Q8BFZ3; P60710; P62737; P63260	Q8BFZ3 [338-360]; P60710 [337-359]; P62737 [339-361]; P63260 [337-359]	0	2602.34	5.82	K.YSVWIGGSILASLSTFQQMWISK.Q	[337-359]
		[K].MTQIMFETFNTPAMYVAIQAVLSLYASGR.[T]	1xOxidation [M]	1.42461e-08	3.84982e-05	2	2	18	P60710; P63260	P60710 [119-147]; P63260 [119-147]	0	3269.6	5.68	K.MTQIMFETFNTPAMYVAIQAVLSLYASGR.T	[119-147]
		[R].EKMTQIMFETFNTPAMYVAIQAVLSLYASGR.[T]		0.00305003	0.000287222	2	2	1	P60710; P63260	P60710 [117-147]; P63260 [117-147]	1	3510.75	2.65	R.EKMTQIMFETFNTPAMYVAIQAVLSLYASGR.T	[117-147]
		[K].MTQIMFETFNTPAMYVAIQAVLSLYASGR.[T]	3xOxidation [M1; M5; M14]	0.00527331	0.000287222	2	2	1	P60710; P63260	P60710 [119-147]; P63260 [119-147]	0	3301.59	2.69	K.MTQIMFETFNTPAMYVAIQAVLSLYASGR.T	[119-147]
		[K].MTQIMFETFNTPAMYVAIQAVLSLYASGR.[T]		2.75037e-15	3.84982e-05	2	2	33	P60710; P63260	P60710 [119-147]; P63260 [119-147]	0	3253.61	6.43	K.MTQIMFETFNTPAMYVAIQAVLSLYASGR.T	[119-147]
		Annotated Sequence	Modifications	Qvality PEP	Qvality q-value	# Protein Groups	# Proteins	# PSMs	Master Protein Accessions	Positions in Master Proteins	# Missed Cleavages	Theo. MH+ [Da]	XCorr (by Search Engine): A3 Sequest HT	Sequence in Protein	Positions in Proteins
		[R].CPEALFQPSFLGMESCGIHETTFNSIMK.[C]	2xCarbamidomethyl [C1; C16]; 2xOxidation [M13; M27]	0.00114	0.000116708	2	2	1	P60710; P63260	P60710 [257-284]; P63260 [257-284]	0	3263.45	2.91	R.CPEALFQPSFLGMESCGIHETTFNSIMK.C	[257-284]
		[-].MEEEIAALVIDNGSGMCKAGFAGDDAPR.[A]	1xCarbamidomethyl [C17]	0.00248441	0.000225773	1	1	4	P63260	P63260 [1-28]	1	2924.32	1.63	-.MEEEIAALVIDNGSGMCKAGFAGDDAPR.A	[1-28]
		[K].MTQIMFETFNTPAMYVAIQAVLSLYASGR.[T]	2xOxidation [M5; M]	2.81879e-06	3.84982e-05	2	2	7	P60710; P63260	P60710 [119-147]; P63260 [119-147]	0	3285.6	4.69	K.MTQIMFETFNTPAMYVAIQAVLSLYASGR.T	[119-147]
		[R].HQGVMVGMGQK.[D]	2xOxidation [M5; M8]	5.43252e-09	3.84982e-05	5	7	552	Q8BFZ3; P60710; P62737; P68134; P63260	Q8BFZ3 [41-51]; P60710 [40-50]; P62737 [42-52]; P68134 [42-52]; P63260 [40-50]	0	1203.56	2.55	R.HQGVMVGMGQK.D	[40-50]
		[K].CDVDIRK.[D]	1xCarbamidomethyl [C1]	0.0502465	0.00293154	3	3	8	Q8BFZ3; P60710; P63260	Q8BFZ3 [286-292]; P60710 [285-291]; P63260 [285-291]	1	905.451	2.03	K.CDVDIRK.D	[285-291]
		[R].EIVRDIKEK.[L]		0.000661335	7.93501e-05	4	6	85	P60710; P62737; P68134; P63260	P60710 [207-215]; P62737 [209-217]; P68134 [209-217]; P63260 [207-215]	2	1129.66	2.93	R.EIVRDIKEK.L	[207-215]
		[K].DSYVGDEAQSKR.[G]		4.17261e-07	3.84982e-05	4	6	65	P60710; P62737; P68134; P63260	P60710 [51-62]; P62737 [53-64]; P68134 [53-64]; P63260 [51-62]	1	1354.62	2.84	K.DSYVGDEAQSKR.G	[51-62]
		[R].HQGVMVGMGQK.[D]	1xOxidation [M]	5.34661e-10	3.84982e-05	5	7	735	Q8BFZ3; P60710; P62737; P68134; P63260	Q8BFZ3 [41-51]; P60710 [40-50]; P62737 [42-52]; P68134 [42-52]; P63260 [40-50]	0	1187.57	3.03	R.HQGVMVGMGQK.D	[40-50]
		[K].IIAPPERK.[Y]		0.00900967	0.00048659	5	7	130	Q8BFZ3; P60710; P62737; P68134; P63260	Q8BFZ3 [330-337]; P60710 [329-336]; P62737 [331-338]; P68134 [331-338]; P63260 [329-336]	1	923.567	1.7	K.IIAPPERK.Y	[329-336]
		[R].EIVRDIK.[E]		0.0645009	0.00360895	4	6	17	P60710; P62737; P68134; P63260	P60710 [207-213]; P62737 [209-215]; P68134 [209-215]; P63260 [207-213]	1	872.52	2.33	R.EIVRDIK.E	[207-213]
		[R].HQGVMVGMGQK.[D]		2.45922e-09	3.84982e-05	5	7	268	Q8BFZ3; P60710; P62737; P68134; P63260	Q8BFZ3 [41-51]; P60710 [40-50]; P62737 [42-52]; P68134 [42-52]; P63260 [40-50]	0	1171.57	4.16	R.HQGVMVGMGQK.D	[40-50]
		[K].DSYVGDEAQSK.[R]		7.40498e-05	3.84982e-05	4	6	169	P60710; P62737; P68134; P63260	P60710 [51-61]; P62737 [53-63]; P68134 [53-63]; P63260 [51-61]	0	1198.52	1.74	K.DSYVGDEAQSK.R	[51-61]
		[K].QEYDESGPSIVHRK.[C]		4.32902e-11	3.84982e-05	2	2	91	P60710; P63260	P60710 [360-373]; P63260 [360-373]	1	1644.8	4.43	K.QEYDESGPSIVHRK.C	[360-373]
		[K].IKIIAPPERK.[Y]		1.49372e-05	3.84982e-05	5	7	100	Q8BFZ3; P60710; P62737; P68134; P63260	Q8BFZ3 [328-337]; P60710 [327-336]; P62737 [329-338]; P68134 [329-338]; P63260 [327-336]	2	1164.75	2.35	K.IKIIAPPERK.Y	[327-336]
		[R].HQGVMVGMGQKDSYVGDEAQSK.[R]	2xOxidation [M5; M8]	2.29785e-14	3.84982e-05	4	6	99	P60710; P62737; P68134; P63260	P60710 [40-61]; P62737 [42-63]; P68134 [42-63]; P63260 [40-61]	1	2383.07	4.99	R.HQGVMVGMGQKDSYVGDEAQSK.R	[40-61]
		[K].AGFAGDDAPR.[A]		5.13573e-05	3.84982e-05	4	6	370	P60710; P62737; P68134; P63260	P60710 [19-28]; P62737 [21-30]; P68134 [21-30]; P63260 [19-28]	0	976.448	2.06	K.AGFAGDDAPR.A	[19-28]
		[K].IIAPPER.[K]		0.0235698	0.00128703	5	7	61	Q8BFZ3; P60710; P62737; P68134; P63260	Q8BFZ3 [330-336]; P60710 [329-335]; P62737 [331-337]; P68134 [331-337]; P63260 [329-335]	0	795.472	0.71	K.IIAPPER.K	[329-335]
		[R].HQGVMVGMGQKDSYVGDEAQSKR.[G]	1xOxidation [M]	4.37262e-15	3.84982e-05	4	6	5	P60710; P62737; P68134; P63260	P60710 [40-62]; P62737 [42-64]; P68134 [42-64]; P63260 [40-62]	2	2523.17	6.66	R.HQGVMVGMGQKDSYVGDEAQSKR.G	[40-62]
		[R].MQKEITALAPSTMK.[I]	2xOxidation [M1; M13]	1.11728e-11	3.84982e-05	4	6	198	P60710; P62737; P68134; P63260	P60710 [313-326]; P62737 [315-328]; P68134 [315-328]; P63260 [313-326]	1	1580.8	3.74	R.MQKEITALAPSTMK.I	[313-326]
		[R].HQGVMVGMGQKDSYVGDEAQSKR.[G]		7.1391e-16	3.84982e-05	4	6	11	P60710; P62737; P68134; P63260	P60710 [40-62]; P62737 [42-64]; P68134 [42-64]; P63260 [40-62]	2	2507.18	6.56	R.HQGVMVGMGQKDSYVGDEAQSKR.G	[40-62]
		[R].HQGVMVGMGQKDSYVGDEAQSK.[R]	1xOxidation [M]	1.77665e-15	3.84982e-05	4	6	234	P60710; P62737; P68134; P63260	P60710 [40-61]; P62737 [42-63]; P68134 [42-63]; P63260 [40-61]	1	2367.07	5.09	R.HQGVMVGMGQKDSYVGDEAQSK.R	[40-61]
		[K].QEYDESGPSIVHR.[K]		8.18904e-07	3.84982e-05	2	2	36	P60710; P63260	P60710 [360-372]; P63260 [360-372]	0	1516.7	3.92	K.QEYDESGPSIVHR.K	[360-372]
		[K].IKIIAPPER.[K]		0.00430422	0.000287222	5	7	59	Q8BFZ3; P60710; P62737; P68134; P63260	Q8BFZ3 [328-336]; P60710 [327-335]; P62737 [329-337]; P68134 [329-337]; P63260 [327-335]	1	1036.65	1.56	K.IKIIAPPER.K	[327-335]
		[R].MQKEITALAPSTMK.[I]	1xOxidation [M]	2.53761e-10	3.84982e-05	4	6	380	P60710; P62737; P68134; P63260	P60710 [313-326]; P62737 [315-328]; P68134 [315-328]; P63260 [313-326]	1	1564.81	4.34	R.MQKEITALAPSTMK.I	[313-326]
		[R].GYSFTTTAER.[E]		0.000266963	3.84982e-05	2	2	46	P60710; P63260	P60710 [197-206]; P63260 [197-206]	0	1132.53	1.78	R.GYSFTTTAER.E	[197-206]
		[R].HQGVMVGMGQKDSYVGDEAQSK.[R]		1.11256e-15	3.84982e-05	4	6	76	P60710; P62737; P68134; P63260	P60710 [40-61]; P62737 [42-63]; P68134 [42-63]; P63260 [40-61]	1	2351.08	8.67	R.HQGVMVGMGQKDSYVGDEAQSK.R	[40-61]
		[K].EITALAPSTMK.[I]	1xOxidation [M10]	7.98148e-06	3.84982e-05	4	6	680	P60710; P62737; P68134; P63260	P60710 [316-326]; P62737 [318-328]; P68134 [318-328]; P63260 [316-326]	0	1177.61	2.31	K.EITALAPSTMK.I	[316-326]
		[K].EITALAPSTMKIK.[I]	1xOxidation [M10]	0.0158282	0.00084362	4	6	6	P60710; P62737; P68134; P63260	P60710 [316-328]; P62737 [318-330]; P68134 [318-330]; P63260 [316-328]	1	1418.79	2.25	K.EITALAPSTMKIK.I	[316-328]
		[K].IWHHTFYNELR.[V]		4.72443e-07	3.84982e-05	3	4	1296	P60710; P68134; P63260	P60710 [85-95]; P68134 [87-97]; P63260 [85-95]	0	1515.75	2.28	K.IWHHTFYNELR.V	[85-95]
		[R].MQKEITALAPSTMK.[I]		4.95092e-10	3.84982e-05	4	6	84	P60710; P62737; P68134; P63260	P60710 [313-326]; P62737 [315-328]; P68134 [315-328]; P63260 [313-326]	1	1548.81	4.47	R.MQKEITALAPSTMK.I	[313-326]
		[R].AVFPSIVGRPR.[H]		2.68166e-05	3.84982e-05	4	6	87	P60710; P62737; P68134; P63260	P60710 [29-39]; P62737 [31-41]; P68134 [31-41]; P63260 [29-39]	0	1198.71	2.08	R.AVFPSIVGRPR.H	[29-39]
		[K].EITALAPSTMK.[I]		6.42717e-05	3.84982e-05	4	6	241	P60710; P62737; P68134; P63260	P60710 [316-326]; P62737 [318-328]; P68134 [318-328]; P63260 [316-326]	0	1161.62	2.49	K.EITALAPSTMK.I	[316-326]
		[K].EITALAPSTMKIK.[I]		1.14479e-05	3.84982e-05	4	6	1	P60710; P62737; P68134; P63260	P60710 [316-328]; P62737 [318-330]; P68134 [318-330]; P63260 [316-328]	1	1402.8	2.43	K.EITALAPSTMKIK.I	[316-328]
		[R].GYSFTTTAEREIVR.[D]		1.28089e-05	3.84982e-05	2	2	46	P60710; P63260	P60710 [197-210]; P63260 [197-210]	1	1629.82	2.95	R.GYSFTTTAEREIVR.D	[197-210]
		[R].VAPEEHPVLLTEAPLNPK.[A]		1.72614e-15	3.84982e-05	2	2	80	P60710; P63260	P60710 [96-113]; P63260 [96-113]	0	1954.06	4.92	R.VAPEEHPVLLTEAPLNPK.A	[96-113]
		[K].YPIEHGIVTNWDDMEK.[I]	1xAcetyl [N-Term]; 1xOxidation [M14]	0.00269045	0.000262339	2	2	4	P60710; P63260	P60710 [69-84]; P63260 [69-84]	0	2004.9		K.YPIEHGIVTNWDDMEK.I	[69-84]
		[R].DLTDYLMK.[I]	1xOxidation [M7]	0.000483946	3.84982e-05	5	7	534	Q8BFZ3; P60710; P62737; P68134; P63260	Q8BFZ3 [185-192]; P60710 [184-191]; P62737 [186-193]; P68134 [186-193]; P63260 [184-191]	0	1014.48	2.56	R.DLTDYLMK.I	[184-191]
		[R].KDLYANTVLSGGTTMYPGIADR.[M]		1.88631e-15	3.84982e-05	2	2	10	P60710; P63260	P60710 [291-312]; P63260 [291-312]	1	2343.16	6.12	R.KDLYANTVLSGGTTMYPGIADR.M	[291-312]
		[R].KDLYANTVLSGGTTMYPGIADR.[M]	1xOxidation [M15]	3.43701e-05	3.84982e-05	2	2	2	P60710; P63260	P60710 [291-312]; P63260 [291-312]	1	2359.16	3.13	R.KDLYANTVLSGGTTMYPGIADR.M	[291-312]
		[R].LDLAGRDLTDYLMK.[I]	1xOxidation [M13]	2.01123e-09	3.84982e-05	5	7	419	Q8BFZ3; P60710; P62737; P68134; P63260	Q8BFZ3 [179-192]; P60710 [178-191]; P62737 [180-193]; P68134 [180-193]; P63260 [178-191]	1	1639.84	3.8	R.LDLAGRDLTDYLMK.I	[178-191]
		[R].DLTDYLMK.[I]		0.000971496	0.000116708	5	7	108	Q8BFZ3; P60710; P62737; P68134; P63260	Q8BFZ3 [185-192]; P60710 [184-191]; P62737 [186-193]; P68134 [186-193]; P63260 [184-191]	0	998.486	3.58	R.DLTDYLMK.I	[184-191]
		[RK].SYELPDGQVITIGNER.[F]		1.99937e-09	3.84982e-05	5	7	405	Q8BFZ3; P60710; P62737; P68134; P63260	Q8BFZ3 [240-255]; P60710 [239-254]; P62737 [241-256]; P68134 [241-256]; P63260 [239-254]	0	1790.89	4.03	K.SYELPDGQVITIGNER.F	[239-254]
		[R].TTGIVMDSGDGVTHTVPIYEGYALPHAILR.[L]	1xOxidation [M6]	1.14004e-15	3.84982e-05	3	3	103	Q8BFZ3; P60710; P63260	Q8BFZ3 [149-178]; P60710 [148-177]; P63260 [148-177]	0	3199.61	4.89	R.TTGIVMDSGDGVTHTVPIYEGYALPHAILR.L	[148-177]
		[R].LDLAGRDLTDYLMK.[I]		2.25044e-09	3.84982e-05	5	7	251	Q8BFZ3; P60710; P62737; P68134; P63260	Q8BFZ3 [179-192]; P60710 [178-191]; P62737 [180-193]; P68134 [180-193]; P63260 [178-191]	1	1623.84	3.94	R.LDLAGRDLTDYLMK.I	[178-191]
		[K].CDVDIRKDLYANTVLSGGTTMYPGIADR.[M]	1xCarbamidomethyl [C1]	3.4559e-14	3.84982e-05	2	2	5	P60710; P63260	P60710 [285-312]; P63260 [285-312]	2	3101.5	5.79	K.CDVDIRKDLYANTVLSGGTTMYPGIADR.M	[285-312]
		[R].FRCPEALFQPSFLGMESCGIHETTFNSIMK.[C]	2xCarbamidomethyl [C3; C18]; 2xOxidation [M15; M29]	1.33791e-06	3.84982e-05	2	2	5	P60710; P63260	P60710 [255-284]; P63260 [255-284]	1	3566.62	5.49	R.FRCPEALFQPSFLGMESCGIHETTFNSIMK.C	[255-284]
		[K].DLYANTVLSGGTTMYPGIADR.[M]	1xOxidation [M14]	5.9795e-13	3.84982e-05	2	2	64	P60710; P63260	P60710 [292-312]; P63260 [292-312]	0	2231.06	5.04	K.DLYANTVLSGGTTMYPGIADR.M	[292-312]
		[R].TTGIVMDSGDGVTHTVPIYEGYALPHAILR.[L]		7.34798e-16	3.84982e-05	3	3	77	Q8BFZ3; P60710; P63260	Q8BFZ3 [149-178]; P60710 [148-177]; P63260 [148-177]	0	3183.61	6.31	R.TTGIVMDSGDGVTHTVPIYEGYALPHAILR.L	[148-177]
		[R].FRCPEALFQPSFLGMESCGIHETTFNSIMK.[C]	2xCarbamidomethyl [C3; C18]; 1xOxidation [M]	7.92378e-15	3.84982e-05	2	2	50	P60710; P63260	P60710 [255-284]; P63260 [255-284]	1	3550.63	5.41	R.FRCPEALFQPSFLGMESCGIHETTFNSIMK.C	[255-284]
		[K].DLYANTVLSGGTTMYPGIADR.[M]		5.28108e-13	3.84982e-05	2	2	54	P60710; P63260	P60710 [292-312]; P63260 [292-312]	0	2215.07	6.43	K.DLYANTVLSGGTTMYPGIADR.M	[292-312]
		[K].YPIEHGIVTNWDDMEKIWHHTFYNELR.[V]	1xOxidation [M14]	0.00173703	0.000150691	2	2	6	P60710; P63260	P60710 [69-95]; P63260 [69-95]	1	3459.62	3.46	K.YPIEHGIVTNWDDMEKIWHHTFYNELR.V	[69-95]
		[R].CPEALFQPSFLGMESCGIHETTFNSIMK.[C]	2xCarbamidomethyl [C1; C16]; 1xOxidation [M]	1.28769e-11	3.84982e-05	2	2	47	P60710; P63260	P60710 [257-284]; P63260 [257-284]	0	3247.46	4.54	R.CPEALFQPSFLGMESCGIHETTFNSIMK.C	[257-284]
		[R].FRCPEALFQPSFLGMESCGIHETTFNSIMK.[C]	2xCarbamidomethyl [C3; C18]	1.18641e-18	3.84982e-05	2	2	26	P60710; P63260	P60710 [255-284]; P63260 [255-284]	1	3534.63	8.4	R.FRCPEALFQPSFLGMESCGIHETTFNSIMK.C	[255-284]
		[K].EKLCYVALDFEQEMATAASSSSLEK.[S]	1xCarbamidomethyl [C4]	1.98758e-09	3.84982e-05	2	2	6	P60710; P63260	P60710 [214-238]; P63260 [214-238]	1	2807.31	4.61	K.EKLCYVALDFEQEMATAASSSSLEK.S	[214-238]
		[R].CPEALFQPSFLGMESCGIHETTFNSIMK.[C]	2xCarbamidomethyl [C1; C16]	2.84343e-15	3.84982e-05	2	2	25	P60710; P63260	P60710 [257-284]; P63260 [257-284]	0	3231.46	6.72	R.CPEALFQPSFLGMESCGIHETTFNSIMK.C	[257-284]
		[K].LCYVALDFEQEMATAASSSSLEK.[S]	1xCarbamidomethyl [C2]; 1xOxidation [M12]	1.89217e-05	3.84982e-05	2	2	18	P60710; P63260	P60710 [216-238]; P63260 [216-238]	0	2566.17	3.46	K.LCYVALDFEQEMATAASSSSLEK.S	[216-238]
		[K].LCYVALDFEQEMATAASSSSLEK.[S]	1xCarbamidomethyl [C2]	6.33329e-15	3.84982e-05	2	2	105	P60710; P63260	P60710 [216-238]; P63260 [216-238]	0	2550.17	4.74	K.LCYVALDFEQEMATAASSSSLEK.S	[216-238]
		[R].LDLAGRDLTDYLMKILTER.[G]	1xOxidation [M13]	0.0653212	0.00363759	5	7	3	Q8BFZ3; P60710; P62737; P68134; P63260	Q8BFZ3 [179-197]; P60710 [178-196]; P62737 [180-198]; P68134 [180-198]; P63260 [178-196]	2	2252.2	1.88	R.LDLAGRDLTDYLMKILTER.G	[178-196]
		[R].DLTDYLMKILTER.[G]	1xOxidation [M7]	0.000960445	0.000116708	5	7	2	Q8BFZ3; P60710; P62737; P68134; P63260	Q8BFZ3 [185-197]; P60710 [184-196]; P62737 [186-198]; P68134 [186-198]; P63260 [184-196]	1	1626.84	1.2	R.DLTDYLMKILTER.G	[184-196]
		[K].YSVWIGGSILASLSTFQQMWISKQEYDESGPSIVHRK.[C]	1xOxidation [M19]	0.0146355	0.000780066	2	2	2	P60710; P63260	P60710 [337-373]; P63260 [337-373]	2	4244.11	6.16	K.YSVWIGGSILASLSTFQQMWISKQEYDESGPSIVHRK.C	[337-373]
		[R].LDLAGRDLTDYLMKILTER.[G]		1.59612e-12	3.84982e-05	5	7	19	Q8BFZ3; P60710; P62737; P68134; P63260	Q8BFZ3 [179-197]; P60710 [178-196]; P62737 [180-198]; P68134 [180-198]; P63260 [178-196]	2	2236.2	6.05	R.LDLAGRDLTDYLMKILTER.G	[178-196]
		[K].IIAPPERKYSVWIGGSILASLSTFQQMWISK.[Q]		0.00011867	3.84982e-05	4	5	1	Q8BFZ3; P60710; P62737; P63260	Q8BFZ3 [330-360]; P60710 [329-359]; P62737 [331-361]; P63260 [329-359]	2	3506.89	6.59	K.IIAPPERKYSVWIGGSILASLSTFQQMWISK.Q	[329-359]
		[K].IIAPPERKYSVWIGGSILASLSTFQQMWISK.[Q]	1xOxidation [M27]	3.20177e-05	3.84982e-05	4	5	1	Q8BFZ3; P60710; P62737; P63260	Q8BFZ3 [330-360]; P60710 [329-359]; P62737 [331-361]; P63260 [329-359]	2	3522.88	5.56	K.IIAPPERKYSVWIGGSILASLSTFQQMWISK.Q	[329-359]
		[R].DLTDYLMKILTER.[G]		1.4475e-07	3.84982e-05	5	7	40	Q8BFZ3; P60710; P62737; P68134; P63260	Q8BFZ3 [185-197]; P60710 [184-196]; P62737 [186-198]; P68134 [186-198]; P63260 [184-196]	1	1610.85	4.16	R.DLTDYLMKILTER.G	[184-196]
		[K].YSVWIGGSILASLSTFQQMWISK.[Q]	1xOxidation [M19]	4.31126e-12	3.84982e-05	4	5	15	Q8BFZ3; P60710; P62737; P63260	Q8BFZ3 [338-360]; P60710 [337-359]; P62737 [339-361]; P63260 [337-359]	0	2618.33	5.29	K.YSVWIGGSILASLSTFQQMWISK.Q	[337-359]
		[K].YSVWIGGSILASLSTFQQMWISK.[Q]		1.32567e-14	3.84982e-05	4	5	115	Q8BFZ3; P60710; P62737; P63260	Q8BFZ3 [338-360]; P60710 [337-359]; P62737 [339-361]; P63260 [337-359]	0	2602.34	5.82	K.YSVWIGGSILASLSTFQQMWISK.Q	[337-359]
		[K].MTQIMFETFNTPAMYVAIQAVLSLYASGR.[T]	1xOxidation [M]	1.42461e-08	3.84982e-05	2	2	18	P60710; P63260	P60710 [119-147]; P63260 [119-147]	0	3269.6	5.68	K.MTQIMFETFNTPAMYVAIQAVLSLYASGR.T	[119-147]
		[R].EKMTQIMFETFNTPAMYVAIQAVLSLYASGR.[T]		0.00305003	0.000287222	2	2	1	P60710; P63260	P60710 [117-147]; P63260 [117-147]	1	3510.75	2.65	R.EKMTQIMFETFNTPAMYVAIQAVLSLYASGR.T	[117-147]
		[K].MTQIMFETFNTPAMYVAIQAVLSLYASGR.[T]	3xOxidation [M1; M5; M14]	0.00527331	0.000287222	2	2	1	P60710; P63260	P60710 [119-147]; P63260 [119-147]	0	3301.59	2.69	K.MTQIMFETFNTPAMYVAIQAVLSLYASGR.T	[119-147]
		[K].MTQIMFETFNTPAMYVAIQAVLSLYASGR.[T]		2.75037e-15	3.84982e-05	2	2	33	P60710; P63260	P60710 [119-147]; P63260 [119-147]	0	3253.61	6.43	K.MTQIMFETFNTPAMYVAIQAVLSLYASGR.T	[119-147]
		Annotated Sequence	Modifications	Qvality PEP	Qvality q-value	# Protein Groups	# Proteins	# PSMs	Master Protein Accessions	Positions in Master Proteins	# Missed Cleavages	Theo. MH+ [Da]	XCorr (by Search Engine): A3 Sequest HT	Sequence in Protein	Positions in Proteins
		[R].INVYYNEATGNK.[Y]		0.0104573	0.000518321	1	1	1	Q9CWF2	Q9CWF2 [47-58]	0	1385.67	1.26	R.INVYYNEATGNK.Y	[47-58]
		[K].IREEYPDR.[I]		0.0118583	0.000583015	6	7	46	Q7TMM9; A2AQ07; P99024; P68372; Q9CWF2; Q922F4	Q7TMM9 [155-162]; A2AQ07 [155-162]; P99024 [155-162]; P68372 [155-162]; Q9CWF2 [155-162]; Q922F4 [155-162]	1	1077.53	2.22	K.IREEYPDR.I	[155-162]
		[K].NMMAACDPR.[H]	1xCarbamidomethyl [C6]; 1xOxidation [M]	0.00458703	0.000287222	7	7	81	Q7TMM9; Q9D6F9; Q9ERD7; P99024; P68372; Q9CWF2; Q922F4	Q7TMM9 [298-306]; Q9D6F9 [298-306]; Q9ERD7 [298-306]; P99024 [298-306]; P68372 [298-306]; Q9CWF2 [298-306]; Q922F4 [298-306]	0	1081.42	2.27	K.NMMAACDPR.H	[298-306]
		[K].NMMAACDPR.[H]	1xCarbamidomethyl [C6]	0.00906339	0.00048659	7	7	58	Q7TMM9; Q9D6F9; Q9ERD7; P99024; P68372; Q9CWF2; Q922F4	Q7TMM9 [298-306]; Q9D6F9 [298-306]; Q9ERD7 [298-306]; P99024 [298-306]; P68372 [298-306]; Q9CWF2 [298-306]; Q922F4 [298-306]	0	1065.43	1.64	K.NMMAACDPR.H	[298-306]
		[M].REIVHLQAGQCGNQIGAK.[F]	1xCarbamidomethyl [C11]	1.57451e-11	3.84982e-05	6	6	4	Q7TMM9; Q9D6F9; Q9ERD7; P99024; P68372; Q9CWF2	Q7TMM9 [2-19]; Q9D6F9 [2-19]; Q9ERD7 [2-19]; P99024 [2-19]; P68372 [2-19]; Q9CWF2 [2-19]	1	1979.02		M.REIVHIQAGQCGNQIGAK.F	[2-19]
		[K].EVDEQMLNVQNK.[N]	1xOxidation [M6]	6.63059e-08	3.84982e-05	4	4	84	Q7TMM9; P99024; P68372; Q9CWF2	Q7TMM9 [325-336]; P99024 [325-336]; P68372 [325-336]; Q9CWF2 [325-336]	0	1462.68	2.64	K.EVDEQMLNVQNK.N	[325-336]
		[-].MREIVHLQAGQCGNQIGAK.[F]	1xCarbamidomethyl [C12]; 1xOxidation [M1]	7.11115e-14	3.84982e-05	6	6	222	Q7TMM9; Q9D6F9; Q9ERD7; P99024; P68372; Q9CWF2	Q7TMM9 [1-19]; Q9D6F9 [1-19]; Q9ERD7 [1-19]; P99024 [1-19]; P68372 [1-19]; Q9CWF2 [1-19]	1	2126.06	4.8	-.MREIVHIQAGQCGNQIGAK.F	[1-19]
		[K].TAVCDIPPR.[G]	1xCarbamidomethyl [C4]	0.000448758	3.84982e-05	5	5	111	Q7TMM9; Q9D6F9; P99024; P68372; Q9CWF2	Q7TMM9 [351-359]; Q9D6F9 [351-359]; P99024 [351-359]; P68372 [351-359]; Q9CWF2 [351-359]	0	1028.52	2.14	K.TAVCDIPPR.G	[351-359]
		[K].TAVCDIPPRGLK.[M]	1xCarbamidomethyl [C4]	5.13228e-07	3.84982e-05	5	5	72	Q7TMM9; Q9D6F9; P99024; P68372; Q9CWF2	Q7TMM9 [351-362]; Q9D6F9 [351-362]; P99024 [351-362]; P68372 [351-362]; Q9CWF2 [351-362]	1	1326.72	2.99	K.TAVCDIPPRGLK.M	[351-362]
		[R].MSMKEVDEQMLNVQNK.[N]	2xOxidation [M1; M3]	0.0139472	0.000714602	4	4	4	Q7TMM9; P99024; P68372; Q9CWF2	Q7TMM9 [321-336]; P99024 [321-336]; P68372 [321-336]; Q9CWF2 [321-336]	1	1955.89	1.87	R.MSMKEVDEQMLNVQNK.N	[321-336]
		[-].MREIVHLQAGQCGNQIGAK.[F]	1xCarbamidomethyl [C12]	1.6294e-15	3.84982e-05	6	6	254	Q7TMM9; Q9D6F9; Q9ERD7; P99024; P68372; Q9CWF2	Q7TMM9 [1-19]; Q9D6F9 [1-19]; Q9ERD7 [1-19]; P99024 [1-19]; P68372 [1-19]; Q9CWF2 [1-19]	1	2110.06	4.98	-.MREIVHIQAGQCGNQIGAK.F	[1-19]
		[R].EIVHLQAGQCGNQIGAK.[F]	1xCarbamidomethyl [C10]	6.01826e-15	3.84982e-05	6	6	110	Q7TMM9; Q9D6F9; Q9ERD7; P99024; P68372; Q9CWF2	Q7TMM9 [3-19]; Q9D6F9 [3-19]; Q9ERD7 [3-19]; P99024 [3-19]; P68372 [3-19]; Q9CWF2 [3-19]	0	1822.92	5.07	R.EIVHIQAGQCGNQIGAK.F	[3-19]
		[R].FPGQLNADLRK.[L]		2.50901e-07	3.84982e-05	8	9	83	Q7TMM9; Q9D6F9; Q9ERD7; A2AQ07; P99024; P68372; Q9CWF2; Q922F4	Q7TMM9 [242-252]; Q9D6F9 [242-252]; Q9ERD7 [242-252]; A2AQ07 [242-252]; P99024 [242-252]; P68372 [242-252]; Q9CWF2 [242-252]; Q922F4 [242-252]	1	1258.69	2.57	R.FPGQLNADLRK.L	[242-252]
		[K].RISEQFTAMFR.[R]	1xOxidation [M9]	0.00864271	0.00048659	6	6	21	Q7TMM9; Q9D6F9; Q9ERD7; P99024; P68372; Q9CWF2	Q7TMM9 [380-390]; Q9D6F9 [380-390]; Q9ERD7 [380-390]; P99024 [380-390]; P68372 [380-390]; Q9CWF2 [380-390]	1	1401.69	1.45	K.RISEQFTAMFR.R	[380-390]
		[R].MSMKEVDEQMLNVQNK.[N]	1xOxidation [M]	3.01392e-07	3.84982e-05	4	4	16	Q7TMM9; P99024; P68372; Q9CWF2	Q7TMM9 [321-336]; P99024 [321-336]; P68372 [321-336]; Q9CWF2 [321-336]	1	1939.89	2.39	R.MSMKEVDEQMLNVQNK.N	[321-336]
		[K].EVDEQMLNVQNK.[N]		1.10722e-06	3.84982e-05	4	4	46	Q7TMM9; P99024; P68372; Q9CWF2	Q7TMM9 [325-336]; P99024 [325-336]; P68372 [325-336]; Q9CWF2 [325-336]	0	1446.69	3.04	K.EVDEQMLNVQNK.N	[325-336]
		[R].FPGQLNADLR.[K]		1.21452e-05	3.84982e-05	8	9	29	Q7TMM9; Q9D6F9; Q9ERD7; A2AQ07; P99024; P68372; Q9CWF2; Q922F4	Q7TMM9 [242-251]; Q9D6F9 [242-251]; Q9ERD7 [242-251]; A2AQ07 [242-251]; P99024 [242-251]; P68372 [242-251]; Q9CWF2 [242-251]; Q922F4 [242-251]	0	1130.6	2.66	R.FPGQLNADLR.K	[242-251]
		[R].ISEQFTAMFR.[R]	1xOxidation [M8]	3.82262e-05	3.84982e-05	6	6	22	Q7TMM9; Q9D6F9; Q9ERD7; P99024; P68372; Q9CWF2	Q7TMM9 [381-390]; Q9D6F9 [381-390]; Q9ERD7 [381-390]; P99024 [381-390]; P68372 [381-390]; Q9CWF2 [381-390]	0	1245.59	2.04	R.ISEQFTAMFR.R	[381-390]
		[R].MSMKEVDEQMLNVQNK.[N]		3.44345e-12	3.84982e-05	4	4	14	Q7TMM9; P99024; P68372; Q9CWF2	Q7TMM9 [321-336]; P99024 [321-336]; P68372 [321-336]; Q9CWF2 [321-336]	1	1923.9	5.14	R.MSMKEVDEQMLNVQNK.N	[321-336]
		[K].RISEQFTAMFR.[R]		2.00398e-07	3.84982e-05	6	6	9	Q7TMM9; Q9D6F9; Q9ERD7; P99024; P68372; Q9CWF2	Q7TMM9 [380-390]; Q9D6F9 [380-390]; Q9ERD7 [380-390]; P99024 [380-390]; P68372 [380-390]; Q9CWF2 [380-390]	1	1385.7	3.24	K.RISEQFTAMFR.R	[380-390]
		[K].LAVNMVPFPR.[L]	1xOxidation [M5]	0.000125129	3.84982e-05	8	9	45	Q7TMM9; Q9D6F9; Q9ERD7; A2AQ07; P99024; P68372; Q9CWF2; Q922F4	Q7TMM9 [253-262]; Q9D6F9 [253-262]; Q9ERD7 [253-262]; A2AQ07 [253-262]; P99024 [253-262]; P68372 [253-262]; Q9CWF2 [253-262]; Q922F4 [253-262]	0	1159.63	1.88	K.LAVNMVPFPR.L	[253-262]
		[R].ISEQFTAMFR.[R]		8.23449e-05	3.84982e-05	6	6	35	Q7TMM9; Q9D6F9; Q9ERD7; P99024; P68372; Q9CWF2	Q7TMM9 [381-390]; Q9D6F9 [381-390]; Q9ERD7 [381-390]; P99024 [381-390]; P68372 [381-390]; Q9CWF2 [381-390]	0	1229.6	3.3	R.ISEQFTAMFR.R	[381-390]
		[R].AILVDLEPGTMDSVR.[S]	1xOxidation [M11]	5.2275e-05	3.84982e-05	4	4	36	Q7TMM9; Q9ERD7; P99024; Q9CWF2	Q7TMM9 [63-77]; Q9ERD7 [63-77]; P99024 [63-77]; Q9CWF2 [63-77]	0	1631.83	2.28	R.AILVDLEPGTMDSVR.S	[63-77]
		[K].LAVNMVPFPR.[L]		0.000155567	3.84982e-05	8	9	6	Q7TMM9; Q9D6F9; Q9ERD7; A2AQ07; P99024; P68372; Q9CWF2; Q922F4	Q7TMM9 [253-262]; Q9D6F9 [253-262]; Q9ERD7 [253-262]; A2AQ07 [253-262]; P99024 [253-262]; P68372 [253-262]; Q9CWF2 [253-262]; Q922F4 [253-262]	0	1143.63	2.69	K.LAVNMVPFPR.L	[253-262]
		[R].ALTVPELTQQMFDSK.[N]		0.00353927	0.000287222	2	2	2	Q7TMM9; Q9CWF2	Q7TMM9 [283-297]; Q9CWF2 [283-297]	0	1707.86	1.13	R.ALTVPELTQQMFDSK.N	[283-297]
		[R].YLTVAAIFR.[G]		0.00364227	0.000287222	2	2	40	Q7TMM9; Q9CWF2	Q7TMM9 [310-318]; Q9CWF2 [310-318]	0	1053.61	1.69	R.YLTVAAIFR.G	[310-318]
		[R].LHFFMPGFAPLTSR.[G]	1xOxidation [M5]	9.00183e-07	3.84982e-05	5	5	35	Q7TMM9; Q9D6F9; P99024; P68372; Q9CWF2	Q7TMM9 [263-276]; Q9D6F9 [263-276]; P99024 [263-276]; P68372 [263-276]; Q9CWF2 [263-276]	0	1636.83	2.75	R.LHFFMPGFAPLTSR.G	[263-276]
		[R].AILVDLEPGTMDSVR.[S]		6.70949e-08	3.84982e-05	4	4	41	Q7TMM9; Q9ERD7; P99024; Q9CWF2	Q7TMM9 [63-77]; Q9ERD7 [63-77]; P99024 [63-77]; Q9CWF2 [63-77]	0	1615.84	3.72	R.AILVDLEPGTMDSVR.S	[63-77]
		[K].GHYTEGAELVDSVLDVVRK.[E]		4.15503e-16	3.84982e-05	6	6	113	Q7TMM9; Q9ERD7; P99024; P68372; Q9CWF2; Q922F4	Q7TMM9 [104-122]; Q9ERD7 [104-122]; P99024 [104-122]; P68372 [104-122]; Q9CWF2 [104-122]; Q922F4 [104-122]	1	2087.08	6.01	K.GHYTEGAELVDSVLDVVRK.E	[104-122]
		[K].MSATFIGNSTAIQELFKR.[I]	1xOxidation [M1]	4.83516e-10	3.84982e-05	3	3	12	Q7TMM9; P68372; Q9CWF2	Q7TMM9 [363-380]; P68372 [363-380]; Q9CWF2 [363-380]	1	2030.04	4.19	K.MSATFIGNSTAIQELFKR.I	[363-380]
		[K].FWEVISDEHGIDPTGSYHGDSDLQLER.[I]		4.8639e-15	3.84982e-05	2	2	9	Q7TMM9; Q9CWF2	Q7TMM9 [20-46]; Q9CWF2 [20-46]	0	3102.41	5.12	K.FWEVISDEHGIDPTGSYHGDSDLQLER.I	[20-46]
		[K].NSSYFVEWIPNNVK.[TV]		4.49576e-09	3.84982e-05	7	7	61	Q7TMM9; Q9D6F9; Q9ERD7; P99024; P68372; Q9CWF2; Q922F4	Q7TMM9 [337-350]; Q9D6F9 [337-350]; Q9ERD7 [337-350]; P99024 [337-350]; P68372 [337-350]; Q9CWF2 [337-350]; Q922F4 [337-350]	0	1696.83	3.56	K.NSSYFVEWIPNNVK.T	[337-350]
		[K].MSATFIGNSTAIQELFKR.[I]		2.53176e-12	3.84982e-05	3	3	31	Q7TMM9; P68372; Q9CWF2	Q7TMM9 [363-380]; P68372 [363-380]; Q9CWF2 [363-380]	1	2014.04	5.19	K.MSATFIGNSTAIQELFKR.I	[363-380]
		[R].LHFFMPGFAPLTSR.[G]		1.49703e-06	3.84982e-05	5	5	88	Q7TMM9; Q9D6F9; P99024; P68372; Q9CWF2	Q7TMM9 [263-276]; Q9D6F9 [263-276]; P99024 [263-276]; P68372 [263-276]; Q9CWF2 [263-276]	0	1620.84	3.65	R.LHFFMPGFAPLTSR.G	[263-276]
		[K].GHYTEGAELVDSVLDVVR.[K]		4.63223e-15	3.84982e-05	6	6	88	Q7TMM9; Q9ERD7; P99024; P68372; Q9CWF2; Q922F4	Q7TMM9 [104-121]; Q9ERD7 [104-121]; P99024 [104-121]; P68372 [104-121]; Q9CWF2 [104-121]; Q922F4 [104-121]	0	1958.98	4.37	K.GHYTEGAELVDSVLDVVR.K	[104-121]
		[K].ESESCDCLQGFQLTHSLGGGTGSGMGTLLISK.[I]	2xCarbamidomethyl [C5; C7]	3.65986e-13	3.84982e-05	2	2	9	Q7TMM9; Q9CWF2	Q7TMM9 [123-154]; Q9CWF2 [123-154]	0	3327.53	4.42	K.ESESCDCLQGFQLTHSLGGGTGSGMGTLLISK.I	[123-154]
		[K].MSATFIGNSTAIQELFK.[R]	1xOxidation [M1]	8.34666e-11	3.84982e-05	3	3	83	Q7TMM9; P68372; Q9CWF2	Q7TMM9 [363-379]; P68372 [363-379]; Q9CWF2 [363-379]	0	1873.94	4.23	K.MSATFIGNSTAIQELFK.R	[363-379]
		[R].SGPFGQIFRPDNFVFGQSGAGNNWAK.[G]		4.81015e-16	3.84982e-05	5	5	75	Q7TMM9; Q9D6F9; P99024; P68372; Q9CWF2	Q7TMM9 [78-103]; Q9D6F9 [78-103]; P99024 [78-103]; P68372 [78-103]; Q9CWF2 [78-103]	0	2798.34	5.64	R.SGPFGQIFRPDNFVFGQSGAGNNWAK.G	[78-103]
		[K].MSATFIGNSTAIQELFK.[R]		1.44677e-10	3.84982e-05	3	3	67	Q7TMM9; P68372; Q9CWF2	Q7TMM9 [363-379]; P68372 [363-379]; Q9CWF2 [363-379]	0	1857.94	4.67	K.MSATFIGNSTAIQELFK.R	[363-379]
		[K].LTTPTYGDLNHLVSATMSGVTTCLR.[F]	1xCarbamidomethyl [C23]; 1xOxidation [M17]	1.84473e-07	3.84982e-05	5	5	38	Q7TMM9; Q9D6F9; P99024; P68372; Q9CWF2	Q7TMM9 [217-241]; Q9D6F9 [217-241]; P99024 [217-241]; P68372 [217-241]; Q9CWF2 [217-241]	0	2724.33	6.48	K.LTTPTYGDLNHLVSATMSGVTTCLR.F	[217-241]
		[K].LTTPTYGDLNHLVSATMSGVTTCLR.[F]	1xCarbamidomethyl [C23]	4.74655e-16	3.84982e-05	5	5	79	Q7TMM9; Q9D6F9; P99024; P68372; Q9CWF2	Q7TMM9 [217-241]; Q9D6F9 [217-241]; P99024 [217-241]; P68372 [217-241]; Q9CWF2 [217-241]	0	2708.34	5.33	K.LTTPTYGDLNHLVSATMSGVTTCLR.F	[217-241]
		[K].LTTPTYGDLNHLVSATMSGVTTCLRFPGQLNADLRK.[L]	1xCarbamidomethyl [C23]	1.88115e-08	3.84982e-05	5	5	17	Q7TMM9; Q9D6F9; P99024; P68372; Q9CWF2	Q7TMM9 [217-252]; Q9D6F9 [217-252]; P99024 [217-252]; P68372 [217-252]; Q9CWF2 [217-252]	2	3948.01	4.59	K.LTTPTYGDLNHLVSATMSGVTTCLRFPGQLNADLRK.L	[217-252]
		[K].VSDTVVEPYNATLSVHQLVENTDETYCIDNEALYDICFR.[T]	2xCarbamidomethyl [C27; C37]	3.30976e-13	3.84982e-05	5	5	15	Q9D6F9; P99024; P68372; Q9CWF2; Q922F4	Q9D6F9 [175-213]; P99024 [175-213]; P68372 [175-213]; Q9CWF2 [175-213]; Q922F4 [175-213]	0	4593.11	7.3	K.VSDTVVEPYNATLSVHQLVENTDETYCIDNEALYDICFR.T	[175-213]
		Annotated Sequence	Modifications	Qvality PEP	Qvality q-value	# Protein Groups	# Proteins	# PSMs	Master Protein Accessions	Positions in Master Proteins	# Missed Cleavages	Theo. MH+ [Da]	XCorr (by Search Engine): A3 Sequest HT	Sequence in Protein	Positions in Proteins
		[K].IREEYPDR.[I]		0.0118583	0.000583015	6	7	46	Q7TMM9; A2AQ07; P99024; P68372; Q9CWF2; Q922F4	Q7TMM9 [155-162]; A2AQ07 [155-162]; P99024 [155-162]; P68372 [155-162]; Q9CWF2 [155-162]; Q922F4 [155-162]	1	1077.53	2.22	K.IREEYPDR.I	[155-162]
		[K].NMMAACDPR.[H]	1xCarbamidomethyl [C6]; 1xOxidation [M]	0.00458703	0.000287222	7	7	81	Q7TMM9; Q9D6F9; Q9ERD7; P99024; P68372; Q9CWF2; Q922F4	Q7TMM9 [298-306]; Q9D6F9 [298-306]; Q9ERD7 [298-306]; P99024 [298-306]; P68372 [298-306]; Q9CWF2 [298-306]; Q922F4 [298-306]	0	1081.42	2.27	K.NMMAACDPR.H	[298-306]
		[K].NMMAACDPR.[H]	1xCarbamidomethyl [C6]	0.00906339	0.00048659	7	7	58	Q7TMM9; Q9D6F9; Q9ERD7; P99024; P68372; Q9CWF2; Q922F4	Q7TMM9 [298-306]; Q9D6F9 [298-306]; Q9ERD7 [298-306]; P99024 [298-306]; P68372 [298-306]; Q9CWF2 [298-306]; Q922F4 [298-306]	0	1065.43	1.64	K.NMMAACDPR.H	[298-306]
		[M].REIVHLQAGQCGNQIGAK.[F]	1xCarbamidomethyl [C11]	1.57451e-11	3.84982e-05	6	6	4	Q7TMM9; Q9D6F9; Q9ERD7; P99024; P68372; Q9CWF2	Q7TMM9 [2-19]; Q9D6F9 [2-19]; Q9ERD7 [2-19]; P99024 [2-19]; P68372 [2-19]; Q9CWF2 [2-19]	1	1979.02		M.REIVHIQAGQCGNQIGAK.F	[2-19]
		[K].EVDEQMLNVQNK.[N]	1xOxidation [M6]	6.63059e-08	3.84982e-05	4	4	84	Q7TMM9; P99024; P68372; Q9CWF2	Q7TMM9 [325-336]; P99024 [325-336]; P68372 [325-336]; Q9CWF2 [325-336]	0	1462.68	2.64	K.EVDEQMLNVQNK.N	[325-336]
		[-].MREIVHLQAGQCGNQIGAK.[F]	1xCarbamidomethyl [C12]; 1xOxidation [M1]	7.11115e-14	3.84982e-05	6	6	222	Q7TMM9; Q9D6F9; Q9ERD7; P99024; P68372; Q9CWF2	Q7TMM9 [1-19]; Q9D6F9 [1-19]; Q9ERD7 [1-19]; P99024 [1-19]; P68372 [1-19]; Q9CWF2 [1-19]	1	2126.06	4.8	-.MREIVHIQAGQCGNQIGAK.F	[1-19]
		[K].TAVCDIPPR.[G]	1xCarbamidomethyl [C4]	0.000448758	3.84982e-05	5	5	111	Q7TMM9; Q9D6F9; P99024; P68372; Q9CWF2	Q7TMM9 [351-359]; Q9D6F9 [351-359]; P99024 [351-359]; P68372 [351-359]; Q9CWF2 [351-359]	0	1028.52	2.14	K.TAVCDIPPR.G	[351-359]
		[K].TAVCDIPPRGLK.[M]	1xCarbamidomethyl [C4]	5.13228e-07	3.84982e-05	5	5	72	Q7TMM9; Q9D6F9; P99024; P68372; Q9CWF2	Q7TMM9 [351-362]; Q9D6F9 [351-362]; P99024 [351-362]; P68372 [351-362]; Q9CWF2 [351-362]	1	1326.72	2.99	K.TAVCDIPPRGLK.M	[351-362]
		[R].MSMKEVDEQMLNVQNK.[N]	2xOxidation [M1; M3]	0.0139472	0.000714602	4	4	4	Q7TMM9; P99024; P68372; Q9CWF2	Q7TMM9 [321-336]; P99024 [321-336]; P68372 [321-336]; Q9CWF2 [321-336]	1	1955.89	1.87	R.MSMKEVDEQMLNVQNK.N	[321-336]
		[-].MREIVHLQAGQCGNQIGAK.[F]	1xCarbamidomethyl [C12]	1.6294e-15	3.84982e-05	6	6	254	Q7TMM9; Q9D6F9; Q9ERD7; P99024; P68372; Q9CWF2	Q7TMM9 [1-19]; Q9D6F9 [1-19]; Q9ERD7 [1-19]; P99024 [1-19]; P68372 [1-19]; Q9CWF2 [1-19]	1	2110.06	4.98	-.MREIVHIQAGQCGNQIGAK.F	[1-19]
		[R].INVYYNEAAGNK.[Y]		3.45738e-05	3.84982e-05	1	1	20	Q7TMM9	Q7TMM9 [47-58]	0	1355.66	3.23	R.INVYYNEAAGNK.Y	[47-58]
		[R].EIVHLQAGQCGNQIGAK.[F]	1xCarbamidomethyl [C10]	6.01826e-15	3.84982e-05	6	6	110	Q7TMM9; Q9D6F9; Q9ERD7; P99024; P68372; Q9CWF2	Q7TMM9 [3-19]; Q9D6F9 [3-19]; Q9ERD7 [3-19]; P99024 [3-19]; P68372 [3-19]; Q9CWF2 [3-19]	0	1822.92	5.07	R.EIVHIQAGQCGNQIGAK.F	[3-19]
		[R].FPGQLNADLRK.[L]		2.50901e-07	3.84982e-05	8	9	83	Q7TMM9; Q9D6F9; Q9ERD7; A2AQ07; P99024; P68372; Q9CWF2; Q922F4	Q7TMM9 [242-252]; Q9D6F9 [242-252]; Q9ERD7 [242-252]; A2AQ07 [242-252]; P99024 [242-252]; P68372 [242-252]; Q9CWF2 [242-252]; Q922F4 [242-252]	1	1258.69	2.57	R.FPGQLNADLRK.L	[242-252]
		[K].RISEQFTAMFR.[R]	1xOxidation [M9]	0.00864271	0.00048659	6	6	21	Q7TMM9; Q9D6F9; Q9ERD7; P99024; P68372; Q9CWF2	Q7TMM9 [380-390]; Q9D6F9 [380-390]; Q9ERD7 [380-390]; P99024 [380-390]; P68372 [380-390]; Q9CWF2 [380-390]	1	1401.69	1.45	K.RISEQFTAMFR.R	[380-390]
		[R].MSMKEVDEQMLNVQNK.[N]	1xOxidation [M]	3.01392e-07	3.84982e-05	4	4	16	Q7TMM9; P99024; P68372; Q9CWF2	Q7TMM9 [321-336]; P99024 [321-336]; P68372 [321-336]; Q9CWF2 [321-336]	1	1939.89	2.39	R.MSMKEVDEQMLNVQNK.N	[321-336]
		[K].EVDEQMLNVQNK.[N]		1.10722e-06	3.84982e-05	4	4	46	Q7TMM9; P99024; P68372; Q9CWF2	Q7TMM9 [325-336]; P99024 [325-336]; P68372 [325-336]; Q9CWF2 [325-336]	0	1446.69	3.04	K.EVDEQMLNVQNK.N	[325-336]
		[R].FPGQLNADLR.[K]		1.21452e-05	3.84982e-05	8	9	29	Q7TMM9; Q9D6F9; Q9ERD7; A2AQ07; P99024; P68372; Q9CWF2; Q922F4	Q7TMM9 [242-251]; Q9D6F9 [242-251]; Q9ERD7 [242-251]; A2AQ07 [242-251]; P99024 [242-251]; P68372 [242-251]; Q9CWF2 [242-251]; Q922F4 [242-251]	0	1130.6	2.66	R.FPGQLNADLR.K	[242-251]
		[R].ISEQFTAMFR.[R]	1xOxidation [M8]	3.82262e-05	3.84982e-05	6	6	22	Q7TMM9; Q9D6F9; Q9ERD7; P99024; P68372; Q9CWF2	Q7TMM9 [381-390]; Q9D6F9 [381-390]; Q9ERD7 [381-390]; P99024 [381-390]; P68372 [381-390]; Q9CWF2 [381-390]	0	1245.59	2.04	R.ISEQFTAMFR.R	[381-390]
		[R].MSMKEVDEQMLNVQNK.[N]		3.44345e-12	3.84982e-05	4	4	14	Q7TMM9; P99024; P68372; Q9CWF2	Q7TMM9 [321-336]; P99024 [321-336]; P68372 [321-336]; Q9CWF2 [321-336]	1	1923.9	5.14	R.MSMKEVDEQMLNVQNK.N	[321-336]
		[K].RISEQFTAMFR.[R]		2.00398e-07	3.84982e-05	6	6	9	Q7TMM9; Q9D6F9; Q9ERD7; P99024; P68372; Q9CWF2	Q7TMM9 [380-390]; Q9D6F9 [380-390]; Q9ERD7 [380-390]; P99024 [380-390]; P68372 [380-390]; Q9CWF2 [380-390]	1	1385.7	3.24	K.RISEQFTAMFR.R	[380-390]
		[K].LAVNMVPFPR.[L]	1xOxidation [M5]	0.000125129	3.84982e-05	8	9	45	Q7TMM9; Q9D6F9; Q9ERD7; A2AQ07; P99024; P68372; Q9CWF2; Q922F4	Q7TMM9 [253-262]; Q9D6F9 [253-262]; Q9ERD7 [253-262]; A2AQ07 [253-262]; P99024 [253-262]; P68372 [253-262]; Q9CWF2 [253-262]; Q922F4 [253-262]	0	1159.63	1.88	K.LAVNMVPFPR.L	[253-262]
		[R].ISEQFTAMFR.[R]		8.23449e-05	3.84982e-05	6	6	35	Q7TMM9; Q9D6F9; Q9ERD7; P99024; P68372; Q9CWF2	Q7TMM9 [381-390]; Q9D6F9 [381-390]; Q9ERD7 [381-390]; P99024 [381-390]; P68372 [381-390]; Q9CWF2 [381-390]	0	1229.6	3.3	R.ISEQFTAMFR.R	[381-390]
		[R].AILVDLEPGTMDSVR.[S]	1xOxidation [M11]	5.2275e-05	3.84982e-05	4	4	36	Q7TMM9; Q9ERD7; P99024; Q9CWF2	Q7TMM9 [63-77]; Q9ERD7 [63-77]; P99024 [63-77]; Q9CWF2 [63-77]	0	1631.83	2.28	R.AILVDLEPGTMDSVR.S	[63-77]
		[K].LAVNMVPFPR.[L]		0.000155567	3.84982e-05	8	9	6	Q7TMM9; Q9D6F9; Q9ERD7; A2AQ07; P99024; P68372; Q9CWF2; Q922F4	Q7TMM9 [253-262]; Q9D6F9 [253-262]; Q9ERD7 [253-262]; A2AQ07 [253-262]; P99024 [253-262]; P68372 [253-262]; Q9CWF2 [253-262]; Q922F4 [253-262]	0	1143.63	2.69	K.LAVNMVPFPR.L	[253-262]
		[R].ALTVPELTQQMFDSK.[N]		0.00353927	0.000287222	2	2	2	Q7TMM9; Q9CWF2	Q7TMM9 [283-297]; Q9CWF2 [283-297]	0	1707.86	1.13	R.ALTVPELTQQMFDSK.N	[283-297]
		[R].YLTVAAIFR.[G]		0.00364227	0.000287222	2	2	40	Q7TMM9; Q9CWF2	Q7TMM9 [310-318]; Q9CWF2 [310-318]	0	1053.61	1.69	R.YLTVAAIFR.G	[310-318]
		[R].LHFFMPGFAPLTSR.[G]	1xOxidation [M5]	9.00183e-07	3.84982e-05	5	5	35	Q7TMM9; Q9D6F9; P99024; P68372; Q9CWF2	Q7TMM9 [263-276]; Q9D6F9 [263-276]; P99024 [263-276]; P68372 [263-276]; Q9CWF2 [263-276]	0	1636.83	2.75	R.LHFFMPGFAPLTSR.G	[263-276]
		[R].AILVDLEPGTMDSVR.[S]		6.70949e-08	3.84982e-05	4	4	41	Q7TMM9; Q9ERD7; P99024; Q9CWF2	Q7TMM9 [63-77]; Q9ERD7 [63-77]; P99024 [63-77]; Q9CWF2 [63-77]	0	1615.84	3.72	R.AILVDLEPGTMDSVR.S	[63-77]
		[K].GHYTEGAELVDSVLDVVRK.[E]		4.15503e-16	3.84982e-05	6	6	113	Q7TMM9; Q9ERD7; P99024; P68372; Q9CWF2; Q922F4	Q7TMM9 [104-122]; Q9ERD7 [104-122]; P99024 [104-122]; P68372 [104-122]; Q9CWF2 [104-122]; Q922F4 [104-122]	1	2087.08	6.01	K.GHYTEGAELVDSVLDVVRK.E	[104-122]
		[K].MSATFIGNSTAIQELFKR.[I]	1xOxidation [M1]	4.83516e-10	3.84982e-05	3	3	12	Q7TMM9; P68372; Q9CWF2	Q7TMM9 [363-380]; P68372 [363-380]; Q9CWF2 [363-380]	1	2030.04	4.19	K.MSATFIGNSTAIQELFKR.I	[363-380]
		[K].FWEVISDEHGIDPTGSYHGDSDLQLER.[I]		4.8639e-15	3.84982e-05	2	2	9	Q7TMM9; Q9CWF2	Q7TMM9 [20-46]; Q9CWF2 [20-46]	0	3102.41	5.12	K.FWEVISDEHGIDPTGSYHGDSDLQLER.I	[20-46]
		[K].NSSYFVEWIPNNVK.[TV]		4.49576e-09	3.84982e-05	7	7	61	Q7TMM9; Q9D6F9; Q9ERD7; P99024; P68372; Q9CWF2; Q922F4	Q7TMM9 [337-350]; Q9D6F9 [337-350]; Q9ERD7 [337-350]; P99024 [337-350]; P68372 [337-350]; Q9CWF2 [337-350]; Q922F4 [337-350]	0	1696.83	3.56	K.NSSYFVEWIPNNVK.T	[337-350]
		[K].MSATFIGNSTAIQELFKR.[I]		2.53176e-12	3.84982e-05	3	3	31	Q7TMM9; P68372; Q9CWF2	Q7TMM9 [363-380]; P68372 [363-380]; Q9CWF2 [363-380]	1	2014.04	5.19	K.MSATFIGNSTAIQELFKR.I	[363-380]
		[R].LHFFMPGFAPLTSR.[G]		1.49703e-06	3.84982e-05	5	5	88	Q7TMM9; Q9D6F9; P99024; P68372; Q9CWF2	Q7TMM9 [263-276]; Q9D6F9 [263-276]; P99024 [263-276]; P68372 [263-276]; Q9CWF2 [263-276]	0	1620.84	3.65	R.LHFFMPGFAPLTSR.G	[263-276]
		[K].GHYTEGAELVDSVLDVVR.[K]		4.63223e-15	3.84982e-05	6	6	88	Q7TMM9; Q9ERD7; P99024; P68372; Q9CWF2; Q922F4	Q7TMM9 [104-121]; Q9ERD7 [104-121]; P99024 [104-121]; P68372 [104-121]; Q9CWF2 [104-121]; Q922F4 [104-121]	0	1958.98	4.37	K.GHYTEGAELVDSVLDVVR.K	[104-121]
		[K].ESESCDCLQGFQLTHSLGGGTGSGMGTLLISK.[I]	2xCarbamidomethyl [C5; C7]	3.65986e-13	3.84982e-05	2	2	9	Q7TMM9; Q9CWF2	Q7TMM9 [123-154]; Q9CWF2 [123-154]	0	3327.53	4.42	K.ESESCDCLQGFQLTHSLGGGTGSGMGTLLISK.I	[123-154]
		[K].MSATFIGNSTAIQELFK.[R]	1xOxidation [M1]	8.34666e-11	3.84982e-05	3	3	83	Q7TMM9; P68372; Q9CWF2	Q7TMM9 [363-379]; P68372 [363-379]; Q9CWF2 [363-379]	0	1873.94	4.23	K.MSATFIGNSTAIQELFK.R	[363-379]
		[R].SGPFGQIFRPDNFVFGQSGAGNNWAK.[G]		4.81015e-16	3.84982e-05	5	5	75	Q7TMM9; Q9D6F9; P99024; P68372; Q9CWF2	Q7TMM9 [78-103]; Q9D6F9 [78-103]; P99024 [78-103]; P68372 [78-103]; Q9CWF2 [78-103]	0	2798.34	5.64	R.SGPFGQIFRPDNFVFGQSGAGNNWAK.G	[78-103]
		[K].MSATFIGNSTAIQELFK.[R]		1.44677e-10	3.84982e-05	3	3	67	Q7TMM9; P68372; Q9CWF2	Q7TMM9 [363-379]; P68372 [363-379]; Q9CWF2 [363-379]	0	1857.94	4.67	K.MSATFIGNSTAIQELFK.R	[363-379]
		[K].LTTPTYGDLNHLVSATMSGVTTCLR.[F]	1xCarbamidomethyl [C23]; 1xOxidation [M17]	1.84473e-07	3.84982e-05	5	5	38	Q7TMM9; Q9D6F9; P99024; P68372; Q9CWF2	Q7TMM9 [217-241]; Q9D6F9 [217-241]; P99024 [217-241]; P68372 [217-241]; Q9CWF2 [217-241]	0	2724.33	6.48	K.LTTPTYGDLNHLVSATMSGVTTCLR.F	[217-241]
		[K].LTTPTYGDLNHLVSATMSGVTTCLR.[F]	1xCarbamidomethyl [C23]	4.74655e-16	3.84982e-05	5	5	79	Q7TMM9; Q9D6F9; P99024; P68372; Q9CWF2	Q7TMM9 [217-241]; Q9D6F9 [217-241]; P99024 [217-241]; P68372 [217-241]; Q9CWF2 [217-241]	0	2708.34	5.33	K.LTTPTYGDLNHLVSATMSGVTTCLR.F	[217-241]
		[K].LTTPTYGDLNHLVSATMSGVTTCLRFPGQLNADLRK.[L]	1xCarbamidomethyl [C23]	1.88115e-08	3.84982e-05	5	5	17	Q7TMM9; Q9D6F9; P99024; P68372; Q9CWF2	Q7TMM9 [217-252]; Q9D6F9 [217-252]; P99024 [217-252]; P68372 [217-252]; Q9CWF2 [217-252]	2	3948.01	4.59	K.LTTPTYGDLNHLVSATMSGVTTCLRFPGQLNADLRK.L	[217-252]
		Annotated Sequence	Modifications	Qvality PEP	Qvality q-value	# Protein Groups	# Proteins	# PSMs	Master Protein Accessions	Positions in Master Proteins	# Missed Cleavages	Theo. MH+ [Da]	XCorr (by Search Engine): A3 Sequest HT	Sequence in Protein	Positions in Proteins
		[R].GDVVPKDVNAAIATIK.[T]		7.67178e-05	3.84982e-05	2	4	6	P05214; P68373	P05214 [321-336]; P68373 [321-336]	1	1610.91	2.64	R.GDVVPKDVNAAIATIK.T	[321-336]
		[R].GHYTIGK.[E]		0.0168122	0.000974751	3	5	38	P05214; P68373; P68368	P05214 [106-112]; P68373 [106-112]; P68368 [106-112]	0	775.41	2.14	R.GHYTIGK.E	[106-112]
		[K].EDAANNYAR.[G]		0.00102865	0.000116708	4	6	2	P05214; Q9JJZ2; P68373; P68368	P05214 [97-105]; Q9JJZ2 [97-105]; P68373 [97-105]; P68368 [97-105]	0	1023.45	1.34	K.EDAANNYAR.G	[97-105]
		[R].LSVDYGK.[K]		0.0269089	0.00150774	3	5	20	P05214; P68373; P68368	P05214 [157-163]; P68373 [157-163]; P68368 [157-163]	0	781.409	1.66	R.LSVDYGK.K	[157-163]
		[R].LDHKFDLMYAK.[RK]	1xOxidation [M8]	3.21653e-07	3.84982e-05	4	7	17	P05214; Q9JJZ2; P68373; P68368	P05214 [391-401]; Q9JJZ2 [391-401]; P68373 [391-401]; P68368 [391-401]	1	1396.69	2.62	R.LDHKFDLMYAK.R	[391-401]
		[R].RNLDIERPTYTNLNR.[L]		3.49248e-10	3.84982e-05	4	6	25	P05214; Q9JJZ2; P68373; P68368	P05214 [215-229]; Q9JJZ2 [215-229]; P68373 [215-229]; P68368 [215-229]	1	1874.98	3.88	R.RNLDIERPTYTNLNR.L	[215-229]
		[R].LDHKFDLMYAK.[RK]		1.30663e-06	3.84982e-05	4	7	16	P05214; Q9JJZ2; P68373; P68368	P05214 [391-401]; Q9JJZ2 [391-401]; P68373 [391-401]; P68368 [391-401]	1	1380.7	3.14	R.LDHKFDLMYAK.R	[391-401]
		[K].FDLMYAK.[RK]	1xOxidation [M4]	0.0164114	0.000910546	4	7	32	P05214; Q9JJZ2; P68373; P68368	P05214 [395-401]; Q9JJZ2 [395-401]; P68373 [395-401]; P68368 [395-401]	0	903.428	1.27	K.FDLMYAK.R	[395-401]
		[R].NLDIERPTYTNLNR.[L]		1.6101e-07	3.84982e-05	4	6	84	P05214; Q9JJZ2; P68373; P68368	P05214 [216-229]; Q9JJZ2 [216-229]; P68373 [216-229]; P68368 [216-229]	0	1718.88	3.08	R.NLDIERPTYTNLNR.L	[216-229]
		[K].YMACCMLYR.[G]	2xCarbamidomethyl [C4; C5]	0.0016411	0.000150691	2	2	3	P05214; Q9JJZ2	P05214 [312-320]; Q9JJZ2 [312-320]	0	1267.51	1.4	K.YMACCMLYR.G	[312-320]
		[K].DVNAAIATIK.[T]		1.88102e-05	3.84982e-05	2	4	25	P05214; P68373	P05214 [327-336]; P68373 [327-336]	0	1015.58	1.89	K.DVNAAIATIK.T	[327-336]
		[K].FDLMYAK.[RK]		0.015266	0.00084362	4	7	21	P05214; Q9JJZ2; P68373; P68368	P05214 [395-401]; Q9JJZ2 [395-401]; P68373 [395-401]; P68368 [395-401]	0	887.433	1.92	K.FDLMYAK.R	[395-401]
		[R].QLFHPEQLITGK.[E]		2.61981e-08	3.84982e-05	4	6	53	P05214; Q9JJZ2; P68373; P68368	P05214 [85-96]; Q9JJZ2 [85-96]; P68373 [85-96]; P68368 [85-96]	0	1410.77	4.1	R.QLFHPEQLITGK.E	[85-96]
		[R].QLFHPEQLITGKEDAANNYAR.[G]		3.9572e-15	3.84982e-05	4	6	76	P05214; Q9JJZ2; P68373; P68368	P05214 [85-105]; Q9JJZ2 [85-105]; P68373 [85-105]; P68368 [85-105]	1	2415.21	7.77	R.QLFHPEQLITGKEDAANNYAR.G	[85-105]
		[K].TIGGGDDSFNTFFSETGAGKHVPR.[A]		2.37452e-06	3.84982e-05	2	4	4	P05214; P68373	P05214 [41-64]; P68373 [41-64]	1	2497.17	4.67	K.TIGGGDDSFNTFFSETGAGKHVPR.A	[41-64]
		[K].RAFVHWYVGEGMEEGEFSEAR.[E]		3.34915e-13	3.84982e-05	4	6	28	P05214; Q9JJZ2; P68373; P68368	P05214 [402-422]; Q9JJZ2 [402-422]; P68373 [402-422]; P68368 [402-422]	1	2486.12	4.94	K.RAFVHWYVGEGMEEGEFSEAR.E	[402-422]
		[R].AFVHWYVGEGMEEGEFSEAR.[E]	1xOxidation [M11]	7.34734e-06	3.84982e-05	4	6	13	P05214; Q9JJZ2; P68373; P68368	P05214 [403-422]; Q9JJZ2 [403-422]; P68373 [403-422]; P68368 [403-422]	0	2346.01	4.57	R.AFVHWYVGEGMEEGEFSEAR.E	[403-422]
		[K].AYHEQLSVAEITNACFEPANQMVK.[C]	1xCarbamidomethyl [C15]; 1xOxidation [M22]	4.64251e-15	3.84982e-05	2	4	70	P05214; P68368	P05214 [281-304]; P68368 [281-304]	0	2766.29	5.02	K.AYHEQLSVAEITNACFEPANQMVK.C	[281-304]
		[K].RTIQFVDWCPTGFK.[V]	1xCarbamidomethyl [C9]	1.62845e-10	3.84982e-05	3	4	63	P05214; Q9JJZ2; P68373	P05214 [339-352]; Q9JJZ2 [339-352]; P68373 [339-352]	1	1754.87	4.52	K.RTIQFVDWCPTGFK.V	[339-352]
		[K].VGINYQPPTVVPGGDLAK.[V]		2.79592e-08	3.84982e-05	4	6	86	P05214; Q9JJZ2; P68373; P68368	P05214 [353-370]; Q9JJZ2 [353-370]; P68373 [353-370]; P68368 [353-370]	0	1824.99	2.87	K.VGINYQPPTVVPGGDLAK.V	[353-370]
		[R].AVCMLSNTTAIAEAWAR.[L]	1xCarbamidomethyl [C3]; 1xOxidation [M4]	4.30349e-11	3.84982e-05	4	6	149	P05214; Q9JJZ2; P68373; P68368	P05214 [374-390]; Q9JJZ2 [374-390]; P68373 [374-390]; P68368 [374-390]	0	1880.9	3.9	R.AVCMLSNTTAIAEAWAR.L	[374-390]
		[R].AFVHWYVGEGMEEGEFSEAR.[E]		5.32199e-14	3.84982e-05	4	6	13	P05214; Q9JJZ2; P68373; P68368	P05214 [403-422]; Q9JJZ2 [403-422]; P68373 [403-422]; P68368 [403-422]	0	2330.02	4.4	R.AFVHWYVGEGMEEGEFSEAR.E	[403-422]
		[K].AYHEQLSVAEITNACFEPANQMVK.[C]	1xCarbamidomethyl [C15]	2.6135e-16	3.84982e-05	2	4	62	P05214; P68368	P05214 [281-304]; P68368 [281-304]	0	2750.29	5.08	K.AYHEQLSVAEITNACFEPANQMVK.C	[281-304]
		[R].IHFPLATYAPVISAEK.[A]		2.04252e-11	3.84982e-05	3	5	186	P05214; P68373; P68368	P05214 [265-280]; P68373 [265-280]; P68368 [265-280]	0	1756.96	4.27	R.IHFPLATYAPVISAEK.A	[265-280]
		[K].TIGGGDDSFNTFFSETGAGK.[H]		6.69067e-13	3.84982e-05	2	4	52	P05214; P68373	P05214 [41-60]; P68373 [41-60]	0	2007.89	3.72	K.TIGGGDDSFNTFFSETGAGK.H	[41-60]
		[R].AVCMLSNTTAIAEAWAR.[L]	1xCarbamidomethyl [C3]	6.42255e-10	3.84982e-05	4	6	58	P05214; Q9JJZ2; P68373; P68368	P05214 [374-390]; Q9JJZ2 [374-390]; P68373 [374-390]; P68368 [374-390]	0	1864.9	4.21	R.AVCMLSNTTAIAEAWAR.L	[374-390]
		[R].TIQFVDWCPTGFK.[V]	1xCarbamidomethyl [C8]	0.0223249	0.00126038	3	4	1	P05214; Q9JJZ2; P68373	P05214 [340-352]; Q9JJZ2 [340-352]; P68373 [340-352]	0	1598.77	2.34	R.TIQFVDWCPTGFK.V	[340-352]
		[R].LIGQIVSSITASLR.[F]		8.35085e-08	3.84982e-05	1	2	36	P05214	P05214 [230-243]	0	1457.87	3.65	R.LIGQIVSSITASLR.F	[230-243]
		[R].FDGALNVDLTEFQTNLVPYPR.[I]		1.10613e-12	3.84982e-05	4	6	38	P05214; Q9JJZ2; P68373; P68368	P05214 [244-264]; Q9JJZ2 [244-264]; P68373 [244-264]; P68368 [244-264]	0	2409.21	5.01	R.FDGALNVDLTEFQTNLVPYPR.I	[244-264]
		Annotated Sequence	Modifications	Qvality PEP	Qvality q-value	# Protein Groups	# Proteins	# PSMs	Master Protein Accessions	Positions in Master Proteins	# Missed Cleavages	Theo. MH+ [Da]	XCorr (by Search Engine): A3 Sequest HT	Sequence in Protein	Positions in Proteins
		[R].ASFNHFDR.[KRD]		0.0010054	0.000116708	3	3	49	O88990; Q9JI91; Q7TPR4	O88990 [766-773]; Q9JI91 [760-767]; Q7TPR4 [753-760]	0	993.454	2.92	R.ASFNHFDR.K	[766-773]
		[RK].HEAFESDLAAHQDR.[V]		1.65976e-14	3.84982e-05	4	4	51	O88990; P57780; Q9JI91; Q7TPR4	O88990 [450-463]; P57780 [457-470]; Q9JI91 [444-457]; Q7TPR4 [437-450]	0	1625.73	6	R.HEAFESDLAAHQDR.V	[450-463]
		[RK].KLEDFRDYR.[R]		0.00215536	0.000150691	2	2	59	O88990; Q9JI91	O88990 [325-333]; Q9JI91 [319-327]	2	1241.63	2.91	R.KLEDFRDYR.R	[325-333]
		[K].TFTAWCNSHLRK.[A]	1xCarbamidomethyl [C6]	1.50591e-06	3.84982e-05	4	4	77	O88990; P57780; Q9JI91; Q7TPR4	O88990 [49-60]; P57780 [56-67]; Q9JI91 [43-54]; Q7TPR4 [36-47]	1	1520.74	2.34	K.TFTAWCNSHLRK.A	[49-60]
		[R].KTFTAWCNSHLR.[K]	1xCarbamidomethyl [C7]	4.75246e-07	3.84982e-05	4	4	10	O88990; P57780; Q9JI91; Q7TPR4	O88990 [48-59]; P57780 [55-66]; Q9JI91 [42-53]; Q7TPR4 [35-46]	1	1520.74	2.69	R.KTFTAWCNSHLR.K	[48-59]
		[K].LEDFRDYR.[R]		0.0220572	0.00126038	4	4	18	O88990; P57780; Q9JI91; Q7TPR4	O88990 [326-333]; P57780 [333-340]; Q9JI91 [320-327]; Q7TPR4 [313-320]	1	1113.53	1.46	K.LEDFRDYR.R	[326-333]
		[K].TFTAWCNSHLR.[K]	1xCarbamidomethyl [C6]	5.53168e-06	3.84982e-05	4	4	177	O88990; P57780; Q9JI91; Q7TPR4	O88990 [49-59]; P57780 [56-66]; Q9JI91 [43-53]; Q7TPR4 [36-46]	0	1392.65	3.37	K.TFTAWCNSHLR.K	[49-59]
		[K].ALDFIASK.[G]		0.00869417	0.00048659	3	3	14	O88990; P57780; Q7TPR4	O88990 [109-116]; P57780 [116-123]; Q7TPR4 [96-103]	0	864.483	1.72	K.ALDFIASK.G	[109-116]
		[R].KAGTQIENIEEDFR.[ND]		8.87121e-12	3.84982e-05	3	3	2	O88990; Q9JI91; Q7TPR4	O88990 [60-73]; Q9JI91 [54-67]; Q7TPR4 [47-60]	1	1649.81	4.85	R.KAGTQIENIEEDFR.N	[60-73]
		[K].EGLLLWCQRK.[T]	1xCarbamidomethyl [C7]	0.00324792	0.000287222	4	4	5	O88990; P57780; Q9JI91; Q7TPR4	O88990 [161-170]; P57780 [168-177]; Q9JI91 [155-164]; Q7TPR4 [148-157]	1	1302.7	2.02	K.EGLLLWCQRK.T	[161-170]
		[R].KAGTQIENIEEDFRNGLK.[L]		4.23543e-12	3.84982e-05	2	2	7	O88990; Q9JI91	O88990 [60-77]; Q9JI91 [54-71]	2	2062.06	6.65	R.KAGTQIENIEEDFRNGLK.L	[60-77]
		[K].AGTQIENIEEDFR.[ND]		2.89169e-07	3.84982e-05	3	3	31	O88990; Q9JI91; Q7TPR4	O88990 [61-73]; Q9JI91 [55-67]; Q7TPR4 [48-60]	0	1521.72	3.57	K.AGTQIENIEEDFR.N	[61-73]
		[R].FAIQDISVEETSAK.[E]		5.35895e-08	3.84982e-05	4	4	63	O88990; P57780; Q9JI91; Q7TPR4	O88990 [147-160]; P57780 [154-167]; Q9JI91 [141-154]; Q7TPR4 [134-147]	0	1537.77	3.61	R.FAIQDISVEETSAK.E	[147-160]
		[K].CQLEINFNTLQTK.[L]	1xCarbamidomethyl [C1]	2.5239e-07	3.84982e-05	4	4	49	O88990; P57780; Q9JI91; Q7TPR4	O88990 [345-357]; P57780 [352-364]; Q9JI91 [339-351]; Q7TPR4 [332-344]	0	1608.81	4.09	K.CQLEINFNTLQTK.L	[345-357]
		[K].AGTQIENIEEDFRNGLK.[L]		8.56191e-12	3.84982e-05	2	2	139	O88990; Q9JI91	O88990 [61-77]; Q9JI91 [55-71]	1	1933.96	5.69	K.AGTQIENIEEDFRNGLK.L	[61-77]
		[K].EGLLLWCQR.[K]	1xCarbamidomethyl [C7]	0.00170768	0.000150691	4	4	42	O88990; P57780; Q9JI91; Q7TPR4	O88990 [161-169]; P57780 [168-176]; Q9JI91 [155-163]; Q7TPR4 [148-156]	0	1174.6	1.79	K.EGLLLWCQR.K	[161-169]
		[KR].LASELLEWIRR.[T]		1.36436e-07	3.84982e-05	2	2	87	O88990; Q9JI91	O88990 [295-305]; Q9JI91 [289-299]	1	1385.79	3.31	K.LASELLEWIRR.T	[295-305]
		[K].LMLLLEVISGERLPRPDK.[G]	1xOxidation [M2]	4.55971e-07	3.84982e-05	1	1	63	O88990	O88990 [78-95]	1	2095.19	4.34	K.LMLLLEVISGERLPRPDK.G	[78-95]
		[R].FAIQDISVEETSAKEGLLLWCQRK.[T]	1xCarbamidomethyl [C21]	4.77144e-06	3.84982e-05	4	4	1	O88990; P57780; Q9JI91; Q7TPR4	O88990 [147-170]; P57780 [154-177]; Q9JI91 [141-164]; Q7TPR4 [134-157]	2	2821.46	6.52	R.FAIQDISVEETSAKEGLLLWCQRK.T	[147-170]
		[KR].AIMTYVSCFYHAFAGAEQAETAANR.[I]	1xCarbamidomethyl [C8]; 1xOxidation [M3]	1.04261e-12	3.84982e-05	2	2	87	O88990; Q9JI91	O88990 [250-274]; Q9JI91 [244-268]	0	2795.26	4.87	K.AIMTYVSCFYHAFAGAEQAETAANR.I	[250-274]
		[K].LMLLLEVISGERLPRPDK.[G]		1.15841e-05	3.84982e-05	1	1	15	O88990	O88990 [78-95]	1	2079.2	3.65	K.LMLLLEVISGERLPRPDK.G	[78-95]
		[KR].LASELLEWIR.[R]		1.47616e-05	3.84982e-05	2	2	123	O88990; Q9JI91	O88990 [295-304]; Q9JI91 [289-298]	0	1229.69	3.1	K.LASELLEWIR.R	[295-304]
		[KR].AIMTYVSCFYHAFAGAEQAETAANRICK.[V]	2xCarbamidomethyl [C8; C27]	6.44655e-16	3.84982e-05	2	2	5	O88990; Q9JI91	O88990 [250-277]; Q9JI91 [244-271]	1	3180.47	7.43	K.AIMTYVSCFYHAFAGAEQAETAANRICK.V	[250-277]
		[K].LMLLLEVISGER.[L]	1xOxidation [M2]	1.60353e-05	3.84982e-05	4	4	94	O88990; P57780; Q9JI91; Q7TPR4	O88990 [78-89]; P57780 [85-96]; Q9JI91 [72-83]; Q7TPR4 [65-76]	0	1388.78	2.78	K.LMLLLEVISGER.L	[78-89]
		[R].FAIQDISVEETSAKEGLLLWCQR.[K]	1xCarbamidomethyl [C21]	6.11244e-15	3.84982e-05	4	4	27	O88990; P57780; Q9JI91; Q7TPR4	O88990 [147-169]; P57780 [154-176]; Q9JI91 [141-163]; Q7TPR4 [134-156]	1	2693.36	5.64	R.FAIQDISVEETSAKEGLLLWCQR.K	[147-169]
		[KR].AIMTYVSCFYHAFAGAEQAETAANR.[I]	1xCarbamidomethyl [C8]	3.35054e-17	3.84982e-05	2	2	83	O88990; Q9JI91	O88990 [250-274]; Q9JI91 [244-268]	0	2779.26	6.24	K.AIMTYVSCFYHAFAGAEQAETAANR.I	[250-274]
		[K].LMLLLEVISGER.[L]		8.02882e-06	3.84982e-05	4	4	51	O88990; P57780; Q9JI91; Q7TPR4	O88990 [78-89]; P57780 [85-96]; Q9JI91 [72-83]; Q7TPR4 [65-76]	0	1372.79	3.54	K.LMLLLEVISGER.L	[78-89]
		[K].MTLGMIWTIILR.[F]	1xOxidation [M]	4.09141e-06	3.84982e-05	4	4	9	O88990; P57780; Q9JI91; Q7TPR4	O88990 [135-146]; P57780 [142-153]; Q9JI91 [129-140]; Q7TPR4 [122-133]	0	1463.81	3.7	K.MTLGMIWTIILR.F	[135-146]
		[K].MTLGMIWTIILR.[F]		5.88016e-07	3.84982e-05	4	4	26	O88990; P57780; Q9JI91; Q7TPR4	O88990 [135-146]; P57780 [142-153]; Q9JI91 [129-140]; Q7TPR4 [122-133]	0	1447.82	3.17	K.MTLGMIWTIILR.F	[135-146]
		[K].LMLLLEVISGER.[L]	1xAcetyl [N-Term]; 1xOxidation [M2]	0.000209918	3.84982e-05	4	4	2	O88990; P57780; Q9JI91; Q7TPR4	O88990 [78-89]; P57780 [85-96]; Q9JI91 [72-83]; Q7TPR4 [65-76]	0	1430.79		K.LMLLLEVISGER.L	[78-89]
		Annotated Sequence	Modifications	Qvality PEP	Qvality q-value	# Protein Groups	# Proteins	# PSMs	Master Protein Accessions	Positions in Master Proteins	# Missed Cleavages	Theo. MH+ [Da]	XCorr (by Search Engine): A3 Sequest HT	Sequence in Protein	Positions in Proteins
		[K].IAVALAVAAIPEGLPAVITTCLALGTR.[R]	1xCarbamidomethyl [C21]	0.00276817	0.000262339	2	3	1	O55143; Q8R429	O55143 [298-324]; Q8R429 [298-324]	0	2661.54	1.37	K.IAVALAVAAIPEGLPAVITTCLALGTR.R	[298-324]
		[K].HTDPVPDPR.[A]		0.107991	0.00572097	2	2	18	O55143; Q8R429	O55143 [190-198]; Q8R429 [190-198]	0	1033.51	2.4	K.HTDPVPDPR.A	[190-198]
		[K].EYEPEMGK.[V]		0.0613293	0.00349365	2	3	11	O55143; Q8R429	O55143 [121-128]; Q8R429 [121-128]	0	982.419	1.26	K.EYEPEMGK.V	[121-128]
		[K].GAPEGVIDR.[C]		0.00497521	0.000287222	2	2	35	O55143; Q8R429	O55143 [515-523]; Q8R429 [516-524]	0	913.474	1.78	K.GAPEGVIDR.C	[516-524]
		[R].VIMITGDNK.[G]	1xOxidation [M3]	0.00319268	0.000287222	2	2	163	O55143; Q8R429	O55143 [620-628]; Q8R429 [621-629]	0	1006.52	1.6	R.VIMITGDNK.G	[621-629]
		[R].VIMITGDNK.[G]		0.00180748	0.000150691	2	2	65	O55143; Q8R429	O55143 [620-628]; Q8R429 [621-629]	0	990.529	1.89	R.VIMITGDNK.G	[621-629]
		[K].KNMLFSGTNIAAGK.[A]	1xOxidation [M3]	7.31507e-10	3.84982e-05	2	2	38	O55143; Q8R429	O55143 [205-218]; Q8R429 [205-218]	1	1467.76	3.68	K.KNMLFSGTNIAAGK.A	[205-218]
		[RK].KEFTLEFSRDR.[K]		0.000988306	0.000116708	2	3	18	O55143; Q8R429	O55143 [481-491]; Q8R429 [481-491]	2	1427.73	2.94	K.KEFTLEFSRDR.K	[481-491]
		[R].NAENAIEALK.[E]		0.000100623	3.84982e-05	2	2	16	O55143; Q8R429	O55143 [111-120]; Q8R429 [111-120]	0	1072.56	2.95	R.NAENAIEALK.E	[111-120]
		[K].KNMLFSGTNIAAGK.[A]		5.16951e-11	3.84982e-05	2	2	26	O55143; Q8R429	O55143 [205-218]; Q8R429 [205-218]	1	1451.77	3.97	K.KNMLFSGTNIAAGK.A	[205-218]
		[RK].KEFTLEFSR.[D]		0.000221302	3.84982e-05	2	3	70	O55143; Q8R429	O55143 [481-489]; Q8R429 [481-489]	1	1156.6	3.15	K.KEFTLEFSR.D	[481-489]
		[K].LDEFGEQLSK.[V]		0.121746	0.00640087	2	2	1	O55143; Q8R429	O55143 [253-262]; Q8R429 [253-262]	0	1165.57	1.36	K.LDEFGEQLSK.V	[253-262]
		[K].NMLFSGTNIAAGK.[A]	1xOxidation [M2]	6.26108e-09	3.84982e-05	2	2	229	O55143; Q8R429	O55143 [206-218]; Q8R429 [206-218]	0	1339.67	2.94	K.NMLFSGTNIAAGK.A	[206-218]
		[RK].MFIIDK.[V]		0.101995	0.00540208	2	2	32	O55143; Q8R429	O55143 [366-371]; Q8R429 [366-371]	0	766.417	1.01	K.MFIIDK.V	[366-371]
		[K].NMLFSGTNIAAGK.[A]		2.76207e-05	3.84982e-05	2	2	81	O55143; Q8R429	O55143 [206-218]; Q8R429 [206-218]	0	1323.67	2.35	K.NMLFSGTNIAAGK.A	[206-218]
		[K].EFTLEFSR.[D]		0.00432916	0.000287222	2	3	74	O55143; Q8R429	O55143 [482-489]; Q8R429 [482-489]	0	1028.5	1.3	K.EFTLEFSR.D	[482-489]
		[R].NAENAIEALKEYEPEMGK.[V]	1xOxidation [M16]	1.03176e-14	3.84982e-05	2	2	118	O55143; Q8R429	O55143 [111-128]; Q8R429 [111-128]	1	2051.96	5.1	R.NAENAIEALKEYEPEMGK.V	[111-128]
		[R].VDQSILTGESVSVIKHTDPVPDPR.[A]		1.3318e-10	3.84982e-05	2	2	28	O55143; Q8R429	O55143 [175-198]; Q8R429 [175-198]	1	2589.35	3.63	R.VDQSILTGESVSVIKHTDPVPDPR.A	[175-198]
		[R].VDQSILTGESVSVIK.[H]		3.30546e-09	3.84982e-05	2	2	106	O55143; Q8R429	O55143 [175-189]; Q8R429 [175-189]	0	1574.86	3.71	R.VDQSILTGESVSVIK.H	[175-189]
		[K].STTLRVDQSILTGESVSVIKHTDPVPDPR.[A]		4.95077e-17	3.84982e-05	2	2	33	O55143; Q8R429	O55143 [170-198]; Q8R429 [170-198]	2	3147.66	4.77	K.STTLRVDQSILTGESVSVIKHTDPVPDPR.A	[170-198]
		[R].NAENAIEALKEYEPEMGK.[V]		4.48314e-14	3.84982e-05	2	2	135	O55143; Q8R429	O55143 [111-128]; Q8R429 [111-128]	1	2035.96	6.43	R.NAENAIEALKEYEPEMGK.V	[111-128]
		[R].SLPSVETLGCTSVICSDK.[T]	2xCarbamidomethyl [C10; C15]	5.16951e-11	3.84982e-05	2	3	134	O55143; Q8R429	O55143 [335-352]; Q8R429 [335-352]	0	1952.93	4.77	R.SLPSVETLGCTSVICSDK.T	[335-352]
		[K].STTLRVDQSILTGESVSVIK.[H]		9.54681e-15	3.84982e-05	2	2	110	O55143; Q8R429	O55143 [170-189]; Q8R429 [170-189]	1	2133.18	4.76	K.STTLRVDQSILTGESVSVIK.H	[170-189]
		[K].MFIIDKVDGDVCSLNEFSITGSTYAPEGEVLK.[N]	1xCarbamidomethyl [C12]; 1xOxidation [M1]	0.179062	0.00973549	1	1	9	Q8R429	Q8R429 [366-397]	1	3550.7	1.14	K.MFIIDKVDGDVCSLNEFSITGSTYAPEGEVLK.N	[366-397]
		[K].TASEMVLADDNFSTIVAAVEEGR.[A]	1xOxidation [M5]	2.15311e-14	3.84982e-05	2	2	196	O55143; Q8R429	O55143 [728-750]; Q8R429 [729-751]	0	2441.15	5.42	K.TASEMVLADDNFSTIVAAVEEGR.A	[729-751]
		[K].EPLISGWLFFR.[Y]		0.000804145	0.000116708	2	2	8	O55143; Q8R429	O55143 [825-835]; Q8R429 [826-836]	0	1364.74	3.18	K.EPLISGWLFFR.Y	[826-836]
		[K].TASEMVLADDNFSTIVAAVEEGR.[A]		8.37563e-15	3.84982e-05	2	2	46	O55143; Q8R429	O55143 [728-750]; Q8R429 [729-751]	0	2425.16	6.02	K.TASEMVLADDNFSTIVAAVEEGR.A	[729-751]
		Annotated Sequence	Modifications	Qvality PEP	Qvality q-value	# Protein Groups	# Proteins	# PSMs	Master Protein Accessions	Positions in Master Proteins	# Missed Cleavages	Theo. MH+ [Da]	XCorr (by Search Engine): A3 Sequest HT	Sequence in Protein	Positions in Proteins
		[K].NMMAACDPR.[H]	1xCarbamidomethyl [C6]; 1xOxidation [M]	0.00458703	0.000287222	7	7	81	Q7TMM9; Q9D6F9; Q9ERD7; P99024; P68372; Q9CWF2; Q922F4	Q7TMM9 [298-306]; Q9D6F9 [298-306]; Q9ERD7 [298-306]; P99024 [298-306]; P68372 [298-306]; Q9CWF2 [298-306]; Q922F4 [298-306]	0	1081.42	2.27	K.NMMAACDPR.H	[298-306]
		[K].NMMAACDPR.[H]	1xCarbamidomethyl [C6]	0.00906339	0.00048659	7	7	58	Q7TMM9; Q9D6F9; Q9ERD7; P99024; P68372; Q9CWF2; Q922F4	Q7TMM9 [298-306]; Q9D6F9 [298-306]; Q9ERD7 [298-306]; P99024 [298-306]; P68372 [298-306]; Q9CWF2 [298-306]; Q922F4 [298-306]	0	1065.43	1.64	K.NMMAACDPR.H	[298-306]
		[M].REIVHLQAGQCGNQIGAK.[F]	1xCarbamidomethyl [C11]	1.57451e-11	3.84982e-05	6	6	4	Q7TMM9; Q9D6F9; Q9ERD7; P99024; P68372; Q9CWF2	Q7TMM9 [2-19]; Q9D6F9 [2-19]; Q9ERD7 [2-19]; P99024 [2-19]; P68372 [2-19]; Q9CWF2 [2-19]	1	1979.02		M.REIVHIQAGQCGNQIGAK.F	[2-19]
		[-].MREIVHLQAGQCGNQIGAK.[F]	1xCarbamidomethyl [C12]; 1xOxidation [M1]	7.11115e-14	3.84982e-05	6	6	222	Q7TMM9; Q9D6F9; Q9ERD7; P99024; P68372; Q9CWF2	Q7TMM9 [1-19]; Q9D6F9 [1-19]; Q9ERD7 [1-19]; P99024 [1-19]; P68372 [1-19]; Q9CWF2 [1-19]	1	2126.06	4.8	-.MREIVHIQAGQCGNQIGAK.F	[1-19]
		[-].MREIVHLQAGQCGNQIGAK.[F]	1xCarbamidomethyl [C12]	1.6294e-15	3.84982e-05	6	6	254	Q7TMM9; Q9D6F9; Q9ERD7; P99024; P68372; Q9CWF2	Q7TMM9 [1-19]; Q9D6F9 [1-19]; Q9ERD7 [1-19]; P99024 [1-19]; P68372 [1-19]; Q9CWF2 [1-19]	1	2110.06	4.98	-.MREIVHIQAGQCGNQIGAK.F	[1-19]
		[R].EIVHLQAGQCGNQIGAK.[F]	1xCarbamidomethyl [C10]	6.01826e-15	3.84982e-05	6	6	110	Q7TMM9; Q9D6F9; Q9ERD7; P99024; P68372; Q9CWF2	Q7TMM9 [3-19]; Q9D6F9 [3-19]; Q9ERD7 [3-19]; P99024 [3-19]; P68372 [3-19]; Q9CWF2 [3-19]	0	1822.92	5.07	R.EIVHIQAGQCGNQIGAK.F	[3-19]
		[R].FPGQLNADLRK.[L]		2.50901e-07	3.84982e-05	8	9	83	Q7TMM9; Q9D6F9; Q9ERD7; A2AQ07; P99024; P68372; Q9CWF2; Q922F4	Q7TMM9 [242-252]; Q9D6F9 [242-252]; Q9ERD7 [242-252]; A2AQ07 [242-252]; P99024 [242-252]; P68372 [242-252]; Q9CWF2 [242-252]; Q922F4 [242-252]	1	1258.69	2.57	R.FPGQLNADLRK.L	[242-252]
		[K].RISEQFTAMFR.[R]	1xOxidation [M9]	0.00864271	0.00048659	6	6	21	Q7TMM9; Q9D6F9; Q9ERD7; P99024; P68372; Q9CWF2	Q7TMM9 [380-390]; Q9D6F9 [380-390]; Q9ERD7 [380-390]; P99024 [380-390]; P68372 [380-390]; Q9CWF2 [380-390]	1	1401.69	1.45	K.RISEQFTAMFR.R	[380-390]
		[R].FPGQLNADLR.[K]		1.21452e-05	3.84982e-05	8	9	29	Q7TMM9; Q9D6F9; Q9ERD7; A2AQ07; P99024; P68372; Q9CWF2; Q922F4	Q7TMM9 [242-251]; Q9D6F9 [242-251]; Q9ERD7 [242-251]; A2AQ07 [242-251]; P99024 [242-251]; P68372 [242-251]; Q9CWF2 [242-251]; Q922F4 [242-251]	0	1130.6	2.66	R.FPGQLNADLR.K	[242-251]
		[R].IMNTFSVVPSPK.[V]	1xOxidation [M2]	4.92414e-07	3.84982e-05	4	4	121	Q9D6F9; Q9ERD7; P99024; P68372	Q9D6F9 [163-174]; Q9ERD7 [163-174]; P99024 [163-174]; P68372 [163-174]	0	1335.7	2.53	R.IMNTFSVVPSPK.V	[163-174]
		[R].ISEQFTAMFR.[R]	1xOxidation [M8]	3.82262e-05	3.84982e-05	6	6	22	Q7TMM9; Q9D6F9; Q9ERD7; P99024; P68372; Q9CWF2	Q7TMM9 [381-390]; Q9D6F9 [381-390]; Q9ERD7 [381-390]; P99024 [381-390]; P68372 [381-390]; Q9CWF2 [381-390]	0	1245.59	2.04	R.ISEQFTAMFR.R	[381-390]
		[K].RISEQFTAMFR.[R]		2.00398e-07	3.84982e-05	6	6	9	Q7TMM9; Q9D6F9; Q9ERD7; P99024; P68372; Q9CWF2	Q7TMM9 [380-390]; Q9D6F9 [380-390]; Q9ERD7 [380-390]; P99024 [380-390]; P68372 [380-390]; Q9CWF2 [380-390]	1	1385.7	3.24	K.RISEQFTAMFR.R	[380-390]
		[K].LAVNMVPFPR.[L]	1xOxidation [M5]	0.000125129	3.84982e-05	8	9	45	Q7TMM9; Q9D6F9; Q9ERD7; A2AQ07; P99024; P68372; Q9CWF2; Q922F4	Q7TMM9 [253-262]; Q9D6F9 [253-262]; Q9ERD7 [253-262]; A2AQ07 [253-262]; P99024 [253-262]; P68372 [253-262]; Q9CWF2 [253-262]; Q922F4 [253-262]	0	1159.63	1.88	K.LAVNMVPFPR.L	[253-262]
		[R].IMNTFSVVPSPK.[V]		8.87785e-06	3.84982e-05	4	4	68	Q9D6F9; Q9ERD7; P99024; P68372	Q9D6F9 [163-174]; Q9ERD7 [163-174]; P99024 [163-174]; P68372 [163-174]	0	1319.7	2.63	R.IMNTFSVVPSPK.V	[163-174]
		[R].ISEQFTAMFR.[R]		8.23449e-05	3.84982e-05	6	6	35	Q7TMM9; Q9D6F9; Q9ERD7; P99024; P68372; Q9CWF2	Q7TMM9 [381-390]; Q9D6F9 [381-390]; Q9ERD7 [381-390]; P99024 [381-390]; P68372 [381-390]; Q9CWF2 [381-390]	0	1229.6	3.3	R.ISEQFTAMFR.R	[381-390]
		[R].AILVDLEPGTMDSVR.[S]	1xOxidation [M11]	5.2275e-05	3.84982e-05	4	4	36	Q7TMM9; Q9ERD7; P99024; Q9CWF2	Q7TMM9 [63-77]; Q9ERD7 [63-77]; P99024 [63-77]; Q9CWF2 [63-77]	0	1631.83	2.28	R.AILVDLEPGTMDSVR.S	[63-77]
		[K].LAVNMVPFPR.[L]		0.000155567	3.84982e-05	8	9	6	Q7TMM9; Q9D6F9; Q9ERD7; A2AQ07; P99024; P68372; Q9CWF2; Q922F4	Q7TMM9 [253-262]; Q9D6F9 [253-262]; Q9ERD7 [253-262]; A2AQ07 [253-262]; P99024 [253-262]; P68372 [253-262]; Q9CWF2 [253-262]; Q922F4 [253-262]	0	1143.63	2.69	K.LAVNMVPFPR.L	[253-262]
		[R].ALTVPELTQQMFDAK.[N]	1xOxidation [M11]	1.10489e-05	3.84982e-05	4	4	107	Q9D6F9; Q9ERD7; P68372; Q922F4	Q9D6F9 [283-297]; Q9ERD7 [283-297]; P68372 [283-297]; Q922F4 [283-297]	0	1707.86	1.72	R.ALTVPELTQQMFDAK.N	[283-297]
		[R].AILVDLEPGTMDSVR.[S]		6.70949e-08	3.84982e-05	4	4	41	Q7TMM9; Q9ERD7; P99024; Q9CWF2	Q7TMM9 [63-77]; Q9ERD7 [63-77]; P99024 [63-77]; Q9CWF2 [63-77]	0	1615.84	3.72	R.AILVDLEPGTMDSVR.S	[63-77]
		[K].GHYTEGAELVDSVLDVVRK.[E]		4.15503e-16	3.84982e-05	6	6	113	Q7TMM9; Q9ERD7; P99024; P68372; Q9CWF2; Q922F4	Q7TMM9 [104-122]; Q9ERD7 [104-122]; P99024 [104-122]; P68372 [104-122]; Q9CWF2 [104-122]; Q922F4 [104-122]	1	2087.08	6.01	K.GHYTEGAELVDSVLDVVRK.E	[104-122]
		[K].MSSTFIGNSTAIQELFKR.[I]		0.000638851	7.93501e-05	1	1	1	Q9ERD7	Q9ERD7 [363-380]	1	2030.04		K.MSSTFIGNSTAIQELFKR.I	[363-380]
		[K].NSSYFVEWIPNNVK.[TV]		4.49576e-09	3.84982e-05	7	7	61	Q7TMM9; Q9D6F9; Q9ERD7; P99024; P68372; Q9CWF2; Q922F4	Q7TMM9 [337-350]; Q9D6F9 [337-350]; Q9ERD7 [337-350]; P99024 [337-350]; P68372 [337-350]; Q9CWF2 [337-350]; Q922F4 [337-350]	0	1696.83	3.56	K.NSSYFVEWIPNNVK.V	[337-350]
		[R].ALTVPELTQQMFDAK.[N]		1.29892e-06	3.84982e-05	4	4	82	Q9D6F9; Q9ERD7; P68372; Q922F4	Q9D6F9 [283-297]; Q9ERD7 [283-297]; P68372 [283-297]; Q922F4 [283-297]	0	1691.87	2.95	R.ALTVPELTQQMFDAK.N	[283-297]
		[K].GHYTEGAELVDSVLDVVR.[K]		4.63223e-15	3.84982e-05	6	6	88	Q7TMM9; Q9ERD7; P99024; P68372; Q9CWF2; Q922F4	Q7TMM9 [104-121]; Q9ERD7 [104-121]; P99024 [104-121]; P68372 [104-121]; Q9CWF2 [104-121]; Q922F4 [104-121]	0	1958.98	4.37	K.GHYTEGAELVDSVLDVVR.K	[104-121]
		Annotated Sequence	Modifications	Qvality PEP	Qvality q-value	# Protein Groups	# Proteins	# PSMs	Master Protein Accessions	Positions in Master Proteins	# Missed Cleavages	Theo. MH+ [Da]	XCorr (by Search Engine): A3 Sequest HT	Sequence in Protein	Positions in Proteins
		[K].FEDATVQSDMK.[H]		0.00122772	0.000150691	1	1	2	P17156	P17156 [79-89]	0	1270.56	1.19	K.FEDATVQSDMK.H	[79-89]
		[K].RNTTIPTK.[Q]		0.163689	0.00861759	2	2	24	P63017; P17156	P63017 [416-423]; P17156 [419-426]	1	930.537	2.51	K.RNTTIPTK.Q	[419-426]
		[K].ITITNDKGR.[L]		0.00258534	0.000262339	3	5	45	Q61696; P63017; P17156	Q61696 [501-509]; P63017 [501-509]; P17156 [504-512]	1	1017.57	2.57	K.ITITNDKGR.L	[504-512]
		[R].AMTKDNNLLGK.[F]	1xOxidation [M2]	1.9721e-05	3.84982e-05	2	2	30	P63017; P17156	P63017 [448-458]; P17156 [451-461]	1	1220.63	3.36	R.AMTKDNNLLGK.F	[451-461]
		[R].LIGDAAK.[N]		0.173813	0.00916795	4	6	13	P20029; Q61696; P63017; P17156	P20029 [76-82]; Q61696 [50-56]; P63017 [50-56]; P17156 [51-57]	0	687.404	1.28	R.LIGDAAK.N	[51-57]
		[R].AMTKDNNLLGK.[F]		9.04927e-05	3.84982e-05	2	2	42	P63017; P17156	P63017 [448-458]; P17156 [451-461]	1	1204.64	2.9	R.AMTKDNNLLGK.F	[451-461]
		[K].DNNLLGK.[F]		0.134544	0.00689805	2	2	6	P63017; P17156	P63017 [452-458]; P17156 [455-461]	0	773.415	1.5	K.DNNLLGK.F	[455-461]
		[RK].VEIIANDQGNR.[IT]		4.27661e-05	3.84982e-05	4	6	77	P20029; Q61696; P63017; P17156	P20029 [51-61]; Q61696 [26-36]; P63017 [26-36]; P17156 [27-37]	0	1228.63	2.73	K.VEIIANDQGNR.T	[27-37]
		[K].STAGDTHLGGEDFDNR.[M]		1.49828e-13	3.84982e-05	2	2	111	P63017; P17156	P63017 [221-236]; P17156 [224-239]	0	1691.73	4.31	K.STAGDTHLGGEDFDNR.M	[224-239]
		[R].TTPSYVAFTDTER.[L]		8.02882e-06	3.84982e-05	3	5	105	Q61696; P63017; P17156	Q61696 [37-49]; P63017 [37-49]; P17156 [38-50]	0	1487.7	2.86	R.TTPSYVAFTDTER.L	[38-50]
		[R].IINEPTAAAIAYGLDKK.[VG]		1.59612e-12	3.84982e-05	2	2	144	P63017; P17156	P63017 [172-188]; P17156 [173-189]	1	1787.99	5.12	R.IINEPTAAAIAYGLDKK.G	[173-189]
		[R].ARFEELNADLFR.[G]		2.23314e-08	3.84982e-05	2	2	83	P63017; P17156	P63017 [300-311]; P17156 [303-314]	1	1480.75	3.85	R.ARFEELNADLFR.G	[303-314]
		[K].LLQDFFNGKELNK.[S]		6.73702e-07	3.84982e-05	2	2	77	P63017; P17156	P63017 [349-361]; P17156 [352-364]	1	1565.83	3.62	K.LLQDFFNGKELNK.S	[352-364]
		[K].VEIIANDQGNRTTPSYVAFTDTER.[L]		2.7082e-10	3.84982e-05	3	5	5	Q61696; P63017; P17156	Q61696 [26-49]; P63017 [26-49]; P17156 [27-50]	1	2697.31	5.66	K.VEIIANDQGNRTTPSYVAFTDTER.L	[27-50]
		[K].LLQDFFNGK.[E]		0.000420953	3.84982e-05	2	2	61	P63017; P17156	P63017 [349-357]; P17156 [352-360]	0	1081.57	1.54	K.LLQDFFNGK.E	[352-360]
		[R].IINEPTAAAIAYGLDK.[RKG]		3.04278e-09	3.84982e-05	3	4	99	P20029; P63017; P17156	P20029 [199-214]; P63017 [172-187]; P17156 [173-188]	0	1659.9	3.53	R.IINEPTAAAIAYGLDK.K	[173-188]
		[R].FEELNADLFR.[G]		0.000238835	3.84982e-05	2	2	62	P63017; P17156	P63017 [302-311]; P17156 [305-314]	0	1253.62	1.92	R.FEELNADLFR.G	[305-314]
		[R].TTPSYVAFTDTERLIGDAAK.[N]		4.37832e-14	3.84982e-05	3	5	29	Q61696; P63017; P17156	Q61696 [37-56]; P63017 [37-56]; P17156 [38-57]	1	2156.09	5.13	R.TTPSYVAFTDTERLIGDAAK.N	[38-57]
		[RK].NVLIFDLGGGTFDVSILTIEDGIFEVK.[S]		3.94011e-08	3.84982e-05	2	2	12	P63017; P17156	P63017 [194-220]; P17156 [197-223]	0	2911.53	5.31	K.NVLIFDLGGGTFDVSILTIEDGIFEVK.S	[197-223]
		Annotated Sequence	Modifications	Qvality PEP	Qvality q-value	# Protein Groups	# Proteins	# PSMs	Master Protein Accessions	Positions in Master Proteins	# Missed Cleavages	Theo. MH+ [Da]	XCorr (by Search Engine): A3 Sequest HT	Sequence in Protein	Positions in Proteins
		[K].CGHTNNLRPK.[K]	1xCarbamidomethyl [C1]	0.000430863	3.84982e-05	1	1	8	P62984	P62984 [115-124]	0	1196.6	1.85	K.CGHTNNLRPK.K	[115-124]
		[K].AKIQDKEGIPPDQQR.[L]		1.62551e-09	3.84982e-05	2	5	45	P62984; P62983	P62984 [28-42]; P62983 [28-42]	2	1722.91	3.28	K.AKIQDKEGIPPDQQR.L	[28-42]
		[K].IQDKEGIPPDQQR.[L]		4.54926e-09	3.84982e-05	2	5	255	P62984; P62983	P62984 [30-42]; P62983 [30-42]	1	1523.78	3.94	K.IQDKEGIPPDQQR.L	[30-42]
		[-G].MQIFVK.[T]	1xOxidation [M1]	0.172778	0.00914232	2	5	17	P62984; P62983	P62984 [1-6]; P62983 [1-6]	0	781.428	0.84	-.MQIFVK.T	[1-6]
		[R].TLSDYNIQK.[E]		0.00392487	0.000287222	2	5	25	P62984; P62983	P62984 [55-63]; P62983 [55-63]	0	1081.55	1.6	R.TLSDYNIQK.E	[55-63]
		[-G].MQIFVK.[T]		0.0704817	0.00374248	2	5	21	P62984; P62983	P62984 [1-6]; P62983 [1-6]	0	765.433	1.04	-.MQIFVK.T	[1-6]
		[K].ESTLHLVLR.[L]		0.000140762	3.84982e-05	2	5	45	P62984; P62983	P62984 [64-72]; P62983 [64-72]	0	1067.62	2.79	K.ESTLHLVLR.L	[64-72]
		[K].QLEDGRTLSDYNIQK.[E]		2.48275e-11	3.84982e-05	2	5	30	P62984; P62983	P62984 [49-63]; P62983 [49-63]	1	1779.89	4.67	K.QLEDGRTLSDYNIQK.E	[49-63]
		[K].TITLEVEPSDTIENVKAK.[I]		1.08277e-10	3.84982e-05	2	5	58	P62984; P62983	P62984 [12-29]; P62983 [12-29]	1	1987.06	4.53	K.TITLEVEPSDTIENVKAK.I	[12-29]
		[R].TLSDYNIQKESTLHLVLR.[L]		4.81025e-15	3.84982e-05	2	5	14	P62984; P62983	P62984 [55-72]; P62983 [55-72]	1	2130.16	6.49	R.TLSDYNIQKESTLHLVLR.L	[55-72]
		[K].QLEDGRTLSDYNIQKESTLHLVLR.[L]		1.77133e-14	3.84982e-05	2	5	18	P62984; P62983	P62984 [49-72]; P62983 [49-72]	2	2828.49	7.97	K.QLEDGRTLSDYNIQKESTLHLVLR.L	[49-72]
		[K].TITLEVEPSDTIENVK.[A]		1.38559e-09	3.84982e-05	2	5	121	P62984; P62983	P62984 [12-27]; P62983 [12-27]	0	1787.93	4.51	K.TITLEVEPSDTIENVK.A	[12-27]
		Annotated Sequence	Modifications	Qvality PEP	Qvality q-value	# Protein Groups	# Proteins	# PSMs	Master Protein Accessions	Positions in Master Proteins	# Missed Cleavages	Theo. MH+ [Da]	XCorr (by Search Engine): A3 Sequest HT	Sequence in Protein	Positions in Proteins
		[R].LCENIAGHLKDAQLFIQK.[K]	1xCarbamidomethyl [C2]	2.35097e-07	3.84982e-05	2	2	12	P24270; P04040	P24270 [459-476]; P04040 [459-476]	1	2098.11	3.58	R.LCENIAGHLKDAQIFIQK.K	[459-476]
		[R].GIPDGHR.[H]		0.142252	0.00738141	2	2	3	P24270; P04040	P24270 [204-210]; P04040 [204-210]	0	751.385	1.27	R.GIPDGHR.H	[204-210]
		[R].HMNGYGSHTFK.[L]		7.49382e-07	3.84982e-05	2	2	18	P24270; P04040	P24270 [211-221]; P04040 [211-221]	0	1278.57	2.32	R.HMNGYGSHTFK.L	[211-221]
		[K].RLCENIAGHLK.[D]	1xCarbamidomethyl [C3]	1.12466e-05	3.84982e-05	2	2	26	P24270; P04040	P24270 [458-468]; P04040 [458-468]	1	1310.7	3.16	K.RLCENIAGHLK.D	[458-468]
		[R].RFNTANDDNVTQVR.[A]		0.0609449	0.00349365	1	1	1	P04040	P04040 [431-444]	1	1649.8	0.92	R.RFNTANDDNVTQVR.A	[431-444]
		[R].LCENIAGHLK.[D]	1xCarbamidomethyl [C2]	0.00276817	0.000262339	2	2	10	P24270; P04040	P24270 [459-468]; P04040 [459-468]	0	1154.6	2.09	R.LCENIAGHLK.D	[459-468]
		[K].DAQLFIQKK.[A]		0.0079545	0.000455389	2	2	38	P24270; P04040	P24270 [469-477]; P04040 [469-477]	1	1090.63	2.28	K.DAQIFIQKK.A	[469-477]
		[R].LFAYPDTHR.[H]		0.0016318	0.000150691	2	2	47	P24270; P04040	P24270 [355-363]; P04040 [355-363]	0	1119.56	2.3	R.LFAYPDTHR.H	[355-363]
		[K].DAQLFIQK.[K]		0.00303266	0.000287222	2	2	26	P24270; P04040	P24270 [469-476]; P04040 [469-476]	0	962.531	1.7	K.DAQIFIQK.K	[469-476]
		[K].VWPHKDYPLIPVGK.[L]		0.00217999	0.000150691	2	2	4	P24270; P04040	P24270 [302-315]; P04040 [302-315]	1	1648.92	1.85	K.VWPHKDYPLIPVGK.L	[302-315]
		[K].RLCENIAGHLKDAQLFIQK.[K]	1xCarbamidomethyl [C3]	9.84999e-11	3.84982e-05	2	2	32	P24270; P04040	P24270 [458-476]; P04040 [458-476]	2	2254.21	5.62	K.RLCENIAGHLKDAQIFIQK.K	[458-476]
		[K].DYPLIPVGK.[L]		0.0294501	0.00179264	2	2	3	P24270; P04040	P24270 [307-315]; P04040 [307-315]	0	1001.57	1.29	K.DYPLIPVGK.L	[307-315]
		[R].GPLLVQDVVFTDEMAHFDRERIPER.[V]		0.000111225	3.84982e-05	2	2	2	P24270; P04040	P24270 [48-72]; P04040 [48-72]	2	2969.49	3.73	R.GPLLVQDVVFTDEMAHFDRERIPER.V	[48-72]
		[R].GPLLVQDVVFTDEMAHFDRER.[I]		2.57838e-09	3.84982e-05	2	2	36	P24270; P04040	P24270 [48-68]; P04040 [48-68]	1	2474.21	4.93	R.GPLLVQDVVFTDEMAHFDRER.I	[48-68]
		[R].GPLLVQDVVFTDEMAHFDR.[E]		3.60198e-14	3.84982e-05	2	2	8	P24270; P04040	P24270 [48-66]; P04040 [48-66]	0	2189.07	5.55	R.GPLLVQDVVFTDEMAHFDR.E	[48-66]
		[K].RNPQTHLKDPDMVWDFWSLRPESLHQVSFLFSDR.[G]		2.10108e-07	3.84982e-05	2	2	2	P24270; P04040	P24270 [170-203]; P04040 [170-203]	2	4184.06	6.22	K.RNPQTHLKDPDMVWDFWSLRPESLHQVSFLFSDR.G	[170-203]
		[K].FYTEDGNWDLVGNNTPIFFIR.[D]		4.37043e-13	3.84982e-05	2	2	15	P24270; P04040	P24270 [136-156]; P04040 [136-156]	0	2518.2	5.13	K.FYTEDGNWDLVGNNTPIFFIR.D	[136-156]
		Annotated Sequence	Modifications	Qvality PEP	Qvality q-value	# Protein Groups	# Proteins	# PSMs	Master Protein Accessions	Positions in Master Proteins	# Missed Cleavages	Theo. MH+ [Da]	XCorr (by Search Engine): A3 Sequest HT	Sequence in Protein	Positions in Proteins
		[R].HIAQLAGNSDLILPVPAFNVINGGSHAGNK.[L]		1.56318e-07	3.84982e-05	1	1	2	P17183	P17183 [133-162]	0	3024.6	4.81	R.HIAQLAGNSDLILPVPAFNVINGGSHAGNK.L	[133-162]
		[K].YNQLMR.[I]	1xOxidation [M5]	0.0674209	0.00371452	2	2	56	P21550; P17183	P21550 [407-412]; P17183 [407-412]	0	840.403	1.03	K.YNQLMR.I	[407-412]
		[R].YLGKGVLK.[A]		0.019199	0.00106908	2	2	16	P21550; P17183	P21550 [57-64]; P17183 [57-64]	1	877.551	1.46	R.YLGKGVLK.A	[57-64]
		[K].YNQLMR.[I]		0.0336218	0.00216355	2	2	66	P21550; P17183	P21550 [407-412]; P17183 [407-412]	0	824.408	1.18	K.YNQLMR.I	[407-412]
		[K].ACNCLLLK.[V]	2xCarbamidomethyl [C2; C4]	0.0026001	0.000262339	2	2	34	P21550; P17183	P21550 [336-343]; P17183 [336-343]	0	991.506	2.46	K.ACNCLLLK.V	[336-343]
		[K].YDLDFK.[S]		0.110062	0.00583292	3	3	24	P17182; P21550; P17183	P17182 [257-262]; P21550 [257-262]; P17183 [257-262]	0	800.383	0.92	K.YDLDFK.S	[257-262]
		[R].GNPTVEVDLYTAK.[G]		6.30025e-06	3.84982e-05	2	2	41	P17182; P17183	P17182 [16-28]; P17183 [16-28]	0	1406.72	3.53	R.GNPTVEVDLYTAK.G	[16-28]
		[R].AAVPSGASTGIYEALELRDGDK.[AQ]		1.13754e-14	3.84982e-05	2	2	58	P21550; P17183	P21550 [33-54]; P17183 [33-54]	1	2220.11	6.34	R.AAVPSGASTGIYEALELRDGDK.Q	[33-54]
		[R].AAVPSGASTGIYEALELR.[D]		3.80961e-09	3.84982e-05	3	3	71	P17182; P21550; P17183	P17182 [33-50]; P21550 [33-50]; P17183 [33-50]	0	1804.94	4.13	R.AAVPSGASTGIYEALELR.D	[33-50]
		[K].FGANAILGVSLAVCK.[A]	1xCarbamidomethyl [C14]	1.08472e-11	3.84982e-05	3	3	427	P17182; P21550; P17183	P17182 [106-120]; P21550 [106-120]; P17183 [106-120]	0	1519.83	4.13	K.FGANAILGVSLAVCK.A	[106-120]
		[R].SGETEDTFIADLVVGLCTGQIK.[T]	1xCarbamidomethyl [C17]	2.26674e-13	3.84982e-05	3	3	40	P17182; P21550; P17183	P17182 [373-394]; P21550 [373-394]; P17183 [373-394]	0	2353.16	4.54	R.SGETEDTFIADLVVGLCTGQIK.T	[373-394]
		Annotated Sequence	Modifications	Qvality PEP	Qvality q-value	# Protein Groups	# Proteins	# PSMs	Master Protein Accessions	Positions in Master Proteins	# Missed Cleavages	Theo. MH+ [Da]	XCorr (by Search Engine): A3 Sequest HT	Sequence in Protein	Positions in Proteins
		[K].MDAHPPR.[L]		0.107308	0.00566194	2	3	5	Q3SX14; P13020	Q3SX14 [611-617]; P13020 [660-666]	0	823.388	1.27	K.MDAHPPR.L	[611-617]
		[K].RYIETDPANRDR.[R]		0.0722961	0.00377052	2	3	8	Q3SX14; P13020	Q3SX14 [678-689]; P13020 [727-738]	2	1505.75	2	K.RYIETDPANRDR.R	[678-689]
		[K].RYIETDPANR.[D]		0.00105243	0.000116708	2	3	22	Q3SX14; P13020	Q3SX14 [678-687]; P13020 [727-736]	1	1234.62	2.2	K.RYIETDPANR.D	[678-687]
		[R].AVEVMPK.[AS]		0.105956	0.00554447	2	2	3	Q3SX14; P13020	Q3SX14 [527-533]; P13020 [576-582]	0	773.423	1.2	R.AVEVMPK.A	[527-533]
		[K].DSQEEEKTEALTSAK.[R]		1.36614e-11	3.84982e-05	2	3	20	Q3SX14; P13020	Q3SX14 [663-677]; P13020 [712-726]	1	1665.78	2.95	K.DSQEEEKTEALTSAK.R	[663-677]
		[K].TASDFISK.[M]		0.0547986	0.00325978	2	2	13	Q3SX14; P13020	Q3SX14 [310-317]; P13020 [359-366]	0	868.441	1.64	K.TASDFISK.M	[310-317]
		[K].HVVPNEVVVQR.[L]		3.76631e-06	3.84982e-05	2	3	42	Q3SX14; P13020	Q3SX14 [127-137]; P13020 [176-186]	0	1275.72	2.17	K.HVVPNEVVVQR.L	[127-137]
		[K].AGKEPGLQIWR.[V]		0.00120004	0.000116708	2	3	38	Q3SX14; P13020	Q3SX14 [11-21]; P13020 [60-70]	1	1254.7	2.31	K.AGKEPGLQIWR.V	[11-21]
		[K].GGVASGFKHVVPNEVVVQR.[L]		3.84799e-08	3.84982e-05	2	3	7	Q3SX14; P13020	Q3SX14 [119-137]; P13020 [168-186]	1	1979.08	4.02	K.GGVASGFKHVVPNEVVVQR.L	[119-137]
		[K].TPSAAYLWVGAGASEAEK.[T]		2.99315e-13	3.84982e-05	2	2	30	Q3SX14; P13020	Q3SX14 [547-564]; P13020 [596-613]	0	1807.89	5.64	K.TPSAAYLWVGAGASEAEK.T	[547-564]
		[KR].QTQVSVLPEGGETPLFK.[Q]		2.14257e-08	3.84982e-05	2	3	4	Q3SX14; P13020	Q3SX14 [323-339]; P13020 [372-388]	0	1829.96	3.91	R.QTQVSVLPEGGETPLFK.Q	[323-339]
		[R].IEGSDKVPVDPATYGQFYGGDSYIILYNYR.[H]		9.60695e-07	3.84982e-05	1	1	5	Q3SX14	Q3SX14 [401-430]	1	3400.64	2.77	R.IEGSDKVPVDPATYGQFYGGDSYIILYNYR.H	[401-430]
		[K].VPVDPATYGQFYGGDSYIILYNYR.[H]		0.0461021	0.00278909	2	3	3	Q3SX14; P13020	Q3SX14 [407-430]; P13020 [456-479]	0	2771.34	2.41	K.VPVDPATYGQFYGGDSYIILYNYR.H	[407-430]
		[K].FDLVPVPPNLYGDFFTGDAYVILK.[T]		2.73548e-09	3.84982e-05	2	2	6	Q3SX14; P13020	Q3SX14 [25-48]; P13020 [74-97]	0	2700.4	3.4	K.FDLVPVPPNLYGDFFTGDAYVILK.T	[25-48]
		Annotated Sequence	Modifications	Qvality PEP	Qvality q-value	# Protein Groups	# Proteins	# PSMs	Master Protein Accessions	Positions in Master Proteins	# Missed Cleavages	Theo. MH+ [Da]	XCorr (by Search Engine): A3 Sequest HT	Sequence in Protein	Positions in Proteins
		[M].VHLTDAEK.[AS]		0.000733531	0.000116708	2	2	62	P02088; P02089	P02088 [2-9]; P02089 [2-9]	0	912.479		M.VHLTDAEK.S	[2-9]
		[K].LHVDPENFR.[L]		0.00341963	0.000287222	3	3	238	P68871; P02088; P02089	P68871 [97-105]; P02088 [97-105]; P02089 [97-105]	0	1126.56	2.5	K.LHVDPENFR.L	[97-105]
		[K].GTFASLSELHCDK.[L]	1xCarbamidomethyl [C11]	2.35097e-07	3.84982e-05	2	2	161	P02088; P02089	P02088 [84-96]; P02089 [84-96]	0	1464.68	3.01	K.GTFASLSELHCDK.L	[84-96]
		[K].VNPDEVGGEALGR.[L]		0.0138635	0.000714602	1	1	6	P02089	P02089 [19-31]	0	1312.65	1.46	K.VNPDEVGGEALGR.L	[19-31]
		[K].DFTPAAQAAFQK.[V]		7.10538e-05	3.84982e-05	2	2	182	P02088; P02089	P02088 [122-133]; P02089 [122-133]	0	1294.64	2.18	K.DFTPAAQAAFQK.V	[122-133]
		[K].GTFASLSELHCDKLHVDPENFR.[L]	1xCarbamidomethyl [C11]	1.8905e-15	3.84982e-05	2	2	164	P02088; P02089	P02088 [84-105]; P02089 [84-105]	1	2572.22	6.42	K.GTFASLSELHCDKLHVDPENFR.L	[84-105]
		[R].LLVVYPWTQR.[FY]		8.73472e-05	3.84982e-05	4	4	1704	P68871; P02088; P02104; P02089	P68871 [32-41]; P02088 [32-41]; P02104 [32-41]; P02089 [32-41]	0	1274.73	2.48	R.LLVVYPWTQR.Y	[32-41]
		[R].LLVVYPWTQR.[FY]	1xAcetyl [N-Term]	0.000177045	3.84982e-05	4	4	20	P68871; P02088; P02104; P02089	P68871 [32-41]; P02088 [32-41]; P02104 [32-41]; P02089 [32-41]	0	1316.74		R.LLVVYPWTQR.Y	[32-41]
		Annotated Sequence	Modifications	Qvality PEP	Qvality q-value	# Protein Groups	# Proteins	# PSMs	Master Protein Accessions	Positions in Master Proteins	# Missed Cleavages	Theo. MH+ [Da]	XCorr (by Search Engine): A3 Sequest HT	Sequence in Protein	Positions in Proteins
		[R].FSEPHAR.[F]		0.0521448	0.0031122	2	2	1	P05132; P68181	P05132 [139-145]; P68181 [139-145]	0	843.411	1.19	R.FSEPHAR.F	[139-145]
		[K].QIEHTLNEK.[R]		0.176948	0.00950865	2	2	3	P05132; P68181	P05132 [85-93]; P68181 [85-93]	0	1111.57	1.45	K.QIEHTLNEK.R	[85-93]
		[K].LKQIEHTLNEKR.[I]		9.54239e-05	3.84982e-05	2	2	6	P05132; P68181	P05132 [83-94]; P68181 [83-94]	2	1508.85	2.32	K.LKQIEHTLNEKR.I	[83-94]
		[K].LKQIEHTLNEK.[R]		1.65537e-06	3.84982e-05	2	2	33	P05132; P68181	P05132 [83-93]; P68181 [83-93]	1	1352.75	2.98	K.LKQIEHTLNEK.R	[83-93]
		[K].TLGTGSFGR.[V]		0.0245853	0.00131836	2	2	7	P05132; P68181	P05132 [49-57]; P68181 [49-57]	0	895.463	1.51	K.TLGTGSFGR.V	[49-57]
		[R].FPSHFSSDLK.[D]		0.000556149	3.84982e-05	2	2	5	P05132; P68181	P05132 [258-267]; P68181 [258-267]	0	1164.57	1.83	R.FPSHFSSDLK.D	[258-267]
		[K].VEAPFIPK.[F]		0.0481261	0.00287606	2	2	12	P05132; P68181	P05132 [311-318]; P68181 [311-318]	0	900.519	1.16	K.VEAPFIPK.F	[311-318]
		[R].NLLQVDLTK.[R]		0.00241476	0.000225773	2	2	55	P05132; P68181	P05132 [272-280]; P68181 [272-280]	0	1043.61	1.31	R.NLLQVDLTK.R	[272-280]
		[K].VRFPSHFSSDLKDLLR.[N]		1.09301e-14	3.84982e-05	2	2	12	P05132; P68181	P05132 [256-271]; P68181 [256-271]	2	1917.03	5.78	K.VRFPSHFSSDLKDLLR.N	[256-271]
		[R].FPSHFSSDLKDLLR.[N]		1.24853e-07	3.84982e-05	2	2	20	P05132; P68181	P05132 [258-271]; P68181 [258-271]	1	1661.86	3.1	R.FPSHFSSDLKDLLR.N	[258-271]
		[R].DLKPENLLIDHQGYIQVTDFGFAK.[R]		6.96654e-06	3.84982e-05	1	1	4	P68181	P68181 [167-190]	0	2761.42	3.38	R.DLKPENLLIDHQGYIQVTDFGFAK.R	[167-190]
		[K].WFATTDWIAIYQR.[K]		6.98039e-07	3.84982e-05	2	2	14	P05132; P68181	P05132 [297-309]; P68181 [297-309]	0	1670.83	3.13	K.WFATTDWIAIYQR.K	[297-309]
		[R].TWTLCGTPEYLAPEIILSK.[G]	1xCarbamidomethyl [C5]	0.000109922	3.84982e-05	2	2	2	P05132; P68181	P05132 [196-214]; P68181 [196-214]	0	2192.13	2.66	R.TWTLCGTPEYLAPEIILSK.G	[196-214]
		Annotated Sequence	Modifications	Qvality PEP	Qvality q-value	# Protein Groups	# Proteins	# PSMs	Master Protein Accessions	Positions in Master Proteins	# Missed Cleavages	Theo. MH+ [Da]	XCorr (by Search Engine): A3 Sequest HT	Sequence in Protein	Positions in Proteins
		[K].SAPATGGVKKPHR.[Y]		3.60335e-05	3.84982e-05	2	2	2	P68433; P84228	P68433 [29-41]; P84228 [29-41]	1	1305.74	2.6	K.SAPATGGVKKPHR.Y	[29-41]
		[K].STELLIRK.[L]		0.00376999	0.000287222	3	4	40	P84244; P68433; P84228	P84244 [58-65]; P68433 [58-65]; P84228 [58-65]	1	959.588	2.08	K.STELLIRK.L	[58-65]
		[R].YRPGTVALR.[E]		0.000971496	0.000116708	3	4	48	P84244; P68433; P84228	P84244 [42-50]; P68433 [42-50]; P84228 [42-50]	0	1032.59	2.21	R.YRPGTVALR.E	[42-50]
		[K].STELLIR.[K]		0.0289234	0.00176189	3	4	74	P84244; P68433; P84228	P84244 [58-64]; P68433 [58-64]; P84228 [58-64]	0	831.493	1.56	K.STELLIR.K	[58-64]
		[R].LVREIAQDFK.[T]		1.30381e-05	3.84982e-05	3	4	13	P84244; P68433; P84228	P84244 [71-80]; P68433 [71-80]; P84228 [71-80]	1	1218.68	3.3	R.LVREIAQDFK.T	[71-80]
		[R].EIAQDFKTDLR.[F]		3.03596e-05	3.84982e-05	3	4	61	P84244; P68433; P84228	P84244 [74-84]; P68433 [74-84]; P84228 [74-84]	1	1335.69	2.21	R.EIAQDFKTDLR.F	[74-84]
		[R].LVREIAQDFKTDLR.[F]		5.99632e-08	3.84982e-05	3	4	9	P84244; P68433; P84228	P84244 [71-84]; P68433 [71-84]; P84228 [71-84]	2	1703.94	3.45	R.LVREIAQDFKTDLR.F	[71-84]
		[R].FQSSAVMALQEASEAYLVGLFEDTNLCAIHAK.[R]	1xCarbamidomethyl [C27]; 1xOxidation [M7]	1.47193e-13	3.84982e-05	1	1	5	P84228	P84228 [85-116]	0	3529.7	6.34	R.FQSSAVMALQEASEAYLVGLFEDTNLCAIHAK.R	[85-116]
		[R].FQSSAVMALQEASEAYLVGLFEDTNLCAIHAK.[R]	1xCarbamidomethyl [C27]	9.80415e-16	3.84982e-05	1	1	46	P84228	P84228 [85-116]	0	3513.7	8.12	R.FQSSAVMALQEASEAYLVGLFEDTNLCAIHAK.R	[85-116]
		Annotated Sequence	Modifications	Qvality PEP	Qvality q-value	# Protein Groups	# Proteins	# PSMs	Master Protein Accessions	Positions in Master Proteins	# Missed Cleavages	Theo. MH+ [Da]	XCorr (by Search Engine): A3 Sequest HT	Sequence in Protein	Positions in Proteins
		[K].SAPATGGVKKPHR.[Y]		3.60335e-05	3.84982e-05	2	2	2	P68433; P84228	P68433 [29-41]; P84228 [29-41]	1	1305.74	2.6	K.SAPATGGVKKPHR.Y	[29-41]
		[K].STELLIRK.[L]		0.00376999	0.000287222	3	4	40	P84244; P68433; P84228	P84244 [58-65]; P68433 [58-65]; P84228 [58-65]	1	959.588	2.08	K.STELLIRK.L	[58-65]
		[R].YRPGTVALR.[E]		0.000971496	0.000116708	3	4	48	P84244; P68433; P84228	P84244 [42-50]; P68433 [42-50]; P84228 [42-50]	0	1032.59	2.21	R.YRPGTVALR.E	[42-50]
		[K].STELLIR.[K]		0.0289234	0.00176189	3	4	74	P84244; P68433; P84228	P84244 [58-64]; P68433 [58-64]; P84228 [58-64]	0	831.493	1.56	K.STELLIR.K	[58-64]
		[R].LVREIAQDFK.[T]		1.30381e-05	3.84982e-05	3	4	13	P84244; P68433; P84228	P84244 [71-80]; P68433 [71-80]; P84228 [71-80]	1	1218.68	3.3	R.LVREIAQDFK.T	[71-80]
		[R].EIAQDFKTDLR.[F]		3.03596e-05	3.84982e-05	3	4	61	P84244; P68433; P84228	P84244 [74-84]; P68433 [74-84]; P84228 [74-84]	1	1335.69	2.21	R.EIAQDFKTDLR.F	[74-84]
		[R].LVREIAQDFKTDLR.[F]		5.99632e-08	3.84982e-05	3	4	9	P84244; P68433; P84228	P84244 [71-84]; P68433 [71-84]; P84228 [71-84]	2	1703.94	3.45	R.LVREIAQDFKTDLR.F	[71-84]
		[R].FQSSAVMALQEACEAYLVGLFEDTNLCAIHAK.[R]	2xCarbamidomethyl [C13; C27]; 1xOxidation [M7]	9.1705e-14	3.84982e-05	1	1	7	P68433	P68433 [85-116]	0	3602.7	8.07	R.FQSSAVMALQEACEAYLVGLFEDTNLCAIHAK.R	[85-116]
		[R].FQSSAVMALQEACEAYLVGLFEDTNLCAIHAK.[R]	2xCarbamidomethyl [C13; C27]	8.24436e-14	3.84982e-05	1	1	24	P68433	P68433 [85-116]	0	3586.7	6.95	R.FQSSAVMALQEACEAYLVGLFEDTNLCAIHAK.R	[85-116]
		Annotated Sequence	Modifications	Qvality PEP	Qvality q-value	# Protein Groups	# Proteins	# PSMs	Master Protein Accessions	Positions in Master Proteins	# Missed Cleavages	Theo. MH+ [Da]	XCorr (by Search Engine): A3 Sequest HT	Sequence in Protein	Positions in Proteins
		[K].TAVAPIERVK.[L]		0.000720984	0.000116708	3	3	24	Q3V132; P48962; P51881	Q3V132 [37-46]; P48962 [24-33]; P51881 [24-33]	1	1083.65	2.24	K.TAVAPIERVK.L	[37-46]
		[K].TAVAPIER.[V]		0.0115081	0.000583015	3	3	90	Q3V132; P48962; P51881	Q3V132 [37-44]; P48962 [24-31]; P51881 [24-31]	0	856.489	2.11	K.TAVAPIER.V	[37-44]
		[R].GNLANVIR.[Y]		0.0223249	0.00126038	3	3	51	Q3V132; P48962; P51881	Q3V132 [86-93]; P48962 [73-80]; P51881 [73-80]	0	856.5	1.6	R.GNLANVIR.Y	[86-93]
		[R].YFPTQALNFAFKDKYK.[EQ]		1.25531e-10	3.84982e-05	3	3	149	Q3V132; P48962; P51881	Q3V132 [94-109]; P48962 [81-96]; P51881 [81-96]	2	1981.02	4.61	R.YFPTQALNFAFKDKYK.E	[94-109]
		[R].YFPTQALNFAFKDK.[Y]		1.83385e-07	3.84982e-05	3	3	130	Q3V132; P48962; P51881	Q3V132 [94-107]; P48962 [81-94]; P51881 [81-94]	1	1689.86	2.95	R.YFPTQALNFAFKDK.Y	[94-107]
		[R].EQGFLSYWR.[G]		0.00745373	0.000421996	1	1	105	Q3V132	Q3V132 [77-85]	0	1185.57	1.17	R.EQGFLSYWR.G	[77-85]
		[R].YFPTQALNFAFK.[D]		4.32743e-05	3.84982e-05	3	3	315	Q3V132; P48962; P51881	Q3V132 [94-105]; P48962 [81-92]; P51881 [81-92]	0	1446.74	1.25	R.YFPTQALNFAFK.D	[94-105]
		Annotated Sequence	Modifications	Qvality PEP	Qvality q-value	# Protein Groups	# Proteins	# PSMs	Master Protein Accessions	Positions in Master Proteins	# Missed Cleavages	Theo. MH+ [Da]	XCorr (by Search Engine): A3 Sequest HT	Sequence in Protein	Positions in Proteins
		[R].KMKDTDSEEEIR.[E]		0.0145476	0.000780066	2	2	2	P0DP27; Q9D6P8	P0DP27 [76-87]; Q9D6P8 [76-87]	2	1480.69	1.5	R.KMKDTDSEEEIR.E	[76-87]
		[K].MKDTDSEEEIR.[E]	1xOxidation [M1]	1.0601e-05	3.84982e-05	2	2	6	P0DP27; Q9D6P8	P0DP27 [77-87]; Q9D6P8 [77-87]	1	1368.59	2.6	K.MKDTDSEEEIR.E	[77-87]
		[K].MKDTDSEEEIREAFR.[V]	1xOxidation [M1]	1.71517e-06	3.84982e-05	2	2	75	P0DP27; Q9D6P8	P0DP27 [77-91]; Q9D6P8 [77-91]	2	1871.84	2.26	K.MKDTDSEEEIREAFR.V	[77-91]
		[K].MKDTDSEEEIREAFR.[V]		3.72054e-09	3.84982e-05	2	2	97	P0DP27; Q9D6P8	P0DP27 [77-91]; Q9D6P8 [77-91]	2	1855.85	3.13	K.MKDTDSEEEIREAFR.V	[77-91]
		[K].DTDSEEEIREAFR.[V]		0.00162256	0.000150691	2	2	43	P0DP27; Q9D6P8	P0DP27 [79-91]; Q9D6P8 [79-91]	1	1596.71	2.13	K.DTDSEEEIREAFR.V	[79-91]
		[M].ADQLTEEQIAEFK.[E]	1xAcetyl [N-Term]	1.72853e-07	3.84982e-05	2	2	7	P0DP27; Q9D6P8	P0DP27 [2-14]; Q9D6P8 [2-14]	0	1563.75		M.ADQLTEEQIAEFK.E	[2-14]
		[R].SLGQNPTEAELQGMVNEIDKDGNGTVDFPEFLTMMSR.[K]	1xOxidation [M14]	0.000537167	3.84982e-05	1	1	6	Q9D6P8	Q9D6P8 [39-75]	1	4086.87	3.84	R.SLGQNPTEAELQGMVNEIDKDGNGTVDFPEFLTMMSR.K	[39-75]
		Annotated Sequence	Modifications	Qvality PEP	Qvality q-value	# Protein Groups	# Proteins	# PSMs	Master Protein Accessions	Positions in Master Proteins	# Missed Cleavages	Theo. MH+ [Da]	XCorr (by Search Engine): A3 Sequest HT	Sequence in Protein	Positions in Proteins
		[K].STELLIRK.[L]		0.00376999	0.000287222	3	4	40	P84244; P68433; P84228	P84244 [58-65]; P68433 [58-65]; P84228 [58-65]	1	959.588	2.08	K.STELLIRK.L	[58-65]
		[R].YRPGTVALR.[E]		0.000971496	0.000116708	3	4	48	P84244; P68433; P84228	P84244 [42-50]; P68433 [42-50]; P84228 [42-50]	0	1032.59	2.21	R.YRPGTVALR.E	[42-50]
		[K].STELLIR.[K]		0.0289234	0.00176189	3	4	74	P84244; P68433; P84228	P84244 [58-64]; P68433 [58-64]; P84228 [58-64]	0	831.493	1.56	K.STELLIR.K	[58-64]
		[R].LVREIAQDFK.[T]		1.30381e-05	3.84982e-05	3	4	13	P84244; P68433; P84228	P84244 [71-80]; P68433 [71-80]; P84228 [71-80]	1	1218.68	3.3	R.LVREIAQDFK.T	[71-80]
		[R].EIAQDFKTDLR.[F]		3.03596e-05	3.84982e-05	3	4	61	P84244; P68433; P84228	P84244 [74-84]; P68433 [74-84]; P84228 [74-84]	1	1335.69	2.21	R.EIAQDFKTDLR.F	[74-84]
		[R].LVREIAQDFKTDLR.[F]		5.99632e-08	3.84982e-05	3	4	9	P84244; P68433; P84228	P84244 [71-84]; P68433 [71-84]; P84228 [71-84]	2	1703.94	3.45	R.LVREIAQDFKTDLR.F	[71-84]
		[R].FQSAAIGALQEASEAYLVGLFEDTNLCAIHAK.[R]	1xCarbamidomethyl [C27]	3.04578e-16	3.84982e-05	1	2	13	P84244	P84244 [85-116]	0	3437.7	9.45	R.FQSAAIGALQEASEAYLVGLFEDTNLCAIHAK.R	[85-116]
		Annotated Sequence	Modifications	Qvality PEP	Qvality q-value	# Protein Groups	# Proteins	# PSMs	Master Protein Accessions	Positions in Master Proteins	# Missed Cleavages	Theo. MH+ [Da]	XCorr (by Search Engine): A3 Sequest HT	Sequence in Protein	Positions in Proteins
		[K].KYIPGTK.[M]		0.0657355	0.00366528	4	5	49	P00004; P62897; P62894; P99999	P00004 [74-80]; P62897 [74-80]; P62894 [74-80]; P99999 [74-80]	1	806.477	1.99	K.KYIPGTK.M	[74-80]
		[K].MIFAGIKK.[K]	1xOxidation [M1]	0.00289734	0.000287222	3	4	374	P00004; P62897; P62894	P00004 [81-88]; P62897 [81-88]; P62894 [81-88]	1	923.538	1.52	K.MIFAGIKK.K	[81-88]
		[K].HKTGPNLHGLFGR.[K]		5.70882e-07	3.84982e-05	4	4	11	P00004; P62897; P62894; P99999	P00004 [27-39]; P62897 [27-39]; P62894 [27-39]; P99999 [27-39]	1	1433.78	3.91	K.HKTGPNLHGLFGR.K	[27-39]
		[K].MIFAGIKK.[K]		0.00592658	0.000390975	3	4	66	P00004; P62897; P62894	P00004 [81-88]; P62897 [81-88]; P62894 [81-88]	1	907.543	2.16	K.MIFAGIKK.K	[81-88]
		[K].TGPNLHGLFGRK.[T]		9.66394e-07	3.84982e-05	4	4	127	P00004; P62897; P62894; P99999	P00004 [29-40]; P62897 [29-40]; P62894 [29-40]; P99999 [29-40]	1	1296.72	2.91	K.TGPNLHGLFGRK.T	[29-40]
		[K].TGQAPGFTYTDANKNK.[G]		0.000866389	0.000116708	1	1	28	P00004	P00004 [41-56]	1	1712.82	2.5	K.TGQAPGFTYTDANKNK.G	[41-56]
		[K].MIFAGIK.[K]	1xOxidation [M1]	0.0136976	0.000681035	3	4	186	P00004; P62897; P62894	P00004 [81-87]; P62897 [81-87]; P62894 [81-87]	0	795.443	1.2	K.MIFAGIK.K	[81-87]
		[K].TGPNLHGLFGR.[K]		7.62798e-07	3.84982e-05	4	4	137	P00004; P62897; P62894; P99999	P00004 [29-39]; P62897 [29-39]; P62894 [29-39]; P99999 [29-39]	0	1168.62	3.08	K.TGPNLHGLFGR.K	[29-39]
		[K].MIFAGIK.[K]		0.027898	0.00166608	3	4	49	P00004; P62897; P62894	P00004 [81-87]; P62897 [81-87]; P62894 [81-87]	0	779.448	1.35	K.MIFAGIK.K	[81-87]
		Annotated Sequence	Modifications	Qvality PEP	Qvality q-value	# Protein Groups	# Proteins	# PSMs	Master Protein Accessions	Positions in Master Proteins	# Missed Cleavages	Theo. MH+ [Da]	XCorr (by Search Engine): A3 Sequest HT	Sequence in Protein	Positions in Proteins
		[K].KYIPGTK.[M]		0.0657355	0.00366528	4	5	49	P00004; P62897; P62894; P99999	P00004 [74-80]; P62897 [74-80]; P62894 [74-80]; P99999 [74-80]	1	806.477	1.99	K.KYIPGTK.M	[74-80]
		[K].HKTGPNLHGLFGR.[K]		5.70882e-07	3.84982e-05	4	4	11	P00004; P62897; P62894; P99999	P00004 [27-39]; P62897 [27-39]; P62894 [27-39]; P99999 [27-39]	1	1433.78	3.91	K.HKTGPNLHGLFGR.K	[27-39]
		[K].TGPNLHGLFGRK.[T]		9.66394e-07	3.84982e-05	4	4	127	P00004; P62897; P62894; P99999	P00004 [29-40]; P62897 [29-40]; P62894 [29-40]; P99999 [29-40]	1	1296.72	2.91	K.TGPNLHGLFGRK.T	[29-40]
		[K].TGPNLHGLFGR.[K]		7.62798e-07	3.84982e-05	4	4	137	P00004; P62897; P62894; P99999	P00004 [29-39]; P62897 [29-39]; P62894 [29-39]; P99999 [29-39]	0	1168.62	3.08	K.TGPNLHGLFGR.K	[29-39]
		[R].ADLIAYLKK.[A]		0.00189148	0.000150691	2	2	68	P62897; P99999	P62897 [93-101]; P99999 [93-101]	1	1034.62	1.08	R.ADLIAYLKK.A	[93-101]
		[R].ADLIAYLK.[K]		0.00874595	0.00048659	2	2	29	P62897; P99999	P62897 [93-100]; P99999 [93-100]	0	906.529	1.24	R.ADLIAYLK.K	[93-100]
		[K].GIIWGEDTLMEYLENPK.[K]	1xOxidation [M10]	0.000646261	7.93501e-05	1	1	1	P99999	P99999 [57-73]	0	2023.97	1.5	K.GIIWGEDTLMEYLENPK.K	[57-73]
		Annotated Sequence	Modifications	Qvality PEP	Qvality q-value	# Protein Groups	# Proteins	# PSMs	Master Protein Accessions	Positions in Master Proteins	# Missed Cleavages	Theo. MH+ [Da]	XCorr (by Search Engine): A3 Sequest HT	Sequence in Protein	Positions in Proteins
		[R].VGLVAVDK.[G]		0.00435425	0.000287222	2	2	1	P01027; Q2UVX4	P01027 [592-599]; Q2UVX4 [591-598]	0	800.488	1.54	R.VGLVAVDK.G	[591-598]
		[R].LPYSVVR.[N]		0.0746328	0.00385507	2	2	3	P01027; Q2UVX4	P01027 [835-841]; Q2UVX4 [834-840]	0	833.488	1.5	R.LPYSVVR.N	[834-840]
		[K].ACEPGVDYVYK.[T]	1xCarbamidomethyl [C2]	0.000504	3.84982e-05	2	2	16	P01027; Q2UVX4	P01027 [1536-1546]; Q2UVX4 [1534-1544]	0	1300.59	2.17	K.ACEPGVDYVYK.T	[1534-1544]
		[R].VGLVAVDKGVFVLNKK.[N]		5.61127e-05	3.84982e-05	2	2	4	P01027; Q2UVX4	P01027 [592-607]; Q2UVX4 [591-606]	2	1686.03	1.9	R.VGLVAVDKGVFVLNKK.N	[591-606]
		[K].TIYTPGSTVLYR.[IV]		0.0245853	0.00131836	2	2	4	P01027; Q2UVX4	P01027 [138-149]; Q2UVX4 [136-147]	0	1370.73	1.38	K.TIYTPGSTVLYR.V	[136-147]
		[R].EVVADSVWVDVK.[D]		6.5807e-05	3.84982e-05	2	2	13	P01027; Q2UVX4	P01027 [545-556]; Q2UVX4 [543-554]	0	1345.7	3.34	R.EVVADSVWVDVK.D	[543-554]
		[R].VGLVAVDKGVFVLNK.[K]		5.42272e-08	3.84982e-05	2	2	9	P01027; Q2UVX4	P01027 [592-606]; Q2UVX4 [591-605]	1	1557.94	3.31	R.VGLVAVDKGVFVLNK.K	[591-605]
		[K].GICVADPYEVTVMQDFFIDLR.[L]	1xCarbamidomethyl [C3]; 1xOxidation [M13]	0.117978	0.00629367	1	1	3	Q2UVX4	Q2UVX4 [813-833]	0	2504.18	1.78	K.GICVADPYEVTVMQDFFIDLR.L	[813-833]
		[KR].SSVAVPYVIVPLK.[I]		7.13329e-06	3.84982e-05	2	2	43	P01027; Q2UVX4	P01027 [892-904]; Q2UVX4 [891-903]	0	1371.82	2.05	R.SSVAVPYVIVPLK.I	[891-903]
		[K].DSITTWEILAVSLSDKK.[G]		7.47885e-06	3.84982e-05	2	2	8	P01027; Q2UVX4	P01027 [797-813]; Q2UVX4 [796-812]	1	1906.02	3.49	K.DSITTWEILAVSLSDKK.G	[796-812]
		Annotated Sequence	Modifications	Qvality PEP	Qvality q-value	# Protein Groups	# Proteins	# PSMs	Master Protein Accessions	Positions in Master Proteins	# Missed Cleavages	Theo. MH+ [Da]	XCorr (by Search Engine): A3 Sequest HT	Sequence in Protein	Positions in Proteins
		[R].VDPVNFK.[L]		0.0657355	0.00366528	3	3	44	P01966; P69905; P01942	P01966 [94-100]; P69905 [94-100]; P01942 [94-100]	0	818.441	1.55	R.VDPVNFK.L	[94-100]
		[K].VGAHAGEYGAEALER.[M]		5.54541e-05	3.84982e-05	1	1	109	P69905	P69905 [18-32]	0	1529.73	2.25	K.VGAHAGEYGAEALER.M	[18-32]
		[K].LRVDPVNFK.[L]		0.000293172	3.84982e-05	3	3	326	P01966; P69905; P01942	P01966 [92-100]; P69905 [92-100]; P01942 [92-100]	1	1087.63	2.7	K.LRVDPVNFK.L	[92-100]
		[K].FLASVSTVLTSKYR.[-]		4.94379e-06	3.84982e-05	2	2	15	P69905; P01942	P69905 [129-142]; P01942 [129-142]	1	1571.88	2.77	K.FLASVSTVLTSKYR.-	[129-142]
		[K].FLASVSTVLTSK.[Y]		1.49094e-07	3.84982e-05	2	2	2220	P69905; P01942	P69905 [129-140]; P01942 [129-140]	0	1252.71	1.68	K.FLASVSTVLTSK.Y	[129-140]
		[K].FLASVSTVLTSK.[Y]	1xAcetyl [N-Term]	0.000283058	3.84982e-05	2	2	1	P69905; P01942	P69905 [129-140]; P01942 [129-140]	0	1294.73		K.FLASVSTVLTSK.Y	[129-140]
		Annotated Sequence	Modifications	Qvality PEP	Qvality q-value	# Protein Groups	# Proteins	# PSMs	Master Protein Accessions	Positions in Master Proteins	# Missed Cleavages	Theo. MH+ [Da]	XCorr (by Search Engine): A3 Sequest HT	Sequence in Protein	Positions in Proteins
		[K].VECGSKYPEAPPSVR.[F]	1xCarbamidomethyl [C3]	1.68501e-06	3.84982e-05	1	1	23	Q9D2M8	Q9D2M8 [67-81]	1	1675.81	3.62	K.VECGSKYPEAPPSVR.F	[67-81]
		[K].VILQELRR.[L]		0.0395848	0.00249566	2	2	30	Q9D2M8; Q9CZY3	Q9D2M8 [117-124]; Q9CZY3 [119-126]	1	1026.64	1.8	K.VILQELRR.L	[117-124]
		[K].YPEAPPSVR.[F]		0.027399	0.0016032	2	2	36	Q9D2M8; Q9CZY3	Q9D2M8 [73-81]; Q9CZY3 [75-83]	0	1015.52	1.78	K.YPEAPPSVR.F	[73-81]
		[R].LLEELEEGQK.[G]		0.000150173	3.84982e-05	2	2	30	Q9D2M8; Q9CZY3	Q9D2M8 [15-24]; Q9CZY3 [17-26]	0	1187.62	2.62	R.LLEELEEGQK.G	[15-24]
		[R].WTGMIIGPPR.[T]		0.00223009	0.000189087	2	2	5	Q9D2M8; Q9CZY3	Q9D2M8 [46-55]; Q9CZY3 [48-57]	0	1127.6	1.16	R.WTGMIIGPPR.T	[46-55]
		[K].GVGDGTVSWGLEDDEDMTLTR.[W]		1.87682e-10	3.84982e-05	2	2	4	Q9D2M8; Q9CZY3	Q9D2M8 [25-45]; Q9CZY3 [27-47]	0	2253	4.69	K.GVGDGTVSWGLEDDEDMTLTR.W	[25-45]
		[R].LLEELEEGQKGVGDGTVSWGLEDDEDMTLTR.[W]		1.29001e-12	3.84982e-05	2	2	9	Q9D2M8; Q9CZY3	Q9D2M8 [15-45]; Q9CZY3 [17-47]	1	3421.6	5.13	R.LLEELEEGQKGVGDGTVSWGLEDDEDMTLTR.W	[15-45]
		Annotated Sequence	Modifications	Qvality PEP	Qvality q-value	# Protein Groups	# Proteins	# PSMs	Master Protein Accessions	Positions in Master Proteins	# Missed Cleavages	Theo. MH+ [Da]	XCorr (by Search Engine): A3 Sequest HT	Sequence in Protein	Positions in Proteins
		[K].SALTVQFVQGIFVEKYDPTIEDSYR.[K]		0.145798	0.00752065	2	2	1	Q99JI6; P62835	Q99JI6 [17-41]; P62835 [17-41]	1	2905.46	2.74	K.SALTVQFVQGIFVEKYDPTIEDSYR.K	[17-41]
		[K].CDLEDERVVGK.[E]	1xCarbamidomethyl [C1]	7.34734e-06	3.84982e-05	2	2	8	Q99JI6; P62835	Q99JI6 [118-128]; P62835 [118-128]	1	1319.63	2.38	K.CDLEDERVVGK.E	[118-128]
		[K].YDPTIEDSYRK.[Q]		0.00161336	0.000150691	2	2	20	Q99JI6; P62835	Q99JI6 [32-42]; P62835 [32-42]	1	1386.65	2.03	K.YDPTIEDSYRK.Q	[32-42]
		[K].CDLEDERVVGKEQGQNLAR.[Q]	1xCarbamidomethyl [C1]	2.73411e-12	3.84982e-05	2	2	18	Q99JI6; P62835	Q99JI6 [118-136]; P62835 [118-136]	2	2216.07	4.29	K.CDLEDERVVGKEQGQNLAR.Q	[118-136]
		[K].YDPTIEDSYR.[K]		0.00249858	0.000225773	2	2	1	Q99JI6; P62835	Q99JI6 [32-41]; P62835 [32-41]	0	1258.56	1.23	K.YDPTIEDSYR.K	[32-41]
		[K].DTEDVPMILVGNK.[C]		0.0108393	0.000549907	1	1	1	P62835	P62835 [105-117]	0	1430.72	1.86	K.DTEDVPMILVGNK.C	[105-117]
		[K].SALTVQFVQGIFVEKYDPTIEDSYRK.[Q]		2.3466e-06	3.84982e-05	2	2	4	Q99JI6; P62835	Q99JI6 [17-42]; P62835 [17-42]	2	3033.56	5.96	K.SALTVQFVQGIFVEKYDPTIEDSYRK.Q	[17-42]
		[K].INVNEIFYDLVR.[Q]		2.14739e-06	3.84982e-05	2	2	44	Q99JI6; P62835	Q99JI6 [152-163]; P62835 [152-163]	0	1494.8	3.77	K.INVNEIFYDLVR.Q	[152-163]
		Annotated Sequence	Modifications	Qvality PEP	Qvality q-value	# Protein Groups	# Proteins	# PSMs	Master Protein Accessions	Positions in Master Proteins	# Missed Cleavages	Theo. MH+ [Da]	XCorr (by Search Engine): A3 Sequest HT	Sequence in Protein	Positions in Proteins
		[K].CEKPFLGHR.[H]	1xCarbamidomethyl [C1]	0.0847829	0.00431848	2	2	2	Q99JW4; Q91XD2	Q99JW4 [222-230]; Q91XD2 [227-235]	0	1143.57	1.4	K.CEKPFLGHR.H	[227-235]
		[K].NDPYHPDHFSCSNCGK.[E]	2xCarbamidomethyl [C11; C14]	1.55959e-09	3.84982e-05	1	1	26	Q91XD2	Q91XD2 [156-171]	0	1934.75	2.98	K.NDPYHPDHFSCSNCGK.E	[156-171]
		[K].QWHVEHFVCAK.[C]	1xCarbamidomethyl [C9]	0.000413669	3.84982e-05	2	2	27	Q99JW4; Q91XD2	Q99JW4 [211-221]; Q91XD2 [216-226]	0	1440.68	2.44	K.QWHVEHFVCAK.C	[216-226]
		[K].GELYCLPCHDK.[M]	2xCarbamidomethyl [C5; C8]	3.41676e-05	3.84982e-05	2	2	42	Q99JW4; Q91XD2	Q99JW4 [177-187]; Q91XD2 [182-192]	0	1391.61	2.69	K.GELYCLPCHDK.M	[182-192]
		[K].NKFVEFDMKPVCK.[KR]	1xCarbamidomethyl [C12]	3.93721e-05	3.84982e-05	2	2	3	Q99JW4; Q91XD2	Q99JW4 [289-301]; Q91XD2 [294-306]	1	1641.81	2.93	K.NKFVEFDMKPVCK.R	[294-306]
		[K].FVEFDMKPVCK.[KR]	1xCarbamidomethyl [C10]	0.000708648	7.93501e-05	2	2	8	Q99JW4; Q91XD2	Q99JW4 [291-301]; Q91XD2 [296-306]	0	1399.67	2.67	K.FVEFDMKPVCK.R	[296-306]
		Annotated Sequence	Modifications	Qvality PEP	Qvality q-value	# Protein Groups	# Proteins	# PSMs	Master Protein Accessions	Positions in Master Proteins	# Missed Cleavages	Theo. MH+ [Da]	XCorr (by Search Engine): A3 Sequest HT	Sequence in Protein	Positions in Proteins
		[R].NDTKEDVFVHQTAIK.[KR]		1.14196e-10	3.84982e-05	3	3	2	Q9JKB3; P62960; Q9Z2C8	Q9JKB3 [102-116]; P62960 [76-90]; Q9Z2C8 [115-129]	1	1744.89	4.02	R.NDTKEDVFVHQTAIK.R	[115-129]
		[R].TPGNQATAASGTPAPPAR.[S]		1.59117e-07	3.84982e-05	1	1	2	Q9Z2C8	Q9Z2C8 [67-84]	0	1664.84	3.06	R.TPGNQATAASGTPAPPAR.S	[67-84]
		[K].EDVFVHQTAIK.[KR]		0.0216616	0.00122901	3	3	2	Q9JKB3; P62960; Q9Z2C8	Q9JKB3 [106-116]; P62960 [80-90]; Q9Z2C8 [119-129]	0	1286.67	1.33	K.EDVFVHQTAIK.R	[119-129]
		[R].SVGDGETVEFDVVEGEK.[G]		7.65569e-09	3.84982e-05	3	3	29	Q9JKB3; P62960; Q9Z2C8	Q9JKB3 [126-142]; P62960 [100-116]; Q9Z2C8 [139-155]	0	1795.82	4.3	R.SVGDGETVEFDVVEGEK.G	[139-155]
		Annotated Sequence	Modifications	Qvality PEP	Qvality q-value	# Protein Groups	# Proteins	# PSMs	Master Protein Accessions	Positions in Master Proteins	# Missed Cleavages	Theo. MH+ [Da]	XCorr (by Search Engine): A3 Sequest HT	Sequence in Protein	Positions in Proteins
		[R].VISMEK.[G]	1xOxidation [M4]	0.125623	0.00653625	4	4	71	P07310; P30275; P06732; Q6P8J7	P07310 [237-242]; P30275 [271-276]; P06732 [237-242]; Q6P8J7 [271-276]	0	722.375	1.23	R.VISMEK.G	[271-276]
		[K].GGNMKRVFER.[F]		0.0309026	0.0018843	2	2	2	P30275; Q6P8J7	P30275 [277-286]; Q6P8J7 [277-286]	2	1193.62	1.12	K.GGNMKRVFER.F	[277-286]
		[R].VISMEKGGNMK.[ER]		2.81148e-05	3.84982e-05	4	4	27	P07310; P30275; P06732; Q6P8J7	P07310 [237-247]; P30275 [271-281]; P06732 [237-247]; Q6P8J7 [271-281]	1	1193.6	2.8	R.VISMEKGGNMK.R	[271-281]
		[K].ILENLR.[GL]		0.10462	0.00551734	3	3	43	Q60737; P30275; Q6P8J7	Q60737 [84-89]; P30275 [345-350]; Q6P8J7 [345-350]	0	757.457	1.3	K.ILENLR.L	[345-350]
		[R].GWEFMWNER.[L]	1xOxidation [M5]	0.00232057	0.000225773	2	2	350	P30275; Q6P8J7	P30275 [302-310]; Q6P8J7 [302-310]	0	1270.53	2.06	R.GWEFMWNER.L	[302-310]
		[K].SFLIWVNEEDHTR.[V]	1xAcetyl [N-Term]	0.0381706	0.00246568	1	1	1	P30275	P30275 [258-270]	0	1687.81		K.SFLIWVNEEDHTR.V	[258-270]
		[R].LGYILTCPSNLGTGLR.[A]	1xCarbamidomethyl [C7]	7.06003e-10	3.84982e-05	2	2	253	P30275; Q6P8J7	P30275 [311-326]; Q6P8J7 [311-326]	0	1734.92	4.15	R.LGYILTCPSNLGTGLR.A	[311-326]
		[R].GWEFMWNER.[L]		0.00109535	0.000116708	2	2	96	P30275; Q6P8J7	P30275 [302-310]; Q6P8J7 [302-310]	0	1254.54	2.2	R.GWEFMWNER.L	[302-310]
		Annotated Sequence	Modifications	Qvality PEP	Qvality q-value	# Protein Groups	# Proteins	# PSMs	Master Protein Accessions	Positions in Master Proteins	# Missed Cleavages	Theo. MH+ [Da]	XCorr (by Search Engine): A3 Sequest HT	Sequence in Protein	Positions in Proteins
		[KR].RYQQEVDR.[I]		3.49847e-05	3.84982e-05	2	3	25	Q61768; P33175	Q61768 [894-901]; P33175 [892-899]	1	1093.54	2.63	R.RYQQEVDR.I	[892-899]
		[R].HVAVTNMNEHSSR.[S]		0.00108292	0.000116708	2	3	2	Q61768; P33175	Q61768 [191-203]; P33175 [192-204]	0	1481.69	1.97	R.HVAVTNMNEHSSR.S	[192-204]
		[KR].ELQTLHNLRK.[L]		0.00113351	0.000116708	2	3	5	Q61768; P33175	Q61768 [792-801]; P33175 [790-799]	1	1251.72	1.65	R.ELQTLHNLRK.L	[790-799]
		[R].ILQDSLGGNCR.[T]	1xCarbamidomethyl [C10]	0.000599554	7.93501e-05	2	3	21	Q61768; P33175	Q61768 [285-295]; P33175 [287-297]	0	1232.61	2.8	R.ILQDSLGGNCR.T	[287-297]
		[K].LFVQDVTTR.[V]		0.115769	0.00626827	1	1	5	P33175	P33175 [800-808]	0	1078.59	1.18	K.LFVQDVTTR.V	[800-808]
		[K].LYLVDLAGSEK.[V]		8.89061e-05	3.84982e-05	2	3	21	Q61768; P33175	Q61768 [227-237]; P33175 [228-238]	0	1207.66	1.77	K.LYLVDLAGSEK.V	[228-238]
		[K].ISFLENNLEQLTK.[V]		4.77144e-06	3.84982e-05	2	3	10	Q61768; P33175	Q61768 [832-844]; P33175 [830-842]	0	1548.83	3.01	K.ISFLENNLEQLTK.V	[830-842]
		Annotated Sequence	Modifications	Qvality PEP	Qvality q-value	# Protein Groups	# Proteins	# PSMs	Master Protein Accessions	Positions in Master Proteins	# Missed Cleavages	Theo. MH+ [Da]	XCorr (by Search Engine): A3 Sequest HT	Sequence in Protein	Positions in Proteins
		[K].HILILQNK.[I]		0.00199064	0.000150691	2	2	4	Q9Z0N1; Q9Z0N2	Q9Z0N1 [184-191]; Q9Z0N2 [184-191]	0	978.609	1.47	K.HILILQNK.I	[184-191]
		[K].VGQEIEVRPGIVSK.[D]		2.93021e-05	3.84982e-05	2	2	5	Q9Z0N1; Q9Z0N2	Q9Z0N1 [290-303]; Q9Z0N2 [290-303]	0	1510.86	2.94	K.VGQEIEVRPGIVSK.D	[290-303]
		[R].QDLATLDVTK.[L]		0.0558317	0.00325978	2	2	4	Q9Z0N1; Q9Z0N2	Q9Z0N1 [18-27]; Q9Z0N2 [18-27]	0	1103.59	1.62	R.QDLATLDVTK.L	[18-27]
		[K].IVLTNPVCTEVGEK.[I]	1xCarbamidomethyl [C8]	7.62666e-05	3.84982e-05	2	2	2	Q9Z0N1; Q9Z0N2	Q9Z0N1 [427-440]; Q9Z0N2 [427-440]	0	1558.81	2.98	K.IVLTNPVCTEVGEK.I	[427-440]
		[R].SCGSSTPDEFPTDIPGTK.[G]	1xCarbamidomethyl [C2]	4.52243e-09	3.84982e-05	1	1	19	Q9Z0N1	Q9Z0N1 [104-121]	0	1895.83	3.58	R.SCGSSTPDEFPTDIPGTK.G	[104-121]
		Annotated Sequence	Modifications	Qvality PEP	Qvality q-value	# Protein Groups	# Proteins	# PSMs	Master Protein Accessions	Positions in Master Proteins	# Missed Cleavages	Theo. MH+ [Da]	XCorr (by Search Engine): A3 Sequest HT	Sequence in Protein	Positions in Proteins
		[R].NDIAAKYK.[E]		0.00967672	0.000518321	2	2	12	P68082; P04247	P68082 [141-148]; P04247 [141-148]	1	922.499	1.55	R.NDIAAKYK.E	[141-148]
		[K].YKELGFQG.[-]		0.00844	0.00048659	2	2	15	P68082; P04247	P68082 [147-154]; P04247 [147-154]	1	941.473	2.56	K.YKELGFQG.-	[147-154]
		[K].ALELFR.[NK]		0.181197	0.0099048	2	3	38	P68082; P04247	P68082 [135-140]; P04247 [135-140]	0	748.435	1.45	K.ALELFR.N	[135-140]
		[K].ALELFRNDIAAK.[Y]		1.46737e-08	3.84982e-05	2	2	228	P68082; P04247	P68082 [135-146]; P04247 [135-146]	1	1360.76	4.42	K.ALELFRNDIAAK.Y	[135-146]
		[M].GLSDGEWQQVLNVWGK.[V]		0.000430863	3.84982e-05	1	1	8	P68082	P68082 [2-17]	0	1815.9		M.GLSDGEWQQVLNVWGK.V	[2-17]
		Annotated Sequence	Modifications	Qvality PEP	Qvality q-value	# Protein Groups	# Proteins	# PSMs	Master Protein Accessions	Positions in Master Proteins	# Missed Cleavages	Theo. MH+ [Da]	XCorr (by Search Engine): A3 Sequest HT	Sequence in Protein	Positions in Proteins
		[KR].HFEQAIER.[V]		0.000515822	3.84982e-05	2	2	25	Q8JZQ2; Q920A7	Q8JZQ2 [543-550]; Q920A7 [536-543]	0	1029.51	2.21	R.HFEQAIER.V	[536-543]
		[K].LEIMEFVNFLKNPK.[Q]		9.14208e-09	3.84982e-05	2	2	17	Q8JZQ2; Q920A7	Q8JZQ2 [317-330]; Q920A7 [310-323]	1	1721.93	3.24	K.LEIMEFVNFLKNPK.Q	[310-323]
		[K].LAALTPGFTGADISNVCNEAALIAAR.[H]	1xCarbamidomethyl [C17]	2.30533e-06	3.84982e-05	1	1	4	Q920A7	Q920A7 [501-526]	0	2616.35	5.86	K.LAALTPGFTGADISNVCNEAALIAAR.H	[501-526]
		Annotated Sequence	Modifications	Qvality PEP	Qvality q-value	# Protein Groups	# Proteins	# PSMs	Master Protein Accessions	Positions in Master Proteins	# Missed Cleavages	Theo. MH+ [Da]	XCorr (by Search Engine): A3 Sequest HT	Sequence in Protein	Positions in Proteins
		[K].HILILQNK.[I]		0.00199064	0.000150691	2	2	4	Q9Z0N1; Q9Z0N2	Q9Z0N1 [184-191]; Q9Z0N2 [184-191]	0	978.609	1.47	K.HILILQNK.I	[184-191]
		[K].VGQEIEVRPGIVSK.[D]		2.93021e-05	3.84982e-05	2	2	5	Q9Z0N1; Q9Z0N2	Q9Z0N1 [290-303]; Q9Z0N2 [290-303]	0	1510.86	2.94	K.VGQEIEVRPGIVSK.D	[290-303]
		[R].QDLATLDVTK.[L]		0.0558317	0.00325978	2	2	4	Q9Z0N1; Q9Z0N2	Q9Z0N1 [18-27]; Q9Z0N2 [18-27]	0	1103.59	1.62	R.QDLATLDVTK.L	[18-27]
		[R].SCGSSTPDEFPSDIPGTK.[G]	1xCarbamidomethyl [C2]	2.61019e-06	3.84982e-05	1	1	5	Q9Z0N2	Q9Z0N2 [104-121]	0	1881.82	2.44	R.SCGSSTPDEFPSDIPGTK.G	[104-121]
		[K].IVLTNPVCTEVGEK.[I]	1xCarbamidomethyl [C8]	7.62666e-05	3.84982e-05	2	2	2	Q9Z0N1; Q9Z0N2	Q9Z0N1 [427-440]; Q9Z0N2 [427-440]	0	1558.81	2.98	K.IVLTNPVCTEVGEK.I	[427-440]
		Annotated Sequence	Modifications	Qvality PEP	Qvality q-value	# Protein Groups	# Proteins	# PSMs	Master Protein Accessions	Positions in Master Proteins	# Missed Cleavages	Theo. MH+ [Da]	XCorr (by Search Engine): A3 Sequest HT	Sequence in Protein	Positions in Proteins
		[R].GQGAAAAQQGGYEIPAR.[L]		2.26379e-09	3.84982e-05	1	1	6	Q9DBS5	Q9DBS5 [194-210]	0	1644.81	2.92	R.GQGAAAAQQGGYEIPAR.L	[194-210]
		[K].NNLASCYLK.[Q]	1xCarbamidomethyl [C6]	0.00967672	0.000518321	3	3	2	Q9DBS5; O88447; O88448	Q9DBS5 [383-391]; O88447 [384-392]; O88448 [369-377]	0	1082.53	2.05	K.NNLASCYLK.Q	[383-391]
		[RK].DHPAVAATLNNLAVLYGK.[R]		8.68798e-07	3.84982e-05	3	3	10	Q9DBS5; O88447; O88448	Q9DBS5 [290-307]; O88447 [290-307]; O88448 [276-293]	0	1867.01	3.9	R.DHPAVAATLNNLAVLYGK.R	[290-307]
		Annotated Sequence	Modifications	Qvality PEP	Qvality q-value	# Protein Groups	# Proteins	# PSMs	Master Protein Accessions	Positions in Master Proteins	# Missed Cleavages	Theo. MH+ [Da]	XCorr (by Search Engine): A3 Sequest HT	Sequence in Protein	Positions in Proteins
		[K].LEAAHTLEDCASR.[S]	1xCarbamidomethyl [C10]	1.28089e-05	3.84982e-05	1	1	9	O88448	O88448 [463-475]	0	1472.68	2.47	K.LEAAHTLEDCASR.S	[463-475]
		[K].NNLASCYLK.[Q]	1xCarbamidomethyl [C6]	0.00967672	0.000518321	3	3	2	Q9DBS5; O88447; O88448	Q9DBS5 [383-391]; O88447 [384-392]; O88448 [369-377]	0	1082.53	2.05	K.NNLASCYLK.Q	[369-377]
		[RK].DHPAVAATLNNLAVLYGK.[R]		8.68798e-07	3.84982e-05	3	3	10	Q9DBS5; O88447; O88448	Q9DBS5 [290-307]; O88447 [290-307]; O88448 [276-293]	0	1867.01	3.9	K.DHPAVAATLNNLAVLYGK.R	[276-293]
		[K].TSGHDHPDVATMLNILALVYR.[D]		1.06638e-05	3.84982e-05	2	2	2	O88447; O88448	O88447 [244-264]; O88448 [230-250]	0	2323.19	3.66	K.TSGHDHPDVATMLNILALVYR.D	[230-250]
		Annotated Sequence	Modifications	Qvality PEP	Qvality q-value	# Protein Groups	# Proteins	# PSMs	Master Protein Accessions	Positions in Master Proteins	# Missed Cleavages	Theo. MH+ [Da]	XCorr (by Search Engine): A3 Sequest HT	Sequence in Protein	Positions in Proteins
		[K].KLVIVGDGACGK.[T]	1xCarbamidomethyl [C10]	3.49847e-05	3.84982e-05	2	2	2	Q9QUI0; Q62159	Q9QUI0 [7-18]; Q62159 [7-18]	1	1216.67	2.76	K.KLVIVGDGACGK.T	[7-18]
		[K].LVIVGDGACGK.[T]	1xCarbamidomethyl [C9]	0.0741592	0.00382787	2	2	3	Q9QUI0; Q62159	Q9QUI0 [8-18]; Q62159 [8-18]	0	1088.58	1.55	K.LVIVGDGACGK.T	[8-18]
		[R].EVFEMATR.[A]		0.0415568	0.00255204	2	2	17	Q9QUI0; Q62159	Q9QUI0 [169-176]; Q62159 [169-176]	0	982.466	1.67	R.EVFEMATR.A	[169-176]
		[K].HFCPNVPIILVGNKK.[D]	1xCarbamidomethyl [C3]	4.26434e-06	3.84982e-05	2	2	38	Q9QUI0; Q62159	Q9QUI0 [105-119]; Q62159 [105-119]	1	1735.97	1.71	K.HFCPNVPIILVGNKK.D	[105-119]
		[R].ISAFGYLECSAK.[T]	1xCarbamidomethyl [C9]	0.00427943	0.000287222	1	1	2	Q62159	Q62159 [151-162]	0	1345.65	1.26	R.ISAFGYLECSAK.T	[151-162]
		[K].TCLLIVFSK.[D]	1xCarbamidomethyl [C2]	0.00131459	0.000150691	3	3	11	Q9QUI0; Q62159; P62746	Q9QUI0 [19-27]; Q62159 [19-27]; P62746 [19-27]	0	1080.61	1.45	K.TCLLIVFSK.D	[19-27]
		Annotated Sequence	Modifications	Qvality PEP	Qvality q-value	# Protein Groups	# Proteins	# PSMs	Master Protein Accessions	Positions in Master Proteins	# Missed Cleavages	Theo. MH+ [Da]	XCorr (by Search Engine): A3 Sequest HT	Sequence in Protein	Positions in Proteins
		[R].KLLEGEESR.[LI]		0.000754918	0.000116708	3	7	8	P15331; P31001; P20152	P15331 [402-410]; P31001 [406-414]; P20152 [402-410]	1	1060.56	2.83	R.KLLEGEESR.I	[402-410]
		[KR].LLEGEESR.[LI]		0.0083405	0.000455389	3	8	49	P15331; P31001; P20152	P15331 [403-410]; P31001 [407-414]; P20152 [403-410]	0	932.468	1.86	K.LLEGEESR.I	[403-410]
		[R].GQEPARADQLCQQELR.[E]	1xCarbamidomethyl [C11]	5.416e-05	3.84982e-05	1	1	10	P15331	P15331 [138-153]	1	1898.91	2.49	R.GQEPARADQLCQQELR.E	[138-153]
		[K].NLQEAEEWYK.[S]		0.0009441	0.000116708	2	2	31	P15331; P20152	P15331 [283-292]; P20152 [283-292]	0	1309.61	2.74	K.NLQEAEEWYK.S	[283-292]
		[K].MALDIEIATYR.[K]		3.54005e-05	3.84982e-05	2	2	4	P15331; P20152	P15331 [391-401]; P20152 [391-401]	0	1295.67	2.64	K.MALDIEIATYR.K	[391-401]
		Annotated Sequence	Modifications	Qvality PEP	Qvality q-value	# Protein Groups	# Proteins	# PSMs	Master Protein Accessions	Positions in Master Proteins	# Missed Cleavages	Theo. MH+ [Da]	XCorr (by Search Engine): A3 Sequest HT	Sequence in Protein	Positions in Proteins
		[R].GFCHLCDGQEACCVGLEAGINPTDHVITSYR.[A]	4xCarbamidomethyl [C3; C6; C12; C13]	1.34765e-10	3.84982e-05	1	1	6	P35487	P35487 [90-120]	0	3536.55	3.81	R.GFCHLCDGQEACCVGLEAGINPTDHVITSYR.A	[90-120]
		[K].ADQLYKQK.[IF]		0.0621061	0.0035532	2	2	5	P35486; P35487	P35486 [78-85]; P35487 [79-86]	1	993.536	1.86	K.ADQLYKQK.F	[79-86]
		Annotated Sequence	Modifications	Qvality PEP	Qvality q-value	# Protein Groups	# Proteins	# PSMs	Master Protein Accessions	Positions in Master Proteins	# Missed Cleavages	Theo. MH+ [Da]	XCorr (by Search Engine): A3 Sequest HT	Sequence in Protein	Positions in Proteins
		[K].ASSEGGAATGAGLDSLHK.[N]		6.45106e-06	3.84982e-05	1	1	4	Q9WV32	Q9WV32 [309-326]	0	1628.79	2.43	K.ASSEGGAATGAGLDSLHK.N	[309-326]
		[R].STVLSLDWHPNNVLLAAGSCDFK.[C]	1xCarbamidomethyl [C20]	1.10215e-10	3.84982e-05	2	2	15	Q9R0Q6; Q9WV32	Q9R0Q6 [143-165]; Q9WV32 [143-165]	0	2544.26	5.57	R.STVLSLDWHPNNVLLAAGSCDFK.C	[143-165]
		Annotated Sequence	Modifications	Qvality PEP	Qvality q-value	# Protein Groups	# Proteins	# PSMs	Master Protein Accessions	Positions in Master Proteins	# Missed Cleavages	Theo. MH+ [Da]	XCorr (by Search Engine): A3 Sequest HT	Sequence in Protein	Positions in Proteins
		[K].GPSYGLSAEVK.[N]		0.0368092	0.00234444	2	2	1	Q08093; Q9DAW9	Q08093 [9-19]; Q9DAW9 [7-17]	0	1107.57	1.51	K.GPSYGLSAEVK.N	[7-17]
		[M].THFNKGPSYGLSAEVK.[N]	1xAcetyl [N-Term]	4.97311e-06	3.84982e-05	1	1	5	Q9DAW9	Q9DAW9 [2-17]	1	1776.89		M.THFNKGPSYGLSAEVK.N	[2-17]
		Annotated Sequence	Modifications	Qvality PEP	Qvality q-value	# Protein Groups	# Proteins	# PSMs	Master Protein Accessions	Positions in Master Proteins	# Missed Cleavages	Theo. MH+ [Da]	XCorr (by Search Engine): A3 Sequest HT	Sequence in Protein	Positions in Proteins
		[K].AALEAQNALHNMK.[V]		5.66409e-06	3.84982e-05	1	1	6	P28659	P28659 [71-83]	0	1410.72	2.49	K.AALEAQNALHNMK.V	[71-83]
		[K].VFIDKQTNLSK.[C]		0.00111427	0.000116708	2	2	16	Q9Z0H4; P28659	Q9Z0H4 [454-464]; P28659 [432-442]	1	1292.72	1.71	K.VFIDKQTNLSK.C	[432-442]
		Annotated Sequence	Modifications	Qvality PEP	Qvality q-value	# Protein Groups	# Proteins	# PSMs	Master Protein Accessions	Positions in Master Proteins	# Missed Cleavages	Theo. MH+ [Da]	XCorr (by Search Engine): A3 Sequest HT	Sequence in Protein	Positions in Proteins
		[RK].LLLLGAGESGK.[S]		0.000106104	3.84982e-05	3	7	82	P63094; P18872; P08752	P63094 [43-53]; P18872 [36-46]; P08752 [36-46]	0	1057.63	2.02	K.LLLLGAGESGK.S	[36-46]
		[R].IGAGDYQPTEQDILR.[T]		4.148e-07	3.84982e-05	1	1	6	P18872	P18872 [163-177]	0	1675.83	2.39	R.IGAGDYQPTEQDILR.T	[163-177]
		Annotated Sequence	Modifications	Qvality PEP	Qvality q-value	# Protein Groups	# Proteins	# PSMs	Master Protein Accessions	Positions in Master Proteins	# Missed Cleavages	Theo. MH+ [Da]	XCorr (by Search Engine): A3 Sequest HT	Sequence in Protein	Positions in Proteins
		[K].LSELHCDK.[L]	1xCarbamidomethyl [C6]	0.00205963	0.000150691	1	1	17	P02104	P02104 [89-96]	0	1001.47	2.18	K.LSELHCDK.L	[89-96]
		[R].LLVVYPWTQR.[FY]		8.73472e-05	3.84982e-05	4	4	1704	P68871; P02088; P02104; P02089	P68871 [32-41]; P02088 [32-41]; P02104 [32-41]; P02089 [32-41]	0	1274.73	2.48	R.LLVVYPWTQR.F	[32-41]
		[R].LLVVYPWTQR.[FY]	1xAcetyl [N-Term]	0.000177045	3.84982e-05	4	4	20	P68871; P02088; P02104; P02089	P68871 [32-41]; P02088 [32-41]; P02104 [32-41]; P02089 [32-41]	0	1316.74		R.LLVVYPWTQR.F	[32-41]
		Annotated Sequence	Modifications	Qvality PEP	Qvality q-value	# Protein Groups	# Proteins	# PSMs	Master Protein Accessions	Positions in Master Proteins	# Missed Cleavages	Theo. MH+ [Da]	XCorr (by Search Engine): A3 Sequest HT	Sequence in Protein	Positions in Proteins
		[R].IVEIFR.[NE]		0.163689	0.00861759	2	2	2	P42227; Q63ZW7	P42227 [309-314]; Q63ZW7 [1074-1079]	0	776.466	1.14	R.IVELFR.N	[309-314]
		[R].LLQTAATAAQQGGQANHPTAAVVTEK.[Q]		1.26961e-13	3.84982e-05	1	1	17	P42227	P42227 [115-140]	0	2576.34	6.08	R.LLQTAATAAQQGGQANHPTAAVVTEK.Q	[115-140]
		Annotated Sequence	Modifications	Qvality PEP	Qvality q-value	# Protein Groups	# Proteins	# PSMs	Master Protein Accessions	Positions in Master Proteins	# Missed Cleavages	Theo. MH+ [Da]	XCorr (by Search Engine): A3 Sequest HT	Sequence in Protein	Positions in Proteins
		[K].DQGGELLSLR.[Y]		0.0695925	0.00371452	2	3	2	Q99KK9; Q61035	Q99KK9 [119-128]; Q61035 [119-128]	0	1087.57	0.99	K.DQGGELLSLR.Y	[119-128]
		[R].YDLTVPFAR.[Y]		0.0211451	0.00119803	2	3	6	Q99KK9; Q61035	Q99KK9 [129-137]; Q61035 [129-137]	0	1081.57	1.72	R.YDLTVPFAR.Y	[129-137]
		[R].LSQSQLALQGLGDLK.[L]		1.41943e-06	3.84982e-05	1	1	3	Q99KK9	Q99KK9 [289-303]	0	1570.88	3.43	R.LSQSQLALQGLGDLK.L	[289-303]
		Annotated Sequence	Modifications	Qvality PEP	Qvality q-value	# Protein Groups	# Proteins	# PSMs	Master Protein Accessions	Positions in Master Proteins	# Missed Cleavages	Theo. MH+ [Da]	XCorr (by Search Engine): A3 Sequest HT	Sequence in Protein	Positions in Proteins
		[K].EGFDPSVVKDPLFYLDAR.[K]		0.0146355	0.000780066	1	1	3	Q91VE0	Q91VE0 [604-621]	1	2068.04	1.92	K.EGFDPSVVKDPLFYLDAR.K	[604-621]
		[K].AAIVVHSR.[Y]		0.154997	0.00799645	2	2	2	Q60714; Q91VE0	Q60714 [258-265]; Q91VE0 [255-262]	0	852.505	1.39	K.AAIVVHSR.Y	[255-262]
		[RK].LFYIYTSGTTGLPK.[A]		6.60547e-06	3.84982e-05	2	2	8	Q60714; Q91VE0	Q60714 [244-257]; Q91VE0 [241-254]	0	1560.83	2.57	K.LFYIYTSGTTGLPK.A	[241-254]
		Annotated Sequence	Modifications	Qvality PEP	Qvality q-value	# Protein Groups	# Proteins	# PSMs	Master Protein Accessions	Positions in Master Proteins	# Missed Cleavages	Theo. MH+ [Da]	XCorr (by Search Engine): A3 Sequest HT	Sequence in Protein	Positions in Proteins
		[K].LLLLGTGESGK.[S]		0.00275245	0.000262339	2	2	1	P21278; P21279	P21278 [42-52]; P21279 [42-52]	0	1087.64	1.71	K.LLLLGTGESGK.S	[42-52]
		[R].IATVGYLPTQQDVLR.[V]		2.22496e-06	3.84982e-05	1	1	12	P21278	P21278 [167-181]	0	1673.92	2.5	R.IATVGYLPTQQDVLR.V	[167-181]
		Annotated Sequence	Modifications	Qvality PEP	Qvality q-value	# Protein Groups	# Proteins	# PSMs	Master Protein Accessions	Positions in Master Proteins	# Missed Cleavages	Theo. MH+ [Da]	XCorr (by Search Engine): A3 Sequest HT	Sequence in Protein	Positions in Proteins
		[K].FLEEAK.[NQ]		0.0746328	0.00385507	5	6	29	P07758; P22599; Q00898; Q00897; Q9CSN1	P07758 [148-153]; P22599 [148-153]; Q00898 [148-153]; Q00897 [148-153]; Q9CSN1 [504-509]	0	736.388	0.93	K.FLEEAK.Q	[504-509]
		[R].YTPSQQGVAFNSGAK.[Q]		5.50978e-07	3.84982e-05	1	1	14	Q9CSN1	Q9CSN1 [179-193]	0	1554.75	2.71	R.YTPSQQGVAFNSGAK.Q	[179-193]
		Annotated Sequence	Modifications	Qvality PEP	Qvality q-value	# Protein Groups	# Proteins	# PSMs	Master Protein Accessions	Positions in Master Proteins	# Missed Cleavages	Theo. MH+ [Da]	XCorr (by Search Engine): A3 Sequest HT	Sequence in Protein	Positions in Proteins
		[R].FAPPEPAEPWSFVK.[H]		0.0524687	0.0031122	1	1	3	Q8VCC2	Q8VCC2 [65-78]	0	1601.8	1.41	R.FAPPEPAEPWSFVK.H	[65-78]
		[K].APEEILAEK.[S]		0.000565884	7.93501e-05	3	3	13	Q8VCC2; P23953; Q8VCT4	Q8VCC2 [330-338]; P23953 [319-327]; Q8VCT4 [330-338]	0	999.536	1.67	K.APEEILAEK.S	[330-338]
		[K].FWANFAR.[N]		0.0301675	0.00182154	3	3	18	Q8VCC2; P23953; Q8VCT4	Q8VCC2 [497-503]; P23953 [486-492]; Q8VCT4 [497-503]	0	911.452	2.02	K.FWANFAR.N	[497-503]
		Annotated Sequence	Modifications	Qvality PEP	Qvality q-value	# Protein Groups	# Proteins	# PSMs	Master Protein Accessions	Positions in Master Proteins	# Missed Cleavages	Theo. MH+ [Da]	XCorr (by Search Engine): A3 Sequest HT	Sequence in Protein	Positions in Proteins
		[K].DEFPEVYVPTVFENYVADIEVDGK.[Q]		3.04978e-07	3.84982e-05	1	1	1	P62746	P62746 [28-51]	0	2774.31	2.98	K.DEFPEVYVPTVFENYVADIEVDGK.Q	[28-51]
		[K].TCLLIVFSK.[D]	1xCarbamidomethyl [C2]	0.00131459	0.000150691	3	3	11	Q9QUI0; Q62159; P62746	Q9QUI0 [19-27]; Q62159 [19-27]; P62746 [19-27]	0	1080.61	1.45	K.TCLLIVFSK.D	[19-27]
		Annotated Sequence	Modifications	Qvality PEP	Qvality q-value	# Protein Groups	# Proteins	# PSMs	Master Protein Accessions	Positions in Master Proteins	# Missed Cleavages	Theo. MH+ [Da]	XCorr (by Search Engine): A3 Sequest HT	Sequence in Protein	Positions in Proteins
		[R].ELAPAVSVLQLFCSSPKPALR.[Y]	1xCarbamidomethyl [C13]	0.00956209	0.000518321	1	1	1	Q9QXK3	Q9QXK3 [284-304]	0	2283.25	1.69	R.ELAPAVSVLQLFCSSPKPALR.Y	[284-304]
		[R].SIATLAITTLLK.[T]		5.73148e-06	3.84982e-05	2	2	20	Q9QZE5; Q9QXK3	Q9QZE5 [339-350]; Q9QXK3 [339-350]	0	1244.78	2.84	R.SIATLAITTLLK.T	[339-350]
		Annotated Sequence	Modifications	Qvality PEP	Qvality q-value	# Protein Groups	# Proteins	# PSMs	Master Protein Accessions	Positions in Master Proteins	# Missed Cleavages	Theo. MH+ [Da]	XCorr (by Search Engine): A3 Sequest HT	Sequence in Protein	Positions in Proteins
		[KR].VTMQNLNDR.[L]	1xOxidation [M3]	0.0168122	0.000974751	3	12	2	Q9Z2K1; P02533; P13645	Q9Z2K1 [115-123]; P02533 [117-125]; P13645 [148-156]	0	1106.53	1.31	K.VTMQNLNDR.L	[115-123]
		[KR].VTMQNLNDR.[L]		0.00205963	0.000150691	3	12	2	Q9Z2K1; P02533; P13645	Q9Z2K1 [115-123]; P02533 [117-125]; P13645 [148-156]	0	1090.53	2.37	K.VTMQNLNDR.L	[115-123]
		[K].TRLEQEIATYRR.[L]		0.0102104	0.000518321	2	9	1	Q9Z2K1; P02533	Q9Z2K1 [404-415]; P02533 [406-417]	2	1535.83	1.99	K.TRLEQEIATYRR.L	[404-415]
		[R].EELAFLKK.[N]		0.124059	0.00651114	1	2	1	Q9Z2K1	Q9Z2K1 [242-249]	1	977.567	2.14	R.EELAFLKK.N	[242-249]
		Annotated Sequence	Modifications	Qvality PEP	Qvality q-value	# Protein Groups	# Proteins	# PSMs	Master Protein Accessions	Positions in Master Proteins	# Missed Cleavages	Theo. MH+ [Da]	XCorr (by Search Engine): A3 Sequest HT	Sequence in Protein	Positions in Proteins
		[K].VFIDKQTNLSK.[C]		0.00111427	0.000116708	2	2	16	Q9Z0H4; P28659	Q9Z0H4 [454-464]; P28659 [432-442]	1	1292.72	1.71	K.VFIDKQTNLSK.C	[454-464]
		[K].AALEAQNALHNIK.[T]		0.048423	0.0029042	1	1	2	Q9Z0H4	Q9Z0H4 [95-107]	0	1392.76	1.49	K.AALEAQNALHNIK.T	[95-107]
		Annotated Sequence	Modifications	Qvality PEP	Qvality q-value	# Protein Groups	# Proteins	# PSMs	Master Protein Accessions	Positions in Master Proteins	# Missed Cleavages	Theo. MH+ [Da]	XCorr (by Search Engine): A3 Sequest HT	Sequence in Protein	Positions in Proteins
		[R].ALGQNPTNAEVLK.[V]		1.20024e-05	3.84982e-05	2	2	43	Q8CI43; Q60605	Q8CI43 [94-106]; Q60605 [38-50]	0	1354.73	2.9	R.ALGQNPTNAEVLK.V	[94-106]
		[K].VMGAELR.[H]		0.0461021	0.00278909	1	1	7	Q8CI43	Q8CI43 [160-166]	0	775.413	1.61	K.VMGAELR.H	[160-166]
		Annotated Sequence	Modifications	Qvality PEP	Qvality q-value	# Protein Groups	# Proteins	# PSMs	Master Protein Accessions	Positions in Master Proteins	# Missed Cleavages	Theo. MH+ [Da]	XCorr (by Search Engine): A3 Sequest HT	Sequence in Protein	Positions in Proteins
		[K].CVVVGDGAVGK.[T]	1xCarbamidomethyl [C1]	0.000635177	7.93501e-05	3	5	8	P60766; P84096; P63001	P60766 [6-16]; P84096 [6-16]; P63001 [6-16]	0	1060.55	2.45	K.CVVVGDGAVGK.T	[6-16]
		[R].YLECSALQQDGVK.[E]	1xCarbamidomethyl [C4]	0.000178089	3.84982e-05	1	1	6	P84096	P84096 [154-166]	0	1510.72	2.32	R.YLECSALQQDGVK.E	[154-166]
		Annotated Sequence	Modifications	Qvality PEP	Qvality q-value	# Protein Groups	# Proteins	# PSMs	Master Protein Accessions	Positions in Master Proteins	# Missed Cleavages	Theo. MH+ [Da]	XCorr (by Search Engine): A3 Sequest HT	Sequence in Protein	Positions in Proteins
		[K].LLLLGTGESGK.[S]		0.00275245	0.000262339	2	2	1	P21278; P21279	P21278 [42-52]; P21279 [42-52]	0	1087.64	1.71	K.LLLLGTGESGK.S	[42-52]
		[R].VRVPTTGIIEYPFDLQSVIFR.[M]		4.14009e-06	3.84982e-05	1	1	2	P21279	P21279 [182-202]	1	2450.34	4.06	R.VRVPTTGIIEYPFDLQSVIFR.M	[182-202]
		Annotated Sequence	Modifications	Qvality PEP	Qvality q-value	# Protein Groups	# Proteins	# PSMs	Master Protein Accessions	Positions in Master Proteins	# Missed Cleavages	Theo. MH+ [Da]	XCorr (by Search Engine): A3 Sequest HT	Sequence in Protein	Positions in Proteins
		[K].VEYLLK.[W]		0.137923	0.0070369	1	1	2	P83917	P83917 [36-41]	0	764.455	1.16	K.VEYLLK.W	[36-41]
		[R].IIGATDSSGELMFLMK.[W]		9.99232e-06	3.84982e-05	2	2	1	P83917; P23198	P83917 [122-137]; P23198 [126-141]	0	1712.86	2.84	R.IIGATDSSGELMFLMK.W	[122-137]
		Annotated Sequence	Modifications	Qvality PEP	Qvality q-value	# Protein Groups	# Proteins	# PSMs	Master Protein Accessions	Positions in Master Proteins	# Missed Cleavages	Theo. MH+ [Da]	XCorr (by Search Engine): A3 Sequest HT	Sequence in Protein	Positions in Proteins
		[R].SVIGGCTQLLTHYYDDAR.[T]	1xCarbamidomethyl [C6]	0.000467381	3.84982e-05	1	1	2	Q91WC3	Q91WC3 [73-90]	0	2068.98	1.56	R.SVIGGCTQLLTHYYDDAR.T	[73-90]
		[K].IENIYIR.[S]		0.00480482	0.000287222	2	2	78	Q91WC3; P41216	Q91WC3 [573-579]; P41216 [574-580]	0	920.52	1.7	K.IENIYIR.S	[573-579]
		Annotated Sequence	Modifications	Qvality PEP	Qvality q-value	# Protein Groups	# Proteins	# PSMs	Master Protein Accessions	Positions in Master Proteins	# Missed Cleavages	Theo. MH+ [Da]	XCorr (by Search Engine): A3 Sequest HT	Sequence in Protein	Positions in Proteins
		[R].VIVEHAR.[G]		0.0328208	0.00206929	2	2	31	Q8VE97; Q3TWW8	Q8VE97 [65-71]; Q3TWW8 [65-71]	0	823.478	1.47	R.VIVEHAR.G	[65-71]
		[R].TNEGVIEFR.[S]		0.0212731	0.00122901	1	1	1	Q3TWW8	Q3TWW8 [146-154]	0	1064.54	1.2	R.TNEGVIEFR.S	[146-154]
		[R].LIVENLSSR.[CV]		0.0307171	0.0018843	3	3	22	Q8VE97; Q3TWW8; O35326	Q8VE97 [106-114]; Q3TWW8 [112-120]; O35326 [110-118]	0	1030.59	1.52	R.LIVENLSSR.C	[112-120]
		Annotated Sequence	Modifications	Qvality PEP	Qvality q-value	# Protein Groups	# Proteins	# PSMs	Master Protein Accessions	Positions in Master Proteins	# Missed Cleavages	Theo. MH+ [Da]	XCorr (by Search Engine): A3 Sequest HT	Sequence in Protein	Positions in Proteins
		[K].LALDGQNIYNACCTLR.[I]	2xCarbamidomethyl [C12; C13]	0.000808773	0.000116708	1	1	1	Q91Z31	Q91Z31 [236-251]	0	1881.89	1.7	K.LALDGQNIYNACCTLR.I	[236-251]
		[K].VTNILMLK.[G]		0.00469461	0.000287222	2	2	6	Q91Z31; P17225	Q91Z31 [85-92]; P17225 [84-91]	0	931.564	1.17	K.VTNILMLK.G	[85-92]
		Annotated Sequence	Modifications	Qvality PEP	Qvality q-value	# Protein Groups	# Proteins	# PSMs	Master Protein Accessions	Positions in Master Proteins	# Missed Cleavages	Theo. MH+ [Da]	XCorr (by Search Engine): A3 Sequest HT	Sequence in Protein	Positions in Proteins
		[K].TLEENKEEEGPEPPKAEAQEGEPTAK.[K]		0.000323806	3.84982e-05	1	1	3	Q9QZH3	Q9QZH3 [109-134]	2	2837.33	2.66	K.TLEENKEEEGPEPPKAEAQEGEPTAK.K	[109-134]
		[K].TDWLDGK.[H]		0.0141161	0.0007477	2	2	28	Q9QZH3; Q99KR7	Q9QZH3 [255-261]; Q99KR7 [160-166]	0	834.399	1.27	K.TDWLDGK.H	[255-261]
		Annotated Sequence	Modifications	Qvality PEP	Qvality q-value	# Protein Groups	# Proteins	# PSMs	Master Protein Accessions	Positions in Master Proteins	# Missed Cleavages	Theo. MH+ [Da]	XCorr (by Search Engine): A3 Sequest HT	Sequence in Protein	Positions in Proteins
		[K].KDLTEYLSR.[F]		0.0164114	0.000910546	1	1	8	Q9Z130	Q9Z130 [43-51]	1	1124.59	1.7	K.KDLTEYLSR.F	[43-51]
		[KR].FGEVVDCTIK.[LTM]	1xCarbamidomethyl [C7]	0.0160203	0.00084362	3	3	24	Q60668; Q9Z130; Q99020	Q60668 [120-129]; Q9Z130 [52-61]; Q99020 [98-107]	0	1167.57	1.62	R.FGEVVDCTIK.T	[52-61]
		[R].GFGFVLFK.[ED]		0.121746	0.00640087	2	2	16	Q60668; Q9Z130	Q60668 [139-146]; Q9Z130 [71-78]	0	914.513	1.04	R.GFGFVLFK.D	[71-78]
		Annotated Sequence	Modifications	Qvality PEP	Qvality q-value	# Protein Groups	# Proteins	# PSMs	Master Protein Accessions	Positions in Master Proteins	# Missed Cleavages	Theo. MH+ [Da]	XCorr (by Search Engine): A3 Sequest HT	Sequence in Protein	Positions in Proteins
		[R].MLYSSCK.[S]	1xCarbamidomethyl [C6]	0.120984	0.00640087	2	2	1	Q9Z0P5; Q91YR1	Q9Z0P5 [270-276]; Q91YR1 [270-276]	0	888.395	0.52	R.MLYSSCK.S	[270-276]
		[R].YHFFLYK.[H]		0.140507	0.00717748	2	2	6	Q9Z0P5; Q91YR1	Q9Z0P5 [236-242]; Q91YR1 [236-242]	0	1017.52	1.73	R.YHFFLYK.H	[236-242]
		[K].SPLLEIVER.[Q]		0.00483279	0.000287222	1	1	11	Q91YR1	Q91YR1 [277-285]	0	1055.61	2.03	K.SPLLEIVER.Q	[277-285]
		Annotated Sequence	Modifications	Qvality PEP	Qvality q-value	# Protein Groups	# Proteins	# PSMs	Master Protein Accessions	Positions in Master Proteins	# Missed Cleavages	Theo. MH+ [Da]	XCorr (by Search Engine): A3 Sequest HT	Sequence in Protein	Positions in Proteins
		[R].LLSCSADGTLR.[L]	1xCarbamidomethyl [C4]	0.0115773	0.000583015	1	1	11	O55106	O55106 [584-594]	0	1192.6	1.33	R.LLSCSADGTLR.L	[584-594]
		[K].MLEYALK.[Q]		0.0408054	0.00255204	3	3	2	P58404; Q9ERG2; O55106	P58404 [120-126]; Q9ERG2 [120-126]; O55106 [104-110]	0	867.464	1.06	K.MLEYALK.Q	[104-110]
		Annotated Sequence	Modifications	Qvality PEP	Qvality q-value	# Protein Groups	# Proteins	# PSMs	Master Protein Accessions	Positions in Master Proteins	# Missed Cleavages	Theo. MH+ [Da]	XCorr (by Search Engine): A3 Sequest HT	Sequence in Protein	Positions in Proteins
		[K].FGQWADSR.[A]		0.00390234	0.000287222	2	2	1	Q9Z2Y3; Q9QWW1	Q9Z2Y3 [74-81]; Q9QWW1 [74-81]	0	966.443	1.95	K.FGQWADSR.A	[74-81]
		[K].VIINSTITPNMTFTK.[T]		0.0225958	0.00128703	1	1	5	Q9QWW1	Q9QWW1 [55-69]	0	1679.9	1.82	K.VIINSTITPNMTFTK.T	[55-69]
		Annotated Sequence	Modifications	Qvality PEP	Qvality q-value	# Protein Groups	# Proteins	# PSMs	Master Protein Accessions	Positions in Master Proteins	# Missed Cleavages	Theo. MH+ [Da]	XCorr (by Search Engine): A3 Sequest HT	Sequence in Protein	Positions in Proteins
		[R].ILIKGGK.[I]		0.164679	0.00867228	2	2	2	O08553; O35098	O08553 [17-23]; O35098 [17-23]	1	728.503	0.96	R.LLIKGGK.I	[17-23]
		[K].MDENEFVAVTSTNAAK.[I]	1xOxidation [M1]	0.000794966	0.000116708	1	1	1	O35098	O35098 [375-390]	0	1742.79	2.27	K.MDENEFVAVTSTNAAK.I	[375-390]
		Annotated Sequence	Modifications	Qvality PEP	Qvality q-value	# Protein Groups	# Proteins	# PSMs	Master Protein Accessions	Positions in Master Proteins	# Missed Cleavages	Theo. MH+ [Da]	XCorr (by Search Engine): A3 Sequest HT	Sequence in Protein	Positions in Proteins
		[M].AGLGHPSAFGR.[A]	1xAcetyl [N-Term]	0.00248441	0.000225773	1	1	2	Q9CWS0	Q9CWS0 [2-12]	0	1111.56		M.AGLGHPSAFGR.A	[2-12]
		[R].EFFVGLSK.[WR]		0.0576015	0.00334833	2	2	11	Q99LD8; Q9CWS0	Q99LD8 [135-142]; Q9CWS0 [137-144]	0	926.498	1.49	R.EFFVGLSK.R	[137-144]
		Annotated Sequence	Modifications	Qvality PEP	Qvality q-value	# Protein Groups	# Proteins	# PSMs	Master Protein Accessions	Positions in Master Proteins	# Missed Cleavages	Theo. MH+ [Da]	XCorr (by Search Engine): A3 Sequest HT	Sequence in Protein	Positions in Proteins
		[R].QPVGFVIFDSR.[A]		0.0128982	0.00064803	1	1	2	Q8VC52	Q8VC52 [62-72]	0	1264.67	1.2	R.QPVGFVIFDSR.A	[62-72]
		[R].ELYLLFRPFK.[G]		0.0309026	0.0018843	2	2	2	Q9WVB0; Q8VC52	Q9WVB0 [39-48]; Q8VC52 [40-49]	0	1325.76	1.14	R.ELYLLFRPFK.G	[40-49]
		Annotated Sequence	Modifications	Qvality PEP	Qvality q-value	# Protein Groups	# Proteins	# PSMs	Master Protein Accessions	Positions in Master Proteins	# Missed Cleavages	Theo. MH+ [Da]	XCorr (by Search Engine): A3 Sequest HT	Sequence in Protein	Positions in Proteins
		[K].YLLIQK.[DL]		0.13371	0.00684116	2	2	22	A2ASS6; Q6ZWR6	A2ASS6 [14474-14479]; Q6ZWR6 [6508-6513]	0	777.487	1.49	K.YIILQK.L	[6508-6513]
		[R].GAVGLSGDPSSLESQMR.[Q]		0.00296421	0.000287222	1	1	2	Q6ZWR6	Q6ZWR6 [8323-8339]	0	1690.81	1.47	R.GAVGLSGDPSSLESQMR.Q	[8323-8339]
		Annotated Sequence	Modifications	Qvality PEP	Qvality q-value	# Protein Groups	# Proteins	# PSMs	Master Protein Accessions	Positions in Master Proteins	# Missed Cleavages	Theo. MH+ [Da]	XCorr (by Search Engine): A3 Sequest HT	Sequence in Protein	Positions in Proteins
		[K].YSEALKK.[M]		0.0354983	0.0022553	1	1	32	Q2VPA6	Q2VPA6 [514-520]	1	838.467	1.91	K.YSEALKK.M	[514-520]
		[K].YSEALK.[KD]		0.122513	0.00645828	3	3	42	Q2VPA6; P21107; P58771	Q2VPA6 [514-519]; P21107 [61-66]; P58771 [60-65]	0	710.372	0.95	K.YSEALK.K	[514-519]
		Annotated Sequence	Modifications	Qvality PEP	Qvality q-value	# Protein Groups	# Proteins	# PSMs	Master Protein Accessions	Positions in Master Proteins	# Missed Cleavages	Theo. MH+ [Da]	XCorr (by Search Engine): A3 Sequest HT	Sequence in Protein	Positions in Proteins
		[RK].LTVEEAVR.[HM]		0.0531231	0.00314288	2	2	13	Q9QXZ0; Q9QXS1	Q9QXZ0 [1789-1796]; Q9QXS1 [4129-4136]	0	916.51	1.83	R.LTVEEAVR.H	[1789-1796]
		[R].GEELIGR.[S]		0.13371	0.00684116	1	1	11	Q9QXZ0	Q9QXZ0 [5911-5917]	0	773.415	1.5	R.GEELIGR.S	[5911-5917]
		Annotated Sequence	Modifications	Qvality PEP	Qvality q-value	# Protein Groups	# Proteins	# PSMs	Master Protein Accessions	Positions in Master Proteins	# Missed Cleavages	Theo. MH+ [Da]	XCorr (by Search Engine): A3 Sequest HT	Sequence in Protein	Positions in Proteins
		[K].NETGGGEGIEVLK.[N]		0.0515035	0.00305447	1	1	2	P53811	P53811 [32-44]	0	1302.65	1.83	K.NETGGGEGIEVLK.N	[32-44]
		[K].AWNAYPYCR.[T]	1xCarbamidomethyl [C8]	0.153119	0.00797131	2	2	1	P53810; P53811	P53810 [88-96]; P53811 [87-95]	0	1200.53	0.83	K.AWNAYPYCR.T	[87-95]
		Annotated Sequence	Modifications	Qvality PEP	Qvality q-value	# Protein Groups	# Proteins	# PSMs	Master Protein Accessions	Positions in Master Proteins	# Missed Cleavages	Theo. MH+ [Da]	XCorr (by Search Engine): A3 Sequest HT	Sequence in Protein	Positions in Proteins
		[R].IVEIFR.[NE]		0.163689	0.00861759	2	2	2	P42227; Q63ZW7	P42227 [309-314]; Q63ZW7 [1074-1079]	0	776.466	1.14	R.IVEIFR.E	[1074-1079]
		[R].LQTGDHILKIGGTNVQGMTSEQVAQVLR.[N]	1xOxidation [M18]	0.175898	0.00939619	1	1	1	Q63ZW7	Q63ZW7 [287-314]	1	3009.58	2.78	R.LQTGDHILKIGGTNVQGMTSEQVAQVLR.N	[287-314]
Q02566	MYH6_MOUSE	Myosin-6	0	10424	87	356	55861	127	1938	223.4	5.73	1.87773e+10	1.40306e+10	1.32014e+10	8.20617e+09	4.94657e+09	5.98552e+09	9.46277e+09	7.89384e+09	8.00952e+09	1.39911e+10	1.15988e+10	1.26507e+10	1.22365e+10	1.2818e+10	1.30118e+10	1.01326e+10	1.16288e+10	1.72517e+10	3.63455e+09	3.92677e+09	8.64805e+09	3.99994e+09	6.0853e+09
		Annotated Sequence	Modifications	Qvality PEP	Qvality q-value	# Protein Groups	# Proteins	# PSMs	Master Protein Accessions	Positions in Master Proteins	# Missed Cleavages	Theo. MH+ [Da]	XCorr (by Search Engine): A3 Sequest HT	Sequence in Protein	Positions in Proteins
		[K].AITDAAMMAEELKK.[E]	2xOxidation [M7; M8]	0.000318179	3.84982e-05	6	7	2	Q5SX40; P13541; Q5SX39; Q02566; A2AQP0; Q91Z83	Q5SX40 [1765-1778]; P13541 [1759-1772]; Q5SX39 [1762-1775]; Q02566 [1760-1773]; A2AQP0 [1765-1778]; Q91Z83 [1758-1771]	1	1553.75	2.46	K.AITDAAMMAEELKK.E	[1760-1773]
		[R].ENQSILITGESGAGKTVNTKR.[V]		7.80681e-10	3.84982e-05	5	6	1	Q5SX40; P13541; Q5SX39; Q02566; Q91Z83	Q5SX40 [171-191]; P13541 [171-191]; Q5SX39 [171-191]; Q02566 [170-190]; Q91Z83 [170-190]	2	2203.17	3.84	R.ENQSILITGESGAGKTVNTKR.V	[170-190]
		[K].HATENKVKNLTEEMAGLDEIIAK.[L]		8.55077e-08	3.84982e-05	1	1	1	Q02566	Q02566 [971-993]	2	2554.32	4.26	K.HATENKVKNLTEEMAGLDEIIAK.L	[971-993]
		[K].KEGIEWEFIDFGMDLQACIDLIEKPMGIMSILEEECMFPK.[A]	2xCarbamidomethyl [C18; C36]; 1xOxidation [M26]	8.20398e-08	3.84982e-05	1	1	1	Q02566	Q02566 [504-543]	1	4808.24	6	K.KEGIEWEFIDFGMDLQACIDLIEKPMGIMSILEEECMFPK.A	[504-543]
		[-].MTDAQMADFGAAAQYLR.[K]	1xAcetyl [N-Term]	0.166674	0.00881123	1	1	1	Q02566	Q02566 [1-17]	0	1901.85	1.05	-.MTDAQMADFGAAAQYLR.K	[1-17]
		[R].RDALLVIQWNIR.[A]		0.00376999	0.000287222	1	1	2	Q02566	Q02566 [810-821]	1	1496.87	1.47	R.RDALLVIQWNIR.A	[810-821]
		[K].VGNEYVTKGQSVQQVYYSIGALAK.[S]		2.98563e-15	3.84982e-05	1	1	16	Q02566	Q02566 [407-430]	1	2602.35	6.82	K.VGNEYVTKGQSVQQVYYSIGALAK.S	[407-430]
		[R].VQLLHSQNTSLINQKKK.[M]		0.0810796	0.00414476	2	2	2	Q02566; Q91Z83	Q02566 [1715-1731]; Q91Z83 [1713-1729]	2	1979.14	1.22	R.VQLLHSQNTSLINQKKK.M	[1715-1731]
		[K].RQLEEEGKAK.[N]		4.95335e-07	3.84982e-05	1	1	65	Q02566	Q02566 [1319-1328]	2	1187.64	3.33	K.RQLEEEGKAK.N	[1319-1328]
		[K].KNMEQTIK.[D]	1xOxidation [M3]	0.0168122	0.000974751	2	2	7	Q02566; Q91Z83	Q02566 [1786-1793]; Q91Z83 [1784-1791]	1	1007.52	1.7	K.KNMEQTIK.D	[1786-1793]
		[R].TEELEEAKKK.[L]		1.78356e-05	3.84982e-05	6	7	64	Q5SX40; P13541; Q5SX39; Q02566; A2AQP0; Q91Z83	Q5SX40 [1390-1399]; P13541 [1384-1393]; Q5SX39 [1387-1396]; Q02566 [1385-1394]; A2AQP0 [1390-1399]; Q91Z83 [1383-1392]	2	1204.64	2.77	R.TEELEEAKKK.L	[1385-1394]
		[K].KREAEFQK.[M]		0.0200274	0.00109875	4	4	11	Q5SX40; Q5SX39; Q02566; Q91Z83	Q5SX40 [1173-1180]; Q5SX39 [1170-1177]; Q02566 [1168-1175]; Q91Z83 [1166-1173]	2	1035.56	2.8	K.KREAEFQK.M	[1168-1175]
		[K].QKQREEQAEPDGTEDADK.[S]		1.03221e-13	3.84982e-05	1	1	47	Q02566	Q02566 [367-384]	2	2073.93	4.12	K.QKQREEQAEPDGTEDADK.S	[367-384]
		[R].KLAEKDEEMEQAK.[R]	1xOxidation [M9]	1.17142e-11	3.84982e-05	2	2	234	Q02566; Q91Z83	Q02566 [1577-1589]; Q91Z83 [1575-1587]	2	1564.75	4.27	R.KLAEKDEEMEQAK.R	[1577-1589]
		[R].NAESVKGMRK.[S]		0.00102279	0.000116708	2	2	4	Q02566; Q91Z83	Q02566 [1835-1844]; Q91Z83 [1833-1842]	2	1119.59	1.77	R.NAESVKGMRK.S	[1835-1844]
		[K].VKEMTER.[L]		0.0551407	0.00325978	2	2	2	Q02566; Q91Z83	Q02566 [921-927]; Q91Z83 [919-925]	1	892.456	1.2	K.VKEMTER.L	[921-927]
		[K].LAEKDEEMEQAKR.[N]	1xOxidation [M8]	3.35857e-08	3.84982e-05	2	2	76	Q02566; Q91Z83	Q02566 [1578-1590]; Q91Z83 [1576-1588]	2	1592.76	3.24	K.LAEKDEEMEQAKR.N	[1578-1590]
		[K].RNAESVKGMR.[K]		0.00509229	0.000287222	2	2	5	Q02566; Q91Z83	Q02566 [1834-1843]; Q91Z83 [1832-1841]	2	1147.6	3.33	K.RNAESVKGMR.K	[1834-1843]
		[K].KEQDTSAHLER.[M]		1.59405e-08	3.84982e-05	6	7	155	Q5SX40; P13541; Q5SX39; Q02566; A2AQP0; Q91Z83	Q5SX40 [1778-1788]; P13541 [1772-1782]; Q5SX39 [1775-1785]; Q02566 [1773-1783]; A2AQP0 [1778-1788]; Q91Z83 [1771-1781]	1	1313.64	3.29	K.KEQDTSAHLER.M	[1773-1783]
		[K].LEKEKSEFK.[L]		0.000156484	3.84982e-05	3	3	100	P13541; Q02566; Q91Z83	P13541 [1218-1226]; Q02566 [1219-1227]; Q91Z83 [1217-1225]	2	1137.62	2.52	K.LEKEKSEFK.L	[1219-1227]
		[K].LAEKDEEMEQAK.[R]	1xOxidation [M8]	1.09565e-10	3.84982e-05	2	2	325	Q02566; Q91Z83	Q02566 [1578-1589]; Q91Z83 [1576-1587]	1	1436.66	4	K.LAEKDEEMEQAK.R	[1578-1589]
		[K].SNNFQKPR.[N]		0.00776848	0.000421996	2	2	43	Q02566; Q91Z83	Q02566 [561-568]; Q91Z83 [560-567]	0	990.512	1.59	K.SNNFQKPR.N	[561-568]
		[R].VKDALEK.[S]		0.0605631	0.00349365	2	2	45	Q02566; Q91Z83	Q02566 [861-867]; Q91Z83 [859-865]	1	802.467	1.88	R.VKDALEK.S	[861-867]
		[R].IASEAQKHLK.[N]		2.91295e-05	3.84982e-05	1	1	47	Q02566	Q02566 [1637-1646]	1	1124.64	2.71	R.IASEAQKHLK.N	[1637-1646]
		[K].NMEQTIK.[D]	1xOxidation [M2]	0.0269089	0.00150774	2	2	103	Q02566; Q91Z83	Q02566 [1787-1793]; Q91Z83 [1785-1791]	0	879.424	1.5	K.NMEQTIK.D	[1787-1793]
		[K].NVHELEK.[IS]		0.0106465	0.000549907	2	3	58	Q02566; O08638	Q02566 [1524-1530]; O08638 [1526-1532]	0	868.452	2.54	K.NVHELEK.I	[1524-1530]
		[R].VKDALEKSEAR.[R]		1.02715e-07	3.84982e-05	2	2	85	Q02566; Q91Z83	Q02566 [861-871]; Q91Z83 [859-869]	2	1245.68	2.92	R.VKDALEKSEAR.R	[861-871]
		[K].RKLEGDLK.[L]		0.0115773	0.000583015	6	7	24	Q5SX40; P13541; Q5SX39; Q02566; A2AQP0; Q91Z83	Q5SX40 [1060-1067]; P13541 [1054-1061]; Q5SX39 [1057-1064]; Q02566 [1055-1062]; A2AQP0 [1060-1067]; Q91Z83 [1053-1060]	2	958.568	2.16	K.RKLEGDLK.L	[1055-1062]
		[R].KQLEVEK.[L]		0.0541216	0.00320227	1	1	6	Q02566	Q02566 [1533-1539]	1	873.504	1.83	R.KQLEVEK.L	[1533-1539]
		[R].TEELEEAKK.[K]		0.000251773	3.84982e-05	6	7	99	Q5SX40; P13541; Q5SX39; Q02566; A2AQP0; Q91Z83	Q5SX40 [1390-1398]; P13541 [1384-1392]; Q5SX39 [1387-1395]; Q02566 [1385-1393]; A2AQP0 [1390-1398]; Q91Z83 [1383-1391]	1	1076.55	2.89	R.TEELEEAKK.K	[1385-1393]
		[K].DALEKSEAR.[R]		0.0112356	0.000549907	2	2	33	Q02566; Q91Z83	Q02566 [863-871]; Q91Z83 [861-869]	1	1018.52	2.01	K.DALEKSEAR.R	[863-871]
		[K].KQLQKLEAR.[V]		0.00229435	0.000225773	4	5	14	Q5SX40; Q5SX39; Q02566; Q91Z83	Q5SX40 [1817-1825]; Q5SX39 [1814-1822]; Q02566 [1812-1820]; Q91Z83 [1810-1818]	2	1113.67	2.42	K.KQLQKLEAR.V	[1812-1820]
		[R].NAESVKGMR.[K]		0.169704	0.00891836	2	2	2	Q02566; Q91Z83	Q02566 [1835-1843]; Q91Z83 [1833-1841]	1	991.499	1.87	R.NAESVKGMR.K	[1835-1843]
		[K].KNMEQTIK.[D]		0.000841908	0.000116708	2	2	38	Q02566; Q91Z83	Q02566 [1786-1793]; Q91Z83 [1784-1791]	1	991.524	1.91	K.KNMEQTIK.D	[1786-1793]
		[K].QREEQAEPDGTEDADK.[S]		2.34437e-15	3.84982e-05	1	1	129	Q02566	Q02566 [369-384]	1	1817.78	4.9	K.QREEQAEPDGTEDADK.S	[369-384]
		[R].SNAAAAALDKKQR.[N]		1.85567e-07	3.84982e-05	2	2	14	Q02566; Q91Z83	Q02566 [1437-1449]; Q91Z83 [1435-1447]	2	1343.74	2.99	R.SNAAAAALDKKQR.N	[1437-1449]
		[RK].TTHPHFVR.[C]		0.0231474	0.00128703	2	2	47	P13541; Q02566	P13541 [665-672]; Q02566 [666-673]	0	994.522	1.94	K.TTHPHFVR.C	[666-673]
		[K].EQDTSAHLER.[M]		7.76283e-05	3.84982e-05	6	7	94	Q5SX40; P13541; Q5SX39; Q02566; A2AQP0; Q91Z83	Q5SX40 [1779-1788]; P13541 [1773-1782]; Q5SX39 [1776-1785]; Q02566 [1774-1783]; A2AQP0 [1779-1788]; Q91Z83 [1772-1781]	0	1185.55	1.55	K.EQDTSAHLER.M	[1774-1783]
		[K].LRSDLSR.[E]		0.173813	0.00916795	2	2	16	Q02566; Q91Z83	Q02566 [1137-1143]; Q91Z83 [1135-1141]	1	846.479	2.4	K.LRSDLSR.E	[1137-1143]
		[R].CDQLIKNK.[I]	1xCarbamidomethyl [C1]	0.00196817	0.000150691	2	2	14	Q02566; Q91Z83	Q02566 [907-914]; Q91Z83 [905-912]	1	1018.53	2.88	R.CDQLIKNK.I	[907-914]
		[RK].KLEGDLK.[LD]		0.0472472	0.00287606	7	8	26	Q5SX40; P13541; Q5SX39; Q02566; O08638; A2AQP0; Q91Z83	Q5SX40 [1061-1067]; P13541 [1055-1061]; Q5SX39 [1058-1064]; Q02566 [1056-1062]; O08638 [1621-1627]; A2AQP0 [1061-1067]; Q91Z83 [1054-1060]	1	802.467	2.49	R.KLEGDLK.L	[1056-1062]
		[R].KLAEKDEEMEQAK.[R]		1.71352e-12	3.84982e-05	2	2	123	Q02566; Q91Z83	Q02566 [1577-1589]; Q91Z83 [1575-1587]	2	1548.76	5.23	R.KLAEKDEEMEQAK.R	[1577-1589]
		[R].AVVEQTER.[S]		0.0168122	0.000974751	2	2	49	Q02566; Q91Z83	Q02566 [1692-1699]; Q91Z83 [1690-1697]	0	931.484	1.32	R.AVVEQTER.S	[1692-1699]
		[K].REAEFQKMR.[R]		0.125623	0.00653625	4	4	16	Q5SX40; Q5SX39; Q02566; Q91Z83	Q5SX40 [1174-1182]; Q5SX39 [1171-1179]; Q02566 [1169-1177]; Q91Z83 [1167-1175]	2	1194.6	3.31	K.REAEFQKMR.R	[1169-1177]
		[R].VKLEEAQR.[S]		0.00906339	0.00048659	1	1	33	Q02566	Q02566 [1263-1270]	1	972.547	2.09	R.VKLEEAQR.S	[1263-1270]
		[K].NVHELEKIRK.[Q]		0.000339294	3.84982e-05	1	1	7	Q02566	Q02566 [1524-1533]	2	1265.73	2.11	K.NVHELEKIRK.Q	[1524-1533]
		[K].LAEKDEEMEQAKR.[N]		2.38206e-11	3.84982e-05	2	2	80	Q02566; Q91Z83	Q02566 [1578-1590]; Q91Z83 [1576-1588]	2	1576.76	4.19	K.LAEKDEEMEQAKR.N	[1578-1590]
		[R].KVQHELDEAEER.[A]		1.35564e-10	3.84982e-05	2	2	16	Q02566; Q91Z83	Q02566 [1900-1911]; Q91Z83 [1898-1909]	1	1482.72	4.37	R.KVQHELDEAEER.A	[1900-1911]
		[K].KKEFDISQQNSK.[I]		2.80603e-10	3.84982e-05	1	1	69	Q02566	Q02566 [1084-1095]	2	1451.75	4.8	K.KKEFDISQQNSK.I	[1084-1095]
		[R].SNAAAAALDKK.[Q]		5.1833e-06	3.84982e-05	2	2	45	Q02566; Q91Z83	Q02566 [1437-1447]; Q91Z83 [1435-1445]	1	1059.58	2.77	R.SNAAAAALDKK.Q	[1437-1447]
		[K].EMANMKEEFGR.[V]	2xOxidation [M2; M5]	0.000489595	3.84982e-05	1	1	17	Q02566	Q02566 [850-860]	1	1373.58	2.24	K.EMANMKEEFGR.V	[850-860]
		[K].EDQVMQQNPPK.[F]	1xOxidation [M5]	5.00261e-06	3.84982e-05	2	2	140	Q02566; Q91Z83	Q02566 [73-83]; Q91Z83 [73-83]	0	1329.61	3.02	K.EDQVMQQNPPK.F	[73-83]
		[K].QIQKLEAR.[V]		0.0921146	0.00475733	4	5	4	Q5SX40; Q5SX39; Q02566; Q91Z83	Q5SX40 [1818-1825]; Q5SX39 [1815-1822]; Q02566 [1813-1820]; Q91Z83 [1811-1818]	1	985.579	1.42	K.QLQKLEAR.V	[1813-1820]
		[R].EEQAEPDGTEDADK.[S]		4.17261e-07	3.84982e-05	1	1	14	Q02566	Q02566 [371-384]	0	1533.62	2.59	R.EEQAEPDGTEDADK.S	[371-384]
		[R].EQYEEEMEAK.[A]	1xOxidation [M7]	0.000233299	3.84982e-05	1	1	154	Q02566	Q02566 [1347-1356]	0	1301.52	1.98	R.EQYEEEMEAK.A	[1347-1356]
		[K].NKIQLEAK.[VI]		0.0433677	0.00267176	2	3	5	Q02566; Q91Z83	Q02566 [913-920]; Q91Z83 [911-918]	1	943.557	1.83	K.NKIQLEAK.V	[913-920]
		[R].KLEDECSELKK.[D]	1xCarbamidomethyl [C6]	2.38326e-08	3.84982e-05	4	5	49	Q5SX40; P13541; Q5SX39; Q02566	Q5SX40 [949-959]; P13541 [943-953]; Q5SX39 [946-956]; Q02566 [944-954]	2	1378.69	4.4	R.KLEDECSELKK.D	[944-954]
		[R].TEELEEAK.[K]		0.00790756	0.000455389	6	7	21	Q5SX40; P13541; Q5SX39; Q02566; A2AQP0; Q91Z83	Q5SX40 [1390-1397]; P13541 [1384-1391]; Q5SX39 [1387-1394]; Q02566 [1385-1392]; A2AQP0 [1390-1397]; Q91Z83 [1383-1390]	0	948.452	2.34	R.TEELEEAK.K	[1385-1392]
		[K].LAEKDEEMEQAK.[R]		2.13378e-09	3.84982e-05	2	2	186	Q02566; Q91Z83	Q02566 [1578-1589]; Q91Z83 [1576-1587]	1	1420.66	4.01	K.LAEKDEEMEQAK.R	[1578-1589]
		[K].SAETEKEMANMKEEFGR.[V]	2xOxidation [M8; M11]	6.38467e-10	3.84982e-05	1	1	199	Q02566	Q02566 [844-860]	2	2018.88	3.29	K.SAETEKEMANMKEEFGR.V	[844-860]
		[K].RKLEDECSELK.[KR]	1xCarbamidomethyl [C7]	4.49576e-09	3.84982e-05	5	6	87	Q5SX40; P13541; Q5SX39; Q02566; Q91Z83	Q5SX40 [948-958]; P13541 [942-952]; Q5SX39 [945-955]; Q02566 [943-953]; Q91Z83 [941-951]	2	1406.69	3.42	K.RKLEDECSELK.K	[943-953]
		[R].IHFGATGK.[L]		0.0190835	0.00106908	3	3	82	Q5SX39; Q02566; Q91Z83	Q5SX39 [253-260]; Q02566 [251-258]; Q91Z83 [250-257]	0	830.452	1.68	R.IHFGATGK.L	[251-258]
		[K].NMEQTIK.[D]		0.0368092	0.00234444	2	2	56	Q02566; Q91Z83	Q02566 [1787-1793]; Q91Z83 [1785-1791]	0	863.429	0.94	K.NMEQTIK.D	[1787-1793]
		[KR].VGNEYVTK.[G]		0.00143177	0.000150691	6	7	54	Q5SX40; P13541; Q5SX39; Q02566; A2AQP0; Q91Z83	Q5SX40 [409-416]; P13541 [407-414]; Q5SX39 [409-416]; Q02566 [407-414]; A2AQP0 [409-416]; Q91Z83 [406-413]	0	909.468	2.17	K.VGNEYVTK.G	[407-414]
		[K].SAETEKEMANMK.[E]	1xOxidation [M]	1.6101e-07	3.84982e-05	3	3	38	Q5SX40; Q5SX39; Q02566	Q5SX40 [849-860]; Q5SX39 [846-857]; Q02566 [844-855]	1	1384.61	2.57	K.SAETEKEMANMK.E	[844-855]
		[K].LYDNHLGK.[S]		0.000543423	3.84982e-05	2	2	104	Q02566; Q91Z83	Q02566 [553-560]; Q91Z83 [552-559]	0	959.495	1.66	K.LYDNHLGK.S	[553-560]
		[K].SAETEKEMANMK.[E]		0.000149292	3.84982e-05	3	3	14	Q5SX40; Q5SX39; Q02566	Q5SX40 [849-860]; Q5SX39 [846-857]; Q02566 [844-855]	1	1368.61	2.87	K.SAETEKEMANMK.E	[844-855]
		[K].KKGSSFQTVSALHR.[E]		8.18097e-13	3.84982e-05	1	1	16	Q02566	Q02566 [641-654]	2	1545.85	4.81	K.KKGSSFQTVSALHR.E	[641-654]
		[K].LMTNLK.[ST]	1xOxidation [M2]	0.0493256	0.00293154	2	2	121	Q5SX39; Q02566	Q5SX39 [662-667]; Q02566 [660-665]	0	735.407	0.93	K.LMTNLK.T	[660-665]
		[K].LEDECSELKK.[D]	1xCarbamidomethyl [C5]	2.01929e-05	3.84982e-05	4	5	103	Q5SX40; P13541; Q5SX39; Q02566	Q5SX40 [950-959]; P13541 [944-953]; Q5SX39 [947-956]; Q02566 [945-954]	1	1250.59	3.17	K.LEDECSELKK.D	[945-954]
		[K].VQHELDEAEER.[A]		2.24232e-07	3.84982e-05	2	2	120	Q02566; Q91Z83	Q02566 [1901-1911]; Q91Z83 [1899-1909]	0	1354.62	3.56	K.VQHELDEAEER.A	[1901-1911]
		[K].AKNALAHALQSSR.[H]		5.33697e-09	3.84982e-05	2	3	15	P13541; Q02566	P13541 [1326-1338]; Q02566 [1327-1339]	1	1366.75	4.2	K.AKNALAHALQSSR.H	[1327-1339]
		[K].ELTYQTEEDKK.[N]		0.000335355	3.84982e-05	1	1	74	Q02566	Q02566 [1851-1861]	1	1383.66	2.23	K.ELTYQTEEDKK.N	[1851-1861]
		[K].RQAEEAEEQANTNLSK.[F]		3.12801e-15	3.84982e-05	2	2	276	Q02566; Q91Z83	Q02566 [1882-1897]; Q91Z83 [1880-1895]	1	1817.86	5.35	K.RQAEEAEEQANTNLSK.F	[1882-1897]
		[R].TKYETDAIQR.[T]		1.89217e-05	3.84982e-05	5	6	58	Q5SX40; P13541; Q5SX39; Q02566; Q91Z83	Q5SX40 [1380-1389]; P13541 [1374-1383]; Q5SX39 [1377-1386]; Q02566 [1375-1384]; Q91Z83 [1373-1382]	1	1224.62	2.72	R.TKYETDAIQR.T	[1375-1384]
		[R].AKLQTENGELAR.[Q]		1.67128e-05	3.84982e-05	1	1	43	Q02566	Q02566 [1280-1291]	1	1329.71	3.28	R.AKLQTENGELAR.Q	[1280-1291]
		[K].IKPLLKSAETEK.[E]		6.68405e-06	3.84982e-05	5	6	2	Q5SX40; P13541; Q5SX39; Q02566; Q91Z83	Q5SX40 [843-854]; P13541 [837-848]; Q5SX39 [840-851]; Q02566 [838-849]; Q91Z83 [836-847]	1	1356.81	2.57	K.IKPLLKSAETEK.E	[838-849]
		[K].QKYEESQSELESSQK.[E]		1.1193e-12	3.84982e-05	2	2	76	Q02566; Q91Z83	Q02566 [1460-1474]; Q91Z83 [1458-1472]	1	1799.83	4.43	K.QKYEESQSELESSQK.E	[1460-1474]
		[K].IKPLLK.[S]		0.122513	0.00645828	5	6	11	Q5SX40; P13541; Q5SX39; Q02566; Q91Z83	Q5SX40 [843-848]; P13541 [837-842]; Q5SX39 [840-845]; Q02566 [838-843]; Q91Z83 [836-841]	0	711.513		K.IKPLLK.S	[838-843]
		[R].SNAAAAALDK.[K]		0.000312649	3.84982e-05	2	2	42	Q02566; Q91Z83	Q02566 [1437-1446]; Q91Z83 [1435-1444]	0	931.484	2.6	R.SNAAAAALDK.K	[1437-1446]
		[R].ADIAESQVNK.[L]		0.000540286	3.84982e-05	5	6	39	Q5SX40; P13541; Q5SX39; Q02566; Q91Z83	Q5SX40 [1917-1926]; P13541 [1911-1920]; Q5SX39 [1914-1923]; Q02566 [1912-1921]; Q91Z83 [1910-1919]	0	1074.54	1.9	R.ADIAESQVNK.L	[1912-1921]
		[K].QKYEESQSELESSQKEAR.[S]		5.49505e-15	3.84982e-05	2	2	94	Q02566; Q91Z83	Q02566 [1460-1477]; Q91Z83 [1458-1475]	2	2156.01	5.56	K.QKYEESQSELESSQKEAR.S	[1460-1477]
		[K].KEFDISQQNSK.[I]		3.52766e-09	3.84982e-05	1	1	158	Q02566	Q02566 [1085-1095]	1	1323.65	4.21	K.KEFDISQQNSK.I	[1085-1095]
		[R].IKELTYQTEEDKK.[N]		4.2278e-11	3.84982e-05	1	1	240	Q02566	Q02566 [1849-1861]	2	1624.84	3.68	R.IKELTYQTEEDKK.N	[1849-1861]
		[R].CIIPNERK.[A]	1xCarbamidomethyl [C1]	0.051823	0.00308501	1	1	19	Q02566	Q02566 [674-681]	1	1029.55	1.57	R.CIIPNERK.A	[674-681]
		[R].VKVGNEYVTK.[G]		0.000144965	3.84982e-05	5	6	39	Q5SX40; P13541; Q5SX39; Q02566; Q91Z83	Q5SX40 [407-416]; P13541 [405-414]; Q5SX39 [407-416]; Q02566 [405-414]; Q91Z83 [404-413]	1	1136.63	1.8	R.VKVGNEYVTK.G	[405-414]
		[R].CDQLIK.[TAN]	1xCarbamidomethyl [C1]	0.176948	0.00950865	5	5	24	Q5SX40; P13541; Q5SX39; Q02566; Q91Z83	Q5SX40 [912-917]; P13541 [906-911]; Q5SX39 [909-914]; Q02566 [907-912]; Q91Z83 [905-910]	0	776.397	1.37	R.CDQLIK.N	[907-912]
		[K].NMEQTIKDLQHR.[L]	1xOxidation [M2]	4.80901e-07	3.84982e-05	2	2	107	Q02566; Q91Z83	Q02566 [1787-1798]; Q91Z83 [1785-1796]	1	1528.75	2.76	K.NMEQTIKDLQHR.L	[1787-1798]
		[R].HDCDLLR.[E]	1xCarbamidomethyl [C3]	0.00195702	0.000150691	6	7	118	Q5SX40; P13541; Q5SX39; Q02566; A2AQP0; Q91Z83	Q5SX40 [1345-1351]; P13541 [1339-1345]; Q5SX39 [1342-1348]; Q02566 [1340-1346]; A2AQP0 [1345-1351]; Q91Z83 [1338-1344]	0	928.431	2.53	R.HDCDLLR.E	[1340-1346]
		[K].IQLEAK.[IV]		0.171749	0.00908645	4	5	24	Q5SX40; Q5SX39; Q02566; Q91Z83	Q5SX40 [920-925]; Q5SX39 [917-922]; Q02566 [915-920]; Q91Z83 [913-918]	0	701.419	1.92	K.IQLEAK.V	[915-920]
		[R].KLEDECSELK.[KR]	1xCarbamidomethyl [C6]	3.33272e-07	3.84982e-05	5	6	22	Q5SX40; P13541; Q5SX39; Q02566; Q91Z83	Q5SX40 [949-958]; P13541 [943-952]; Q5SX39 [946-955]; Q02566 [944-953]; Q91Z83 [942-951]	1	1250.59	3.73	R.KLEDECSELK.K	[944-953]
		[K].LTGAIMHYGNMK.[F]	2xOxidation [M6; M11]	2.10963e-06	3.84982e-05	1	1	368	Q02566	Q02566 [353-364]	0	1367.64	3.35	K.LTGAIMHYGNMK.F	[353-364]
		[R].RIKELTYQTEEDK.[K]		1.06564e-11	3.84982e-05	1	1	24	Q02566	Q02566 [1848-1860]	2	1652.85	4.46	R.RIKELTYQTEEDK.K	[1848-1860]
		[R].INATLETKQPR.[Q]		2.58432e-07	3.84982e-05	2	2	95	Q02566; Q91Z83	Q02566 [444-454]; Q91Z83 [443-453]	1	1270.71	4.4	R.INATLETKQPR.Q	[444-454]
		[K].VRMDLER.[A]		0.0722961	0.00377052	2	2	40	Q02566; Q91Z83	Q02566 [1046-1052]; Q91Z83 [1044-1050]	1	918.483	1.76	K.VRMDLER.A	[1046-1052]
		[K].LYDNHLGKSNNFQKPR.[N]		4.01587e-12	3.84982e-05	2	2	19	Q02566; Q91Z83	Q02566 [553-568]; Q91Z83 [552-567]	1	1930.99	4.09	K.LYDNHLGKSNNFQKPR.N	[553-568]
		[K].VTAETENGKTVTIK.[E]		2.2291e-07	3.84982e-05	1	1	12	Q02566	Q02566 [59-72]	1	1490.81	3.19	K.VTAETENGKTVTIK.E	[59-72]
		[K].IQLEAKVK.[E]		0.137923	0.0070369	2	2	3	Q02566; Q91Z83	Q02566 [915-922]; Q91Z83 [913-920]	1	928.583	1.41	K.IQLEAKVK.E	[915-922]
		[K].YEESQSELESSQKEAR.[S]		2.22687e-13	3.84982e-05	2	2	94	Q02566; Q91Z83	Q02566 [1462-1477]; Q91Z83 [1460-1475]	1	1899.86	4.87	K.YEESQSELESSQKEAR.S	[1462-1477]
		[K].EDQVMQQNPPK.[F]		3.75548e-05	3.84982e-05	2	2	72	Q02566; Q91Z83	Q02566 [73-83]; Q91Z83 [73-83]	0	1313.62	3.15	K.EDQVMQQNPPK.F	[73-83]
		[K].KGSSFQTVSALHR.[E]		1.13057e-11	3.84982e-05	2	2	190	Q02566; Q91Z83	Q02566 [642-654]; Q91Z83 [640-652]	1	1417.75	4.58	K.KGSSFQTVSALHR.E	[642-654]
		[R].INATLETK.[Q]		0.00191308	0.000150691	2	2	51	Q02566; Q91Z83	Q02566 [444-451]; Q91Z83 [443-450]	0	889.499	2.25	R.INATLETK.Q	[444-451]
		[K].LQTENGELAR.[Q]		0.00020869	3.84982e-05	1	1	80	Q02566	Q02566 [1282-1291]	0	1130.58	1.93	K.LQTENGELAR.Q	[1282-1291]
		[K].YETDAIQR.[T]		0.00321098	0.000287222	5	6	74	Q5SX40; P13541; Q5SX39; Q02566; Q91Z83	Q5SX40 [1382-1389]; P13541 [1376-1383]; Q5SX39 [1379-1386]; Q02566 [1377-1384]; Q91Z83 [1375-1382]	0	995.479	1.66	K.YETDAIQR.T	[1377-1384]
		[K].YEESQSELESSQK.[E]		6.28686e-08	3.84982e-05	2	2	190	Q02566; Q91Z83	Q02566 [1462-1474]; Q91Z83 [1460-1472]	0	1543.68	3.24	K.YEESQSELESSQK.E	[1462-1474]
		[K].EMANMKEEFGR.[V]	1xOxidation [M]	3.29777e-05	3.84982e-05	1	1	244	Q02566	Q02566 [850-860]	1	1357.59	2.83	K.EMANMKEEFGR.V	[850-860]
		[K].NALAHALQSSR.[H]		7.99757e-07	3.84982e-05	2	3	283	P13541; Q02566	P13541 [1328-1338]; Q02566 [1329-1339]	0	1167.62	3.13	K.NALAHALQSSR.H	[1329-1339]
		[R].QAEEAEEQANTNLSK.[F]		2.49748e-11	3.84982e-05	2	2	59	Q02566; Q91Z83	Q02566 [1883-1897]; Q91Z83 [1881-1895]	0	1661.76	5.31	R.QAEEAEEQANTNLSK.F	[1883-1897]
		[K].LMTNLK.[ST]		0.166674	0.00881123	2	2	37	Q5SX39; Q02566	Q5SX39 [662-667]; Q02566 [660-665]	0	719.412	0.99	K.LMTNLK.T	[660-665]
		[K].ELTYQTEEDKKNLMR.[L]	1xOxidation [M14]	2.38756e-09	3.84982e-05	1	1	62	Q02566	Q02566 [1851-1865]	2	1913.93	3.93	K.ELTYQTEEDKKNLMR.L	[1851-1865]
		[K].LEDECSELK.[KR]	1xCarbamidomethyl [C5]	7.67178e-05	3.84982e-05	5	6	118	Q5SX40; P13541; Q5SX39; Q02566; Q91Z83	Q5SX40 [950-958]; P13541 [944-952]; Q5SX39 [947-955]; Q02566 [945-953]; Q91Z83 [943-951]	0	1122.5	2.38	K.LEDECSELK.K	[945-953]
		[K].KGSSFQTVSALHRENLNK.[L]		9.17273e-17	3.84982e-05	2	2	147	Q02566; Q91Z83	Q02566 [642-659]; Q91Z83 [640-657]	2	2016.06	7.16	K.KGSSFQTVSALHRENLNK.L	[642-659]
		[K].ELTYQTEEDK.[K]		0.000355511	3.84982e-05	1	1	50	Q02566	Q02566 [1851-1860]	0	1255.57	2.42	K.ELTYQTEEDK.K	[1851-1860]
		[K].FGHTKVFFK.[A]		0.0969329	0.00508197	5	6	3	Q5SX40; P13541; Q5SX39; Q02566; Q91Z83	Q5SX40 [765-773]; P13541 [759-767]; Q5SX39 [762-770]; Q02566 [760-768]; Q91Z83 [758-766]	1	1110.61	1.41	K.FGHTKVFFK.A	[760-768]
		[R].LDEAEQIALKGGKK.[Q]		1.00858e-10	3.84982e-05	5	6	116	Q5SX40; P13541; Q5SX39; Q02566; Q91Z83	Q5SX40 [1804-1817]; P13541 [1798-1811]; Q5SX39 [1801-1814]; Q02566 [1799-1812]; Q91Z83 [1797-1810]	2	1499.84	4.11	R.LDEAEQIALKGGKK.Q	[1799-1812]
		[K].SAETEKEMANMKEEFGR.[V]	1xOxidation [M]	1.15023e-14	3.84982e-05	1	1	1489	Q02566	Q02566 [844-860]	2	2002.88	4.21	K.SAETEKEMANMKEEFGR.V	[844-860]
		[R].IKELTYQTEEDK.[K]		4.54106e-08	3.84982e-05	1	1	81	Q02566	Q02566 [1849-1860]	1	1496.75	3	R.IKELTYQTEEDK.K	[1849-1860]
		[K].KNMEQTIKDLQHR.[L]		8.31242e-12	3.84982e-05	2	2	85	Q02566; Q91Z83	Q02566 [1786-1798]; Q91Z83 [1784-1796]	2	1640.85	3.9	K.KNMEQTIKDLQHR.L	[1786-1798]
		[R].LEDEEEMNAELTAKK.[R]	1xOxidation [M7]	0.0109043	0.000549907	2	2	2	Q02566; Q91Z83	Q02566 [928-942]; Q91Z83 [926-940]	1	1765.82	1.09	R.LEDEEEMNAELTAKK.R	[928-942]
		[R].LQDLVDK.[L]		0.0137803	0.000681035	5	6	47	Q5SX40; P13541; Q5SX39; Q02566; Q91Z83	Q5SX40 [1871-1877]; P13541 [1865-1871]; Q5SX39 [1868-1874]; Q02566 [1866-1872]; Q91Z83 [1864-1870]	0	830.462	1.73	R.LQDLVDK.L	[1866-1872]
		[K].LSYTQQMEDLKR.[Q]	1xOxidation [M7]	4.40074e-07	3.84982e-05	1	1	344	Q02566	Q02566 [1308-1319]	1	1527.75	2.86	K.LSYTQQMEDLKR.Q	[1308-1319]
		[K].ANSEVAQWR.[T]		0.00240107	0.000225773	5	6	121	Q5SX40; P13541; Q5SX39; Q02566; Q91Z83	Q5SX40 [1371-1379]; P13541 [1365-1373]; Q5SX39 [1368-1376]; Q02566 [1366-1374]; Q91Z83 [1364-1372]	0	1060.52	2.45	K.ANSEVAQWR.T	[1366-1374]
		[R].EQYEEEMEAK.[A]		0.000470103	3.84982e-05	1	1	77	Q02566	Q02566 [1347-1356]	0	1285.53	1.84	R.EQYEEEMEAK.A	[1347-1356]
		[K].TVTIKEDQVMQQNPPK.[F]	1xOxidation [M10]	2.5864e-14	3.84982e-05	1	1	512	Q02566	Q02566 [68-83]	1	1871.95	3.83	K.TVTIKEDQVMQQNPPK.F	[68-83]
		[R].ELEEISER.[L]		0.0161172	0.00084362	6	7	114	Q5SX40; P13541; Q5SX39; Q02566; A2AQP0; Q91Z83	Q5SX40 [1149-1156]; P13541 [1143-1150]; Q5SX39 [1146-1153]; Q02566 [1144-1151]; A2AQP0 [1149-1156]; Q91Z83 [1142-1149]	0	1004.49	2.44	R.ELEEISER.L	[1144-1151]
		[R].VRELENELEAEQKR.[N]		1.29467e-14	3.84982e-05	2	2	312	Q02566; Q91Z83	Q02566 [1821-1834]; Q91Z83 [1819-1832]	2	1742.9	4.39	R.VRELENELEAEQKR.N	[1821-1834]
		[R].LEEAGGATSVQIEMNKK.[R]	1xOxidation [M14]	2.85483e-13	3.84982e-05	2	2	174	Q02566; Q91Z83	Q02566 [1152-1168]; Q91Z83 [1150-1166]	1	1820.91	4.55	R.LEEAGGATSVQIEMNKK.R	[1152-1168]
		[K].LTGAIMHYGNMK.[F]	1xOxidation [M]	1.6064e-09	3.84982e-05	1	1	702	Q02566	Q02566 [353-364]	0	1351.65	4.03	K.LTGAIMHYGNMK.F	[353-364]
		[K].EFDISQQNSK.[I]		0.000527915	3.84982e-05	1	1	76	Q02566	Q02566 [1086-1095]	0	1195.56	2.13	K.EFDISQQNSK.I	[1086-1095]
		[R].ELENELEAEQKR.[N]		1.4882e-06	3.84982e-05	2	2	58	Q02566; Q91Z83	Q02566 [1823-1834]; Q91Z83 [1821-1832]	1	1487.73	3.93	R.ELENELEAEQKR.N	[1823-1834]
		[K].KAITDAAMMAEELKK.[E]	2xOxidation [M8; M9]	1.20379e-13	3.84982e-05	6	7	51	Q5SX40; P13541; Q5SX39; Q02566; A2AQP0; Q91Z83	Q5SX40 [1764-1778]; P13541 [1758-1772]; Q5SX39 [1761-1775]; Q02566 [1759-1773]; A2AQP0 [1764-1778]; Q91Z83 [1757-1771]	2	1681.85	5.05	K.KAITDAAMMAEELKK.E	[1759-1773]
		[R].CIIPNER.[K]	1xCarbamidomethyl [C1]	0.0227324	0.00128703	1	1	46	Q02566	Q02566 [674-680]	0	901.456	2.31	R.CIIPNER.K	[674-680]
		[R].ADIAESQVNKLR.[VA]		1.8854e-06	3.84982e-05	5	6	74	Q5SX40; P13541; Q5SX39; Q02566; Q91Z83	Q5SX40 [1917-1928]; P13541 [1911-1922]; Q5SX39 [1914-1925]; Q02566 [1912-1923]; Q91Z83 [1910-1921]	1	1343.73	2.23	R.ADIAESQVNKLR.A	[1912-1923]
		[R].TLEDQANEYR.[V]		3.10857e-05	3.84982e-05	1	1	221	Q02566	Q02566 [1253-1262]	0	1238.56	2.19	R.TLEDQANEYR.V	[1253-1262]
		[R].VQLLHSQNTSLINQKK.[K]		9.15279e-15	3.84982e-05	2	2	136	Q02566; Q91Z83	Q02566 [1715-1730]; Q91Z83 [1713-1728]	1	1851.04	4.62	R.VQLLHSQNTSLINQKK.K	[1715-1730]
		[K].ELTYQTEEDKKNLMR.[L]		8.99751e-10	3.84982e-05	1	1	36	Q02566	Q02566 [1851-1865]	2	1897.93	4.16	K.ELTYQTEEDKKNLMR.L	[1851-1865]
		[K].EMANMKEEFGR.[V]		1.06638e-05	3.84982e-05	1	1	94	Q02566	Q02566 [850-860]	1	1341.59	2.74	K.EMANMKEEFGR.V	[850-860]
		[K].VTAETENGKTVTIKEDQVMQQNPPK.[F]	1xOxidation [M19]	7.41175e-14	3.84982e-05	1	1	11	Q02566	Q02566 [59-83]	2	2801.4	5.88	K.VTAETENGKTVTIKEDQVMQQNPPK.F	[59-83]
		[K].GSSFQTVSALHRENLNK.[L]		6.3324e-12	3.84982e-05	2	2	119	Q02566; Q91Z83	Q02566 [643-659]; Q91Z83 [641-657]	1	1887.97	4.68	K.GSSFQTVSALHRENLNK.L	[643-659]
		[K].GSSFQTVSALHR.[E]		1.11803e-05	3.84982e-05	2	2	88	Q02566; Q91Z83	Q02566 [643-654]; Q91Z83 [641-652]	0	1289.66	3.16	K.GSSFQTVSALHR.E	[643-654]
		[R].GKLSYTQQMEDLKR.[Q]		7.01839e-10	3.84982e-05	1	1	37	Q02566	Q02566 [1306-1319]	2	1696.87	3.8	R.GKLSYTQQMEDLKR.Q	[1306-1319]
		[R].VLSKANSEVAQWR.[T]		2.26901e-07	3.84982e-05	2	2	50	Q02566; Q91Z83	Q02566 [1362-1374]; Q91Z83 [1360-1372]	1	1487.8	3.72	R.VLSKANSEVAQWR.T	[1362-1374]
		[R].TLEDQANEYRVK.[L]		1.93761e-08	3.84982e-05	1	1	105	Q02566	Q02566 [1253-1264]	1	1465.73	3.3	R.TLEDQANEYRVK.L	[1253-1264]
		[K].RQAEEAEEQANTNLSKFR.[K]		1.05023e-14	3.84982e-05	2	2	38	Q02566; Q91Z83	Q02566 [1882-1899]; Q91Z83 [1880-1897]	2	2121.03	5.52	K.RQAEEAEEQANTNLSKFR.K	[1882-1899]
		[R].TECFVPDDK.[E]	1xCarbamidomethyl [C3]	0.0044049	0.000287222	1	1	4	Q02566	Q02566 [35-43]	0	1110.48	1.09	R.TECFVPDDK.E	[35-43]
		[R].VRELENELEAEQK.[R]		6.20982e-11	3.84982e-05	2	2	565	Q02566; Q91Z83	Q02566 [1821-1833]; Q91Z83 [1819-1831]	1	1586.8	4.51	R.VRELENELEAEQK.R	[1821-1833]
		[R].ELENELEAEQKRNAESVK.[G]		0.000180194	3.84982e-05	2	2	5	Q02566; Q91Z83	Q02566 [1823-1840]; Q91Z83 [1821-1838]	2	2116.05	1.88	R.ELENELEAEQKRNAESVK.G	[1823-1840]
		[R].SLNDFTTQR.[A]		0.000428364	3.84982e-05	1	1	220	Q02566	Q02566 [1271-1279]	0	1081.53	2.44	R.SLNDFTTQR.A	[1271-1279]
		[K].MVSLLQEK.[N]	1xOxidation [M1]	0.00102865	0.000116708	2	2	327	Q02566; Q91Z83	Q02566 [879-886]; Q91Z83 [877-884]	0	963.518	2.37	K.MVSLLQEK.N	[879-886]
		[K].EDQVMQQNPPKFDK.[I]		4.61397e-07	3.84982e-05	2	2	16	Q02566; Q91Z83	Q02566 [73-86]; Q91Z83 [73-86]	1	1703.81	2.83	K.EDQVMQQNPPKFDK.I	[73-86]
		[K].SEKERLEAQTRPFDIR.[T]		3.01392e-07	3.84982e-05	1	1	88	Q02566	Q02566 [19-34]	2	1975.04	2.57	K.SEKERLEAQTRPFDIR.T	[19-34]
		[K].NMEQTIKDLQHR.[L]		3.72909e-07	3.84982e-05	2	2	90	Q02566; Q91Z83	Q02566 [1787-1798]; Q91Z83 [1785-1796]	1	1512.76	3.41	K.NMEQTIKDLQHR.L	[1787-1798]
		[K].SRVIFQLK.[A]		0.00387995	0.000287222	2	2	18	Q02566; Q91Z83	Q02566 [272-279]; Q91Z83 [271-278]	1	990.609	2.52	K.SRVIFQLK.A	[272-279]
		[R].LDEAEQIALKGGK.[K]		1.73166e-08	3.84982e-05	5	6	258	Q5SX40; P13541; Q5SX39; Q02566; Q91Z83	Q5SX40 [1804-1816]; P13541 [1798-1810]; Q5SX39 [1801-1813]; Q02566 [1799-1811]; Q91Z83 [1797-1809]	1	1371.75	4.45	R.LDEAEQIALKGGK.K	[1799-1811]
		[K].VKEMTERLEDEEEMNAELTAK.[K]	2xOxidation [M4; M14]	7.35476e-13	3.84982e-05	2	2	99	Q02566; Q91Z83	Q02566 [921-941]; Q91Z83 [919-939]	2	2527.15	6.59	K.VKEMTERLEDEEEMNAELTAK.K	[921-941]
		[R].KAPGVMDNPLVMHQLR.[C]	2xOxidation [M6; M12]	6.50414e-15	3.84982e-05	1	1	706	Q02566	Q02566 [681-696]	1	1837.94	4.66	R.KAPGVMDNPLVMHQLR.C	[681-696]
		[K].TVTIKEDQVMQQNPPK.[F]		6.58487e-14	3.84982e-05	1	1	172	Q02566	Q02566 [68-83]	1	1855.96	5.07	K.TVTIKEDQVMQQNPPK.F	[68-83]
		[K].TVTIKEDQVMQQNPPKFDK.[I]	1xOxidation [M10]	1.37807e-06	3.84982e-05	1	1	14	Q02566	Q02566 [68-86]	2	2262.14	3.6	K.TVTIKEDQVMQQNPPKFDK.I	[68-86]
		[R].ELENELEAEQK.[R]		1.9651e-06	3.84982e-05	2	2	42	Q02566; Q91Z83	Q02566 [1823-1833]; Q91Z83 [1821-1831]	0	1331.63	3.15	R.ELENELEAEQK.R	[1823-1833]
		[R].TECFVPDDKEEYVKAK.[V]	1xCarbamidomethyl [C3]	9.73416e-11	3.84982e-05	1	1	102	Q02566	Q02566 [35-50]	2	1957.92	4.16	R.TECFVPDDKEEYVKAK.V	[35-50]
		[K].LTGAIMHYGNMK.[F]		4.78933e-08	3.84982e-05	1	1	83	Q02566	Q02566 [353-364]	0	1335.65	3.99	K.LTGAIMHYGNMK.F	[353-364]
		[K].ERLEAQTRPFDIR.[T]		5.6445e-05	3.84982e-05	1	1	51	Q02566	Q02566 [22-34]	1	1630.87	2.27	K.ERLEAQTRPFDIR.T	[22-34]
		[R].CNGVLEGIR.[I]	1xCarbamidomethyl [C1]	0.000298362	3.84982e-05	9	11	60	Q5SX40; P13541; Q5SX39; Q02566; O08638; Q8VDD5; Q6URW6; A2AQP0; Q91Z83	Q5SX40 [702-710]; P13541 [696-704]; Q5SX39 [699-707]; Q02566 [697-705]; O08638 [701-709]; Q8VDD5 [694-702]; Q6URW6 [722-730]; A2AQP0 [702-710]; Q91Z83 [695-703]	0	1017.51	1.79	R.CNGVLEGIR.I	[697-705]
		[R].KLAEQELIETSER.[V]		1.66743e-10	3.84982e-05	2	2	55	Q02566; Q91Z83	Q02566 [1702-1714]; Q91Z83 [1700-1712]	1	1545.81	4.37	R.KLAEQELIETSER.V	[1702-1714]
		[R].LEEAGGATSVQIEMNKK.[R]		2.21374e-13	3.84982e-05	2	2	145	Q02566; Q91Z83	Q02566 [1152-1168]; Q91Z83 [1150-1166]	1	1804.91	5.07	R.LEEAGGATSVQIEMNKK.R	[1152-1168]
		[R].QAEEAEEQANTNLSKFR.[K]		2.54806e-09	3.84982e-05	2	2	4	Q02566; Q91Z83	Q02566 [1883-1899]; Q91Z83 [1881-1897]	1	1964.93	3.92	R.QAEEAEEQANTNLSKFR.K	[1883-1899]
		[R].VIFQLKAER.[ND]		0.00319268	0.000287222	2	2	52	Q02566; Q91Z83	Q02566 [274-282]; Q91Z83 [273-281]	1	1103.66	2.24	R.VIFQLKAER.N	[274-282]
		[K].VTAETENGKTVTIKEDQVMQQNPPK.[F]		1.31979e-15	3.84982e-05	1	1	9	Q02566	Q02566 [59-83]	2	2785.4	8.3	K.VTAETENGKTVTIKEDQVMQQNPPK.F	[59-83]
		[R].LEDEEEMNAELTAKK.[R]		3.64011e-10	3.84982e-05	2	2	43	Q02566; Q91Z83	Q02566 [928-942]; Q91Z83 [926-940]	1	1749.82	3.66	R.LEDEEEMNAELTAKK.R	[928-942]
		[K].KALQEAHQQALDDLQAEEDK.[V]		4.13672e-15	3.84982e-05	2	2	28	Q02566; Q91Z83	Q02566 [999-1018]; Q91Z83 [997-1016]	1	2280.11	5.58	K.KALQEAHQQALDDLQAEEDK.V	[999-1018]
		[R].LEEAGGATSVQIEMNK.[K]	1xOxidation [M14]	4.38844e-12	3.84982e-05	2	2	113	Q02566; Q91Z83	Q02566 [1152-1167]; Q91Z83 [1150-1165]	0	1692.81	4.42	R.LEEAGGATSVQIEMNK.K	[1152-1167]
		[K].SAETEKEMANMKEEFGR.[V]		8.7556e-15	3.84982e-05	1	1	278	Q02566	Q02566 [844-860]	2	1986.89	4.9	K.SAETEKEMANMKEEFGR.V	[844-860]
		[K].KAITDAAMMAEELK.[K]	2xOxidation [M8; M9]	2.58174e-13	3.84982e-05	6	7	356	Q5SX40; P13541; Q5SX39; Q02566; A2AQP0; Q91Z83	Q5SX40 [1764-1777]; P13541 [1758-1771]; Q5SX39 [1761-1774]; Q02566 [1759-1772]; A2AQP0 [1764-1777]; Q91Z83 [1757-1770]	1	1553.75	3.45	K.KAITDAAMMAEELK.K	[1759-1772]
		[R].ENQSILITGESGAGKTVNTK.[R]		1.85381e-13	3.84982e-05	5	6	7	Q5SX40; P13541; Q5SX39; Q02566; Q91Z83	Q5SX40 [171-190]; P13541 [171-190]; Q5SX39 [171-190]; Q02566 [170-189]; Q91Z83 [170-189]	1	2047.07	4.79	R.ENQSILITGESGAGKTVNTK.R	[170-189]
		[R].LEDEEEMNAELTAK.[K]	1xOxidation [M7]	2.0631e-10	3.84982e-05	2	2	245	Q02566; Q91Z83	Q02566 [928-941]; Q91Z83 [926-939]	0	1637.72	3.88	R.LEDEEEMNAELTAK.K	[928-941]
		[R].RDLEEATLQHEATAAALRK.[K]		1.74153e-15	3.84982e-05	3	4	95	Q5SX39; Q02566; Q91Z83	Q5SX39 [1180-1198]; Q02566 [1178-1196]; Q91Z83 [1176-1194]	2	2123.12	5.37	R.RDLEEATLQHEATAAALRK.K	[1178-1196]
		[K].EMTERLEDEEEMNAELTAK.[K]	2xOxidation [M2; M12]	0.000318179	3.84982e-05	2	2	5	Q02566; Q91Z83	Q02566 [923-941]; Q91Z83 [921-939]	1	2299.99	1.91	K.EMTERLEDEEEMNAELTAK.K	[923-941]
		[R].LEAQTRPFDIR.[T]		0.00360071	0.000287222	1	1	165	Q02566	Q02566 [24-34]	0	1345.72	2.27	R.LEAQTRPFDIR.T	[24-34]
		[K].NALAHALQSSRHDCDLLR.[E]	1xCarbamidomethyl [C14]	1.97943e-10	3.84982e-05	2	3	54	P13541; Q02566	P13541 [1328-1345]; Q02566 [1329-1346]	1	2077.04	4	K.NALAHALQSSRHDCDLLR.E	[1329-1346]
		[K].YETDAIQRTEELEEAKK.[K]		8.45028e-15	3.84982e-05	5	6	147	Q5SX40; P13541; Q5SX39; Q02566; Q91Z83	Q5SX40 [1382-1398]; P13541 [1376-1392]; Q5SX39 [1379-1395]; Q02566 [1377-1393]; Q91Z83 [1375-1391]	2	2053.01	4.89	K.YETDAIQRTEELEEAKK.K	[1377-1393]
		[R].QLEEEGKAKNALAHALQSSR.[H]		1.78767e-06	3.84982e-05	1	1	2	Q02566	Q02566 [1320-1339]	2	2180.14	3.71	R.QLEEEGKAKNALAHALQSSR.H	[1320-1339]
		[R].KVQHELDEAEERADIAESQVNK.[L]		8.81406e-15	3.84982e-05	2	2	35	Q02566; Q91Z83	Q02566 [1900-1921]; Q91Z83 [1898-1919]	2	2538.24	4.85	R.KVQHELDEAEERADIAESQVNK.L	[1900-1921]
		[K].KMEGDLNEMEIQLSQANR.[I]	2xOxidation [M2; M9]	4.10928e-15	3.84982e-05	1	1	526	Q02566	Q02566 [1619-1636]	1	2137.99	4.55	K.KMEGDLNEMEIQLSQANR.I	[1619-1636]
		[K].LSYTQQMEDLKR.[Q]		2.74178e-07	3.84982e-05	1	1	109	Q02566	Q02566 [1308-1319]	1	1511.75	3.4	K.LSYTQQMEDLKR.Q	[1308-1319]
		[R].VQLLHSQNTSLINQK.[K]		1.33902e-13	3.84982e-05	2	2	364	Q02566; Q91Z83	Q02566 [1715-1729]; Q91Z83 [1713-1727]	0	1722.95	5.24	R.VQLLHSQNTSLINQK.K	[1715-1729]
		[R].HDCDLLREQYEEEMEAK.[A]	1xCarbamidomethyl [C3]; 1xOxidation [M14]	3.53863e-14	3.84982e-05	1	1	874	Q02566	Q02566 [1340-1356]	1	2210.93	5.33	R.HDCDLLREQYEEEMEAK.A	[1340-1356]
		[K].MRRDLEEATLQHEATAAALR.[K]	1xOxidation [M1]	3.20914e-09	3.84982e-05	3	3	2	Q5SX39; Q02566; Q91Z83	Q5SX39 [1178-1197]; Q02566 [1176-1195]; Q91Z83 [1174-1193]	2	2298.16	4.44	K.MRRDLEEATLQHEATAAALR.K	[1176-1195]
		[K].EMTERLEDEEEMNAELTAKK.[R]	1xOxidation [M]	2.87872e-05	3.84982e-05	2	2	8	Q02566; Q91Z83	Q02566 [923-942]; Q91Z83 [921-940]	2	2412.09	3.72	K.EMTERLEDEEEMNAELTAKK.R	[923-942]
		[K].LSYTQQMEDLK.[R]	1xOxidation [M7]	2.51919e-06	3.84982e-05	1	1	528	Q02566	Q02566 [1308-1318]	0	1371.65	2.43	K.LSYTQQMEDLK.R	[1308-1318]
		[R].ENQSILITGESGAGK.[T]		1.67128e-08	3.84982e-05	5	6	61	Q5SX40; P13541; Q5SX39; Q02566; Q91Z83	Q5SX40 [171-185]; P13541 [171-185]; Q5SX39 [171-185]; Q02566 [170-184]; Q91Z83 [170-184]	0	1503.76	3.53	R.ENQSILITGESGAGK.T	[170-184]
		[K].KAITDAAMMAEELKK.[E]	1xOxidation [M]	2.55622e-15	3.84982e-05	6	7	262	Q5SX40; P13541; Q5SX39; Q02566; A2AQP0; Q91Z83	Q5SX40 [1764-1778]; P13541 [1758-1772]; Q5SX39 [1761-1775]; Q02566 [1759-1773]; A2AQP0 [1764-1778]; Q91Z83 [1757-1771]	2	1665.86	5.85	K.KAITDAAMMAEELKK.E	[1759-1773]
		[K].MVSLLQEK.[N]		0.00179724	0.000150691	2	2	82	Q02566; Q91Z83	Q02566 [879-886]; Q91Z83 [877-884]	0	947.523	1.85	K.MVSLLQEK.N	[879-886]
		[R].KGAEKLLGSLDIDHNQYK.[F]		9.46247e-15	3.84982e-05	2	2	19	Q02566; Q91Z83	Q02566 [742-759]; Q91Z83 [740-757]	2	2029.07	5.61	R.KGAEKLLGSLDIDHNQYK.F	[742-759]
		[R].KKHADSVAELGEQIDNLQR.[V]		1.05385e-05	3.84982e-05	4	5	9	Q5SX40; Q5SX39; Q02566; Q91Z83	Q5SX40 [1201-1219]; Q5SX39 [1198-1216]; Q02566 [1196-1214]; Q91Z83 [1194-1212]	2	2151.12	3.47	R.KKHADSVAELGEQIDNLQR.V	[1196-1214]
		[R].TECFVPDDKEEYVK.[A]	1xCarbamidomethyl [C3]	1.08527e-08	3.84982e-05	1	1	210	Q02566	Q02566 [35-48]	1	1758.79	3.19	R.TECFVPDDKEEYVK.A	[35-48]
		[R].TKYETDAIQRTEELEEAK.[K]		2.0705e-15	3.84982e-05	5	6	80	Q5SX40; P13541; Q5SX39; Q02566; Q91Z83	Q5SX40 [1380-1397]; P13541 [1374-1391]; Q5SX39 [1377-1394]; Q02566 [1375-1392]; Q91Z83 [1373-1390]	2	2154.06	5.24	R.TKYETDAIQRTEELEEAK.K	[1375-1392]
		[K].VKEMTERLEDEEEMNAELTAK.[K]	1xOxidation [M]	3.84472e-15	3.84982e-05	2	2	442	Q02566; Q91Z83	Q02566 [921-941]; Q91Z83 [919-939]	2	2511.16	6.35	K.VKEMTERLEDEEEMNAELTAK.K	[921-941]
		[R].AQLEFNQIK.[A]		0.002832	0.000287222	2	2	106	Q02566; Q91Z83	Q02566 [1563-1571]; Q91Z83 [1561-1569]	0	1090.59	1.88	R.AQLEFNQIK.A	[1563-1571]
		[R].KAPGVMDNPLVMHQLR.[C]	1xOxidation [M]	2.91118e-14	3.84982e-05	1	1	959	Q02566	Q02566 [681-696]	1	1821.95	3.22	R.KAPGVMDNPLVMHQLR.C	[681-696]
		[K].TVTIKEDQVMQQNPPKFDK.[I]		1.12132e-13	3.84982e-05	1	1	37	Q02566	Q02566 [68-86]	2	2246.15	3.65	K.TVTIKEDQVMQQNPPKFDK.I	[68-86]
		[K].MRRDLEEATLQHEATAAALR.[K]		7.83588e-18	3.84982e-05	3	3	20	Q5SX39; Q02566; Q91Z83	Q5SX39 [1178-1197]; Q02566 [1176-1195]; Q91Z83 [1174-1193]	2	2282.17	5.74	K.MRRDLEEATLQHEATAAALR.K	[1176-1195]
		[R].ENLNKLMTNLK.[ST]		0.000191096	3.84982e-05	2	2	9	Q5SX39; Q02566	Q5SX39 [657-667]; Q02566 [655-665]	1	1317.72	2.15	R.ENLNKLMTNLK.T	[655-665]
		[K].APGVMDNPLVMHQLR.[C]	2xOxidation [M5; M11]	1.91829e-09	3.84982e-05	1	1	42	Q02566	Q02566 [682-696]	0	1709.85	3.22	K.APGVMDNPLVMHQLR.C	[682-696]
		[R].CIIPNERKAPGVMDNPLVMHQLR.[C]	1xCarbamidomethyl [C1]; 1xOxidation [M]	2.86176e-05	3.84982e-05	1	1	12	Q02566	Q02566 [674-696]	2	2704.38	3.35	R.CIIPNERKAPGVMDNPLVMHQLR.C	[674-696]
		[R].LDEAEQIALK.[G]		2.19349e-05	3.84982e-05	5	6	332	Q5SX40; P13541; Q5SX39; Q02566; Q91Z83	Q5SX40 [1804-1813]; P13541 [1798-1807]; Q5SX39 [1801-1810]; Q02566 [1799-1808]; Q91Z83 [1797-1806]	0	1129.61	1.98	R.LDEAEQIALK.G	[1799-1808]
		[K].NSQAHLKDTQLQLDDAVHANDDLK.[E]		3.47923e-18	3.84982e-05	1	1	30	Q02566	Q02566 [1647-1670]	1	2689.32	7.65	K.NSQAHLKDTQLQLDDAVHANDDLK.E	[1647-1670]
		[K].KKMEGDLNEMEIQLSQANR.[I]	1xOxidation [M]	5.21015e-15	3.84982e-05	1	1	17	Q02566	Q02566 [1618-1636]	2	2250.09	4.37	K.KKMEGDLNEMEIQLSQANR.I	[1618-1636]
		[K].KAITDAAMMAEELKK.[E]		1.65976e-14	3.84982e-05	6	7	124	Q5SX40; P13541; Q5SX39; Q02566; A2AQP0; Q91Z83	Q5SX40 [1764-1778]; P13541 [1758-1772]; Q5SX39 [1761-1775]; Q02566 [1759-1773]; A2AQP0 [1764-1778]; Q91Z83 [1757-1771]	2	1649.86	6.58	K.KAITDAAMMAEELKK.E	[1759-1773]
		[K].AITDAAMMAEELKKEQDTSAHLER.[M]	2xOxidation [M7; M8]	3.43725e-11	3.84982e-05	6	7	9	Q5SX40; P13541; Q5SX39; Q02566; A2AQP0; Q91Z83	Q5SX40 [1765-1788]; P13541 [1759-1782]; Q5SX39 [1762-1785]; Q02566 [1760-1783]; A2AQP0 [1765-1788]; Q91Z83 [1758-1781]	2	2720.29	6.47	K.AITDAAMMAEELKKEQDTSAHLER.M	[1760-1783]
		[K].VQHELDEAEERADIAESQVNK.[L]		1.54489e-16	3.84982e-05	2	2	244	Q02566; Q91Z83	Q02566 [1901-1921]; Q91Z83 [1899-1919]	1	2410.15	6.94	K.VQHELDEAEERADIAESQVNK.L	[1901-1921]
		[R].EQYEEEMEAKAELQR.[V]		2.96479e-11	3.84982e-05	1	1	16	Q02566	Q02566 [1347-1361]	1	1882.85	4.86	R.EQYEEEMEAKAELQR.V	[1347-1361]
		[K].ALQEAHQQALDDLQAEEDK.[V]		2.8245e-16	3.84982e-05	2	2	45	Q02566; Q91Z83	Q02566 [1000-1018]; Q91Z83 [998-1016]	0	2152.02	6.93	K.ALQEAHQQALDDLQAEEDK.V	[1000-1018]
		[K].LMATLFSTYASADTGDSGKGKGGK.[K]	1xOxidation [M2]	2.43447e-15	3.84982e-05	1	1	6	Q02566	Q02566 [617-640]	2	2379.15	6.5	K.LMATLFSTYASADTGDSGKGKGGK.K	[617-640]
		[R].RDLEEATLQHEATAAALR.[K]		3.21953e-15	3.84982e-05	3	4	113	Q5SX39; Q02566; Q91Z83	Q5SX39 [1180-1197]; Q02566 [1178-1195]; Q91Z83 [1176-1193]	1	1995.03	4.31	R.RDLEEATLQHEATAAALR.K	[1178-1195]
		[K].LLGSLDIDHNQYKFGHTK.[V]		1.51414e-09	3.84982e-05	2	2	23	Q02566; Q91Z83	Q02566 [747-764]; Q91Z83 [745-762]	1	2086.07	4.22	K.LLGSLDIDHNQYKFGHTK.V	[747-764]
		[R].ILYGDFR.[Q]		0.0487219	0.0029042	2	2	168	Q02566; Q91Z83	Q02566 [715-721]; Q91Z83 [713-719]	0	883.467	1.37	R.ILYGDFR.Q	[715-721]
		[R].LQDAEEAVEAVNAK.[C]		1.25305e-09	3.84982e-05	2	2	307	Q02566; Q91Z83	Q02566 [1399-1412]; Q91Z83 [1397-1410]	0	1486.74	3.33	R.LQDAEEAVEAVNAK.C	[1399-1412]
		[K].LAEQELIETSER.[V]		1.94559e-07	3.84982e-05	2	2	321	Q02566; Q91Z83	Q02566 [1703-1714]; Q91Z83 [1701-1712]	0	1417.72	3.56	K.LAEQELIETSER.V	[1703-1714]
		[K].EMTERLEDEEEMNAELTAKK.[R]		3.29353e-07	3.84982e-05	2	2	29	Q02566; Q91Z83	Q02566 [923-942]; Q91Z83 [921-940]	2	2396.1	3.81	K.EMTERLEDEEEMNAELTAKK.R	[923-942]
		[K].NAYEESLEHLETFKRENK.[N]		5.83969e-13	3.84982e-05	2	2	41	Q02566; Q91Z83	Q02566 [1488-1505]; Q91Z83 [1486-1503]	2	2237.08	5	K.NAYEESLEHLETFKRENK.N	[1488-1505]
		[K].LEQQVDDLEGSLEQEKKVR.[M]		6.27734e-15	3.84982e-05	2	2	21	Q02566; Q91Z83	Q02566 [1029-1047]; Q91Z83 [1027-1045]	2	2243.15	6.27	K.LEQQVDDLEGSLEQEKKVR.M	[1029-1047]
		[K].YETDAIQRTEELEEAK.[K]		2.76027e-14	3.84982e-05	5	6	120	Q5SX40; P13541; Q5SX39; Q02566; Q91Z83	Q5SX40 [1382-1397]; P13541 [1376-1391]; Q5SX39 [1379-1394]; Q02566 [1377-1392]; Q91Z83 [1375-1390]	1	1924.91	4.38	K.YETDAIQRTEELEEAK.K	[1377-1392]
		[R].LEDEEEMNAELTAK.[K]		1.40208e-09	3.84982e-05	2	2	59	Q02566; Q91Z83	Q02566 [928-941]; Q91Z83 [926-939]	0	1621.73	3.7	R.LEDEEEMNAELTAK.K	[928-941]
		[K].IEDEQALALQLQKK.[L]		4.40873e-08	3.84982e-05	1	1	61	Q02566	Q02566 [1096-1109]	1	1626.91	3.15	K.IEDEQALALQLQKK.L	[1096-1109]
		[R].LEEAGGATSVQIEMNK.[K]		7.03106e-11	3.84982e-05	2	2	75	Q02566; Q91Z83	Q02566 [1152-1167]; Q91Z83 [1150-1165]	0	1676.82	3.86	R.LEEAGGATSVQIEMNK.K	[1152-1167]
		[R].MVDSLQTSLDAETR.[S]	1xOxidation [M1]	2.17198e-09	3.84982e-05	2	2	704	Q02566; Q91Z83	Q02566 [1595-1608]; Q91Z83 [1593-1606]	0	1581.74	4.33	R.MVDSLQTSLDAETR.S	[1595-1608]
		[K].EMTERLEDEEEMNAELTAK.[K]	1xOxidation [M]	9.79681e-08	3.84982e-05	2	2	54	Q02566; Q91Z83	Q02566 [923-941]; Q91Z83 [921-939]	1	2284	1.9	K.EMTERLEDEEEMNAELTAK.K	[923-941]
		[K].AITDAAMMAEELK.[K]	2xOxidation [M7; M8]	3.0318e-07	3.84982e-05	6	7	90	Q5SX40; P13541; Q5SX39; Q02566; A2AQP0; Q91Z83	Q5SX40 [1765-1777]; P13541 [1759-1771]; Q5SX39 [1762-1774]; Q02566 [1760-1772]; A2AQP0 [1765-1777]; Q91Z83 [1758-1770]	0	1425.66	2.47	K.AITDAAMMAEELK.K	[1760-1772]
		[R].HDCDLLREQYEEEMEAK.[A]	1xCarbamidomethyl [C3]	2.0751e-15	3.84982e-05	1	1	213	Q02566	Q02566 [1340-1356]	1	2194.94	4.38	R.HDCDLLREQYEEEMEAK.A	[1340-1356]
		[K].LTQESIMDLENDK.[LQ]	1xOxidation [M7]	4.46119e-08	3.84982e-05	2	2	163	Q02566; Q91Z83	Q02566 [1063-1075]; Q91Z83 [1061-1073]	0	1551.72	3.32	K.LTQESIMDLENDK.L	[1063-1075]
		[K].LSYTQQMEDLK.[R]		1.94893e-05	3.84982e-05	1	1	111	Q02566	Q02566 [1308-1318]	0	1355.65	3.37	K.LSYTQQMEDLK.R	[1308-1318]
		[K].LQQFFNHHMFVLEQEEYKK.[E]	1xOxidation [M9]	4.00662e-14	3.84982e-05	5	6	167	Q5SX40; P13541; Q5SX39; Q02566; Q91Z83	Q5SX40 [488-506]; P13541 [486-504]; Q5SX39 [488-506]; Q02566 [486-504]; Q91Z83 [485-503]	1	2511.21	5.89	K.LQQFFNHHMFVLEQEEYKK.E	[486-504]
		[K].VKEMTERLEDEEEMNAELTAK.[K]		4.10009e-16	3.84982e-05	2	2	724	Q02566; Q91Z83	Q02566 [921-941]; Q91Z83 [919-939]	2	2495.16	4.01	K.VKEMTERLEDEEEMNAELTAK.K	[921-941]
		[K].KKMEGDLNEMEIQLSQANR.[I]		6.95157e-16	3.84982e-05	1	1	52	Q02566	Q02566 [1618-1636]	2	2234.09	6.16	K.KKMEGDLNEMEIQLSQANR.I	[1618-1636]
		[R].KAPGVMDNPLVMHQLR.[C]		1.21312e-14	3.84982e-05	1	1	137	Q02566	Q02566 [681-696]	1	1805.95	4.24	R.KAPGVMDNPLVMHQLR.C	[681-696]
		[R].SLSTELFK.[ILV]		0.00606703	0.000390975	5	5	83	Q5SX40; P13541; Q5SX39; Q02566; Q91Z83	Q5SX40 [1483-1490]; P13541 [1477-1484]; Q5SX39 [1480-1487]; Q02566 [1478-1485]; Q91Z83 [1476-1483]	0	924.504	2.19	R.SLSTELFK.L	[1478-1485]
		[K].LLGSLDIDHNQYK.[F]		7.30188e-09	3.84982e-05	2	2	170	Q02566; Q91Z83	Q02566 [747-759]; Q91Z83 [745-757]	0	1515.78	2.27	K.LLGSLDIDHNQYK.F	[747-759]
		[K].LEQQVDDLEGSLEQEKK.[ILV]		2.66403e-14	3.84982e-05	4	5	111	Q5SX40; Q5SX39; Q02566; Q91Z83	Q5SX40 [1034-1050]; Q5SX39 [1031-1047]; Q02566 [1029-1045]; Q91Z83 [1027-1043]	1	1987.98	5.05	K.LEQQVDDLEGSLEQEKK.V	[1029-1045]
		[K].KHADSVAELGEQIDNLQR.[V]		1.82049e-16	3.84982e-05	4	5	256	Q5SX40; Q5SX39; Q02566; Q91Z83	Q5SX40 [1202-1219]; Q5SX39 [1199-1216]; Q02566 [1197-1214]; Q91Z83 [1195-1212]	1	2023.02	5.59	K.KHADSVAELGEQIDNLQR.V	[1197-1214]
		[K].ILRAQLEFNQIK.[A]		0.0010054	0.000116708	2	2	12	Q02566; Q91Z83	Q02566 [1560-1571]; Q91Z83 [1558-1569]	1	1472.86	1.95	K.ILRAQLEFNQIK.A	[1560-1571]
		[K].EALISQLTR.[G]		0.00264488	0.000262339	2	2	74	Q02566; Q91Z83	Q02566 [1297-1305]; Q91Z83 [1295-1303]	0	1030.59	1.6	K.EALISQLTR.G	[1297-1305]
		[K].KAITDAAMMAEELK.[K]	1xOxidation [M]	1.18388e-14	3.84982e-05	6	7	549	Q5SX40; P13541; Q5SX39; Q02566; A2AQP0; Q91Z83	Q5SX40 [1764-1777]; P13541 [1758-1771]; Q5SX39 [1761-1774]; Q02566 [1759-1772]; A2AQP0 [1764-1777]; Q91Z83 [1757-1770]	1	1537.76	5.25	K.KAITDAAMMAEELK.K	[1759-1772]
		[K].MFNWMVTR.[I]	2xOxidation [M1; M5]	0.000716849	7.93501e-05	2	2	480	Q02566; Q91Z83	Q02566 [436-443]; Q91Z83 [435-442]	0	1116.5	1.86	K.MFNWMVTR.I	[436-443]
		[R].DLEEATLQHEATAAALRK.[K]		2.77664e-14	3.84982e-05	3	4	345	Q5SX39; Q02566; Q91Z83	Q5SX39 [1181-1198]; Q02566 [1179-1196]; Q91Z83 [1177-1194]	1	1967.02	5.39	R.DLEEATLQHEATAAALRK.K	[1179-1196]
		[K].MEGDLNEMEIQLSQANR.[I]	2xOxidation [M1; M8]	6.12265e-13	3.84982e-05	1	1	354	Q02566	Q02566 [1620-1636]	0	2009.89	4.32	K.MEGDLNEMEIQLSQANR.I	[1620-1636]
		[K].LKNAYEESLEHLETFKR.[E]		2.08433e-15	3.84982e-05	2	2	112	Q02566; Q91Z83	Q02566 [1486-1502]; Q91Z83 [1484-1500]	2	2107.08	5.27	K.LKNAYEESLEHLETFKR.E	[1486-1502]
		[K].AITDAAMMAEELKK.[E]	1xOxidation [M]	1.3913e-08	3.84982e-05	6	7	115	Q5SX40; P13541; Q5SX39; Q02566; A2AQP0; Q91Z83	Q5SX40 [1765-1778]; P13541 [1759-1772]; Q5SX39 [1762-1775]; Q02566 [1760-1773]; A2AQP0 [1765-1778]; Q91Z83 [1758-1771]	1	1537.76	4.27	K.AITDAAMMAEELKK.E	[1760-1773]
		[R].IEELEEELEAERTAR.[A]		5.80525e-13	3.84982e-05	2	2	70	Q02566; Q91Z83	Q02566 [1117-1131]; Q91Z83 [1115-1129]	1	1816.89	3.85	R.IEELEEELEAERTAR.A	[1117-1131]
		[R].AQLEFNQIKAEIERK.[L]		1.04313e-09	3.84982e-05	2	2	48	Q02566; Q91Z83	Q02566 [1563-1577]; Q91Z83 [1561-1575]	2	1816.99	3.65	R.AQLEFNQIKAEIERK.L	[1563-1577]
		[K].ILAEWKQKYEESQSELESSQK.[E]		2.4479e-13	3.84982e-05	2	2	10	Q02566; Q91Z83	Q02566 [1454-1474]; Q91Z83 [1452-1472]	2	2540.25	3.86	K.ILAEWKQKYEESQSELESSQK.E	[1454-1474]
		[K].AGVYKLTGAIMHYGNMK.[F]		4.29785e-07	3.84982e-05	1	1	7	Q02566	Q02566 [348-364]	1	1853.94	4.44	K.AGVYKLTGAIMHYGNMK.F	[348-364]
		[K].LMATLFSTYASADTGDSGKGKGGK.[K]		8.24436e-14	3.84982e-05	1	1	11	Q02566	Q02566 [617-640]	2	2363.15	6.58	K.LMATLFSTYASADTGDSGKGKGGK.K	[617-640]
		[K].APGVMDNPLVMHQLR.[C]	1xOxidation [M]	1.6064e-09	3.84982e-05	1	1	111	Q02566	Q02566 [682-696]	0	1693.85	3.86	K.APGVMDNPLVMHQLR.C	[682-696]
		[K].NKDPLNETVVGLYQK.[S]		5.05776e-12	3.84982e-05	5	5	133	Q5SX40; P13541; Q5SX39; Q02566; Q91Z83	Q5SX40 [600-614]; P13541 [598-612]; Q5SX39 [600-614]; Q02566 [598-612]; Q91Z83 [597-611]	1	1717.91	4.15	K.NKDPLNETVVGLYQK.S	[598-612]
		[K].GAEKLLGSLDIDHNQYK.[F]		3.55962e-14	3.84982e-05	2	2	44	Q02566; Q91Z83	Q02566 [743-759]; Q91Z83 [741-757]	1	1900.98	6.19	K.GAEKLLGSLDIDHNQYK.F	[743-759]
		[R].LQDAEEAVEAVNAKCSSLEK.[T]	1xCarbamidomethyl [C15]	5.93352e-12	3.84982e-05	2	2	34	Q02566; Q91Z83	Q02566 [1399-1418]; Q91Z83 [1397-1416]	1	2191.05	4.08	R.LQDAEEAVEAVNAKCSSLEK.T	[1399-1418]
		[K].VQHELDEAEERADIAESQVNKLR.[A]		3.66159e-15	3.84982e-05	2	2	124	Q02566; Q91Z83	Q02566 [1901-1923]; Q91Z83 [1899-1921]	2	2679.33	6.07	K.VQHELDEAEERADIAESQVNKLR.A	[1901-1923]
		[K].NALAHALQSSRHDCDLLREQYEEEMEAK.[A]	1xCarbamidomethyl [C14]; 1xOxidation [M25]	3.07189e-11	3.84982e-05	1	1	35	Q02566	Q02566 [1329-1356]	2	3359.54	5.69	K.NALAHALQSSRHDCDLLREQYEEEMEAK.A	[1329-1356]
		[K].KAITDAAMMAEELK.[K]		1.99837e-12	3.84982e-05	6	7	42	Q5SX40; P13541; Q5SX39; Q02566; A2AQP0; Q91Z83	Q5SX40 [1764-1777]; P13541 [1758-1771]; Q5SX39 [1761-1774]; Q02566 [1759-1772]; A2AQP0 [1764-1777]; Q91Z83 [1757-1770]	1	1521.77	5.91	K.KAITDAAMMAEELK.K	[1759-1772]
		[K].NAYEESLEHLETFKR.[E]		2.26265e-12	3.84982e-05	2	2	87	Q02566; Q91Z83	Q02566 [1488-1502]; Q91Z83 [1486-1500]	1	1865.9	5.57	K.NAYEESLEHLETFKR.E	[1488-1502]
		[R].QLEEKEALISQLTR.[G]		5.95797e-11	3.84982e-05	1	1	247	Q02566	Q02566 [1292-1305]	1	1657.91	3.33	R.QLEEKEALISQLTR.G	[1292-1305]
		[K].KMEGDLNEMEIQLSQANR.[I]	1xOxidation [M]	2.06591e-15	3.84982e-05	1	1	725	Q02566	Q02566 [1619-1636]	1	2121.99	5.56	K.KMEGDLNEMEIQLSQANR.I	[1619-1636]
		[R].MVDSLQTSLDAETR.[S]		2.26379e-09	3.84982e-05	2	2	353	Q02566; Q91Z83	Q02566 [1595-1608]; Q91Z83 [1593-1606]	0	1565.75	3.94	R.MVDSLQTSLDAETR.S	[1595-1608]
		[K].VKLEQQVDDLEGSLEQEKK.[V]		9.29583e-16	3.84982e-05	2	2	102	Q02566; Q91Z83	Q02566 [1027-1045]; Q91Z83 [1025-1043]	2	2215.15	5.25	K.VKLEQQVDDLEGSLEQEKK.V	[1027-1045]
		[R].TLEDQANEYRVKLEEAQR.[S]		3.43725e-11	3.84982e-05	1	1	35	Q02566	Q02566 [1253-1270]	2	2192.09	2.46	R.TLEDQANEYRVKLEEAQR.S	[1253-1270]
		[R].HDCDLLREQYEEEMEAKAELQR.[V]	1xCarbamidomethyl [C3]; 1xOxidation [M14]	5.91215e-17	3.84982e-05	1	1	78	Q02566	Q02566 [1340-1361]	2	2808.26	5.88	R.HDCDLLREQYEEEMEAKAELQR.V	[1340-1361]
		[R].LQDLVDKLQLKVK.[A]		3.46703e-06	3.84982e-05	2	2	22	Q02566; Q91Z83	Q02566 [1866-1878]; Q91Z83 [1864-1876]	2	1539.95	2.77	R.LQDLVDKLQLKVK.A	[1866-1878]
		[K].LRSDLSRELEEISER.[L]		1.44156e-08	3.84982e-05	2	2	34	Q02566; Q91Z83	Q02566 [1137-1151]; Q91Z83 [1135-1149]	2	1831.95	4.21	K.LRSDLSRELEEISER.L	[1137-1151]
		[K].AITDAAMMAEELKK.[E]		1.27089e-07	3.84982e-05	6	7	60	Q5SX40; P13541; Q5SX39; Q02566; A2AQP0; Q91Z83	Q5SX40 [1765-1778]; P13541 [1759-1772]; Q5SX39 [1762-1775]; Q02566 [1760-1773]; A2AQP0 [1765-1778]; Q91Z83 [1758-1771]	1	1521.77	3.85	K.AITDAAMMAEELKK.E	[1760-1773]
		[K].SKVKLEQQVDDLEGSLEQEK.[K]		1.09299e-15	3.84982e-05	1	1	47	Q02566	Q02566 [1025-1044]	2	2302.18	7.77	K.SKVKLEQQVDDLEGSLEQEK.K	[1025-1044]
		[K].AERNYHIFYQILSNK.[K]		2.22799e-10	3.84982e-05	1	1	13	Q02566	Q02566 [280-294]	1	1895.98	3.68	K.AERNYHIFYQILSNK.K	[280-294]
		[K].LMATLFSTYASADTGDSGKGK.[G]	1xOxidation [M2]	4.75719e-15	3.84982e-05	1	1	256	Q02566	Q02566 [617-637]	1	2137.01	5.47	K.LMATLFSTYASADTGDSGKGK.G	[617-637]
		[K].LQQFFNHHMFVLEQEEYKK.[E]		4.94002e-15	3.84982e-05	5	6	127	Q5SX40; P13541; Q5SX39; Q02566; Q91Z83	Q5SX40 [488-506]; P13541 [486-504]; Q5SX39 [488-506]; Q02566 [486-504]; Q91Z83 [485-503]	1	2495.22	6.59	K.LQQFFNHHMFVLEQEEYKK.E	[486-504]
		[R].SLSTELFKLK.[N]		0.0449868	0.00276157	4	4	10	Q5SX40; P13541; Q02566; Q91Z83	Q5SX40 [1483-1492]; P13541 [1477-1486]; Q02566 [1478-1487]; Q91Z83 [1476-1485]	1	1165.68	1	R.SLSTELFKLK.N	[1478-1487]
		[K].DLQHRLDEAEQIALKGGK.[K]		2.28279e-15	3.84982e-05	5	6	274	Q5SX40; P13541; Q5SX39; Q02566; Q91Z83	Q5SX40 [1799-1816]; P13541 [1793-1810]; Q5SX39 [1796-1813]; Q02566 [1794-1811]; Q91Z83 [1792-1809]	2	2021.08	6.32	K.DLQHRLDEAEQIALKGGK.K	[1794-1811]
		[K].DTQLQLDDAVHANDDLK.[E]		9.44575e-14	3.84982e-05	1	1	41	Q02566	Q02566 [1654-1670]	0	1910.91	5.23	K.DTQLQLDDAVHANDDLK.E	[1654-1670]
		[K].KALQEAHQQALDDLQAEEDKVNTLTK.[SA]		3.86997e-20	3.84982e-05	2	2	228	Q02566; Q91Z83	Q02566 [999-1024]; Q91Z83 [997-1022]	2	2936.5	7.6	K.KALQEAHQQALDDLQAEEDKVNTLTK.S	[999-1024]
		[R].LQDLVDKLQLK.[V]		1.61965e-07	3.84982e-05	2	2	561	Q02566; Q91Z83	Q02566 [1866-1876]; Q91Z83 [1864-1874]	1	1312.78	3.97	R.LQDLVDKLQLK.V	[1866-1876]
		[K].AITDAAMMAEELKKEQDTSAHLER.[M]	1xOxidation [M]	1.52786e-14	3.84982e-05	6	7	87	Q5SX40; P13541; Q5SX39; Q02566; A2AQP0; Q91Z83	Q5SX40 [1765-1788]; P13541 [1759-1782]; Q5SX39 [1762-1785]; Q02566 [1760-1783]; A2AQP0 [1765-1788]; Q91Z83 [1758-1781]	2	2704.29	6.82	K.AITDAAMMAEELKKEQDTSAHLER.M	[1760-1783]
		[K].KDIDDLELTLAK.[VA]		2.2545e-10	3.84982e-05	5	6	114	Q5SX40; P13541; Q5SX39; Q02566; A2AQP0	Q5SX40 [959-970]; P13541 [953-964]; Q5SX39 [956-967]; Q02566 [954-965]; A2AQP0 [959-970]	1	1373.75	3.52	K.KDIDDLELTLAK.V	[954-965]
		[K].LQQFFNHHMFVLEQEEYK.[K]	1xOxidation [M9]	8.93995e-13	3.84982e-05	5	6	179	Q5SX40; P13541; Q5SX39; Q02566; Q91Z83	Q5SX40 [488-505]; P13541 [486-503]; Q5SX39 [488-505]; Q02566 [486-503]; Q91Z83 [485-502]	0	2383.12	5.09	K.LQQFFNHHMFVLEQEEYK.K	[486-503]
		[K].MFNWMVTR.[I]	1xOxidation [M]	0.000582481	7.93501e-05	2	2	294	Q02566; Q91Z83	Q02566 [436-443]; Q91Z83 [435-442]	0	1100.5	1.76	K.MFNWMVTR.I	[436-443]
		[R].HDCDLLREQYEEEMEAKAELQR.[V]	1xCarbamidomethyl [C3]	9.54599e-19	3.84982e-05	1	1	147	Q02566	Q02566 [1340-1361]	2	2792.26	9.31	R.HDCDLLREQYEEEMEAKAELQR.V	[1340-1361]
		[K].LTQESIMDLENDK.[LQ]		7.81059e-07	3.84982e-05	2	2	58	Q02566; Q91Z83	Q02566 [1063-1075]; Q91Z83 [1061-1073]	0	1535.73	3.32	K.LTQESIMDLENDK.L	[1063-1075]
		[K].LKNAYEESLEHLETFK.[R]		9.78698e-14	3.84982e-05	2	2	106	Q02566; Q91Z83	Q02566 [1486-1501]; Q91Z83 [1484-1499]	1	1950.98	5.55	K.LKNAYEESLEHLETFK.R	[1486-1501]
		[K].AITDAAMMAEELKKEQDTSAHLER.[M]		2.71991e-17	3.84982e-05	6	7	35	Q5SX40; P13541; Q5SX39; Q02566; A2AQP0; Q91Z83	Q5SX40 [1765-1788]; P13541 [1759-1782]; Q5SX39 [1762-1785]; Q02566 [1760-1783]; A2AQP0 [1765-1788]; Q91Z83 [1758-1781]	2	2688.3	6.44	K.AITDAAMMAEELKKEQDTSAHLER.M	[1760-1783]
		[R].IEELEEELEAER.[AT]		6.55262e-08	3.84982e-05	5	6	1094	Q5SX40; P13541; Q5SX39; Q02566; Q91Z83	Q5SX40 [1122-1133]; P13541 [1116-1127]; Q5SX39 [1119-1130]; Q02566 [1117-1128]; Q91Z83 [1115-1126]	0	1488.71	3.47	R.IEELEEELEAER.T	[1117-1128]
		[K].DLQHRLDEAEQIALK.[G]		4.39636e-13	3.84982e-05	5	6	152	Q5SX40; P13541; Q5SX39; Q02566; Q91Z83	Q5SX40 [1799-1813]; P13541 [1793-1807]; Q5SX39 [1796-1810]; Q02566 [1794-1808]; Q91Z83 [1792-1806]	1	1778.94	4.91	K.DLQHRLDEAEQIALK.G	[1794-1808]
		[K].NALAHALQSSRHDCDLLREQYEEEMEAK.[A]	1xCarbamidomethyl [C14]	1.18049e-12	3.84982e-05	1	1	42	Q02566	Q02566 [1329-1356]	2	3343.54	6.72	K.NALAHALQSSRHDCDLLREQYEEEMEAK.A	[1329-1356]
		[K].ALQEAHQQALDDLQAEEDKVNTLTKSK.[V]		7.29821e-12	3.84982e-05	1	1	6	Q02566	Q02566 [1000-1026]	2	3023.53	6.41	K.ALQEAHQQALDDLQAEEDKVNTLTKSK.V	[1000-1026]
		[K].LEQQVDDLEGSLEQEK.[K]		6.11162e-12	3.84982e-05	4	5	403	Q5SX40; Q5SX39; Q02566; Q91Z83	Q5SX40 [1034-1049]; Q5SX39 [1031-1046]; Q02566 [1029-1044]; Q91Z83 [1027-1042]	0	1859.89	5.14	K.LEQQVDDLEGSLEQEK.K	[1029-1044]
		[R].SDLSRELEEISER.[L]		6.80369e-06	3.84982e-05	4	5	26	Q5SX40; Q5SX39; Q02566; Q91Z83	Q5SX40 [1144-1156]; Q5SX39 [1141-1153]; Q02566 [1139-1151]; Q91Z83 [1137-1149]	1	1562.77	3.86	R.SDLSRELEEISER.L	[1139-1151]
		[K].APGVMDNPLVMHQLR.[C]		1.30066e-10	3.84982e-05	1	1	53	Q02566	Q02566 [682-696]	0	1677.86	3.78	K.APGVMDNPLVMHQLR.C	[682-696]
		[R].AQLEFNQIKAEIER.[K]		3.92395e-09	3.84982e-05	2	2	54	Q02566; Q91Z83	Q02566 [1563-1576]; Q91Z83 [1561-1574]	1	1688.9	5.13	R.AQLEFNQIKAEIER.K	[1563-1576]
		[K].IEDEQALALQLQK.[K]		6.73375e-10	3.84982e-05	1	1	337	Q02566	Q02566 [1096-1108]	0	1498.81	4.42	K.IEDEQALALQLQK.K	[1096-1108]
		[K].HADSVAELGEQIDNLQR.[V]		3.12794e-16	3.84982e-05	4	5	205	Q5SX40; Q5SX39; Q02566; Q91Z83	Q5SX40 [1203-1219]; Q5SX39 [1200-1216]; Q02566 [1198-1214]; Q91Z83 [1196-1212]	0	1894.93	5.57	K.HADSVAELGEQIDNLQR.V	[1198-1214]
		[K].KMEGDLNEMEIQLSQANR.[I]		5.84706e-16	3.84982e-05	1	1	167	Q02566	Q02566 [1619-1636]	1	2106	5.3	K.KMEGDLNEMEIQLSQANR.I	[1619-1636]
		[R].DLEEATLQHEATAAALR.[K]		2.86877e-15	3.84982e-05	3	4	186	Q5SX39; Q02566; Q91Z83	Q5SX39 [1181-1197]; Q02566 [1179-1195]; Q91Z83 [1177-1193]	0	1838.92	6.33	R.DLEEATLQHEATAAALR.K	[1179-1195]
		[K].KDIDDLELTLAKVEK.[E]		5.90347e-06	3.84982e-05	4	5	10	Q5SX40; P13541; Q5SX39; Q02566	Q5SX40 [959-973]; P13541 [953-967]; Q5SX39 [956-970]; Q02566 [954-968]	2	1729.96	3.21	K.KDIDDLELTLAKVEK.E	[954-968]
		[K].GFPNRILYGDFR.[Q]		0.00113351	0.000116708	2	2	14	Q02566; Q91Z83	Q02566 [710-721]; Q91Z83 [708-719]	1	1454.75	2.94	K.GFPNRILYGDFR.Q	[710-721]
		[K].ENQARIEELEEELEAERTAR.[A]		1.6122e-11	3.84982e-05	1	1	12	Q02566	Q02566 [1112-1131]	2	2415.17	5.81	K.ENQARIEELEEELEAERTAR.A	[1112-1131]
		[K].EMTERLEDEEEMNAELTAK.[K]		4.41447e-12	3.84982e-05	2	2	109	Q02566; Q91Z83	Q02566 [923-941]; Q91Z83 [921-939]	1	2268	2.83	K.EMTERLEDEEEMNAELTAK.K	[923-941]
		[K].LKENQARIEELEEELEAER.[T]		9.15279e-15	3.84982e-05	1	1	30	Q02566	Q02566 [1110-1128]	2	2328.17	3.83	K.LKENQARIEELEEELEAER.T	[1110-1128]
		[K].NDLQLQVQAEQDNLNDAEER.[C]		2.91118e-14	3.84982e-05	1	1	358	Q02566	Q02566 [887-906]	0	2342.09	5.57	K.NDLQLQVQAEQDNLNDAEER.C	[887-906]
		[R].RNNLLQAELEELR.[A]		3.28431e-12	3.84982e-05	2	2	88	Q02566; Q91Z83	Q02566 [1679-1691]; Q91Z83 [1677-1689]	1	1597.87	3.9	R.RNNLLQAELEELR.A	[1679-1691]
		[R].YRILNPAAIPEGQFIDSRK.[G]		2.59836e-10	3.84982e-05	2	2	34	Q02566; Q91Z83	Q02566 [724-742]; Q91Z83 [722-740]	2	2188.19	5.68	R.YRILNPAAIPEGQFIDSRK.G	[724-742]
		[K].NSQAHLKDTQLQLDDAVHANDDLKENIAIVER.[R]		1.87356e-21	3.84982e-05	1	1	219	Q02566	Q02566 [1647-1678]	2	3613.82	10.04	K.NSQAHLKDTQLQLDDAVHANDDLKENIAIVER.R	[1647-1678]
		[K].VKLEQQVDDLEGSLEQEK.[K]		6.15312e-16	3.84982e-05	2	2	120	Q02566; Q91Z83	Q02566 [1027-1044]; Q91Z83 [1025-1042]	1	2087.05	7.35	K.VKLEQQVDDLEGSLEQEK.K	[1027-1044]
		[R].LEAQTRPFDIRTECFVPDDKEEYVK.[A]	1xCarbamidomethyl [C14]	1.28769e-11	3.84982e-05	1	1	52	Q02566	Q02566 [24-48]	2	3085.49	6.02	R.LEAQTRPFDIRTECFVPDDKEEYVK.A	[24-48]
		[K].ELEEKMVSLLQEK.[N]		0.13371	0.00684116	2	2	2	Q02566; Q91Z83	Q02566 [874-886]; Q91Z83 [872-884]	1	1575.83	1.64	K.ELEEKMVSLLQEK.N	[874-886]
		[R].NFDKILAEWK.[Q]		7.98148e-06	3.84982e-05	3	3	19	Q5SX40; Q02566; Q91Z83	Q5SX40 [1455-1464]; Q02566 [1450-1459]; Q91Z83 [1448-1457]	1	1263.67	3.67	R.NFDKILAEWK.Q	[1450-1459]
		[K].ALQEAHQQALDDLQAEEDKVNTLTK.[SA]		3.40283e-19	3.84982e-05	2	2	96	Q02566; Q91Z83	Q02566 [1000-1024]; Q91Z83 [998-1022]	1	2808.4	10.63	K.ALQEAHQQALDDLQAEEDKVNTLTK.S	[1000-1024]
		[K].NAYEESLEHLETFK.[R]		2.00298e-10	3.84982e-05	2	2	217	Q02566; Q91Z83	Q02566 [1488-1501]; Q91Z83 [1486-1499]	0	1709.8	4.73	K.NAYEESLEHLETFK.R	[1488-1501]
		[K].AITDAAMMAEELK.[K]	1xOxidation [M]	8.45022e-08	3.84982e-05	6	7	228	Q5SX40; P13541; Q5SX39; Q02566; A2AQP0; Q91Z83	Q5SX40 [1765-1777]; P13541 [1759-1771]; Q5SX39 [1762-1774]; Q02566 [1760-1772]; A2AQP0 [1765-1777]; Q91Z83 [1758-1770]	0	1409.67	3.58	K.AITDAAMMAEELK.K	[1760-1772]
		[K].KEFDISQQNSKIEDEQALALQLQK.[K]		1.39193e-16	3.84982e-05	1	1	73	Q02566	Q02566 [1085-1108]	2	2803.45	8.16	K.KEFDISQQNSKIEDEQALALQLQK.K	[1085-1108]
		[K].LMATLFSTYASADTGDSGKGK.[G]		1.25985e-12	3.84982e-05	1	1	136	Q02566	Q02566 [617-637]	1	2121.02	4.2	K.LMATLFSTYASADTGDSGKGK.G	[617-637]
		[K].LQQFFNHHMFVLEQEEYK.[K]		1.21812e-13	3.84982e-05	5	6	103	Q5SX40; P13541; Q5SX39; Q02566; Q91Z83	Q5SX40 [488-505]; P13541 [486-503]; Q5SX39 [488-505]; Q02566 [486-503]; Q91Z83 [485-502]	0	2367.12	7.04	K.LQQFFNHHMFVLEQEEYK.K	[486-503]
		[K].LTQESIMDLENDKLQLEEK.[L]	1xOxidation [M7]	6.67961e-15	3.84982e-05	1	1	619	Q02566	Q02566 [1063-1081]	1	2292.13	6.56	K.LTQESIMDLENDKLQLEEK.L	[1063-1081]
		[R].ILNPAAIPEGQFIDSRK.[G]		4.11408e-09	3.84982e-05	2	2	150	Q02566; Q91Z83	Q02566 [726-742]; Q91Z83 [724-740]	1	1869.02	3.56	R.ILNPAAIPEGQFIDSRK.G	[726-742]
		[R].ELEEISERLEEAGGATSVQIEMNKK.[R]	1xOxidation [M22]	6.36118e-17	3.84982e-05	2	2	224	Q02566; Q91Z83	Q02566 [1144-1168]; Q91Z83 [1142-1166]	2	2806.38	8.67	R.ELEEISERLEEAGGATSVQIEMNKK.R	[1144-1168]
		[K].LAEQELIETSERVQLLHSQNTSLINQKK.[K]		7.38065e-16	3.84982e-05	2	2	20	Q02566; Q91Z83	Q02566 [1703-1730]; Q91Z83 [1701-1728]	2	3249.74	6.96	K.LAEQELIETSERVQLLHSQNTSLINQKK.K	[1703-1730]
		[K].RSEAPPHIFSISDNAYQYMLTDR.[E]	1xOxidation [M19]	2.23766e-15	3.84982e-05	2	2	77	Q02566; Q91Z83	Q02566 [147-169]; Q91Z83 [147-169]	1	2727.28	4.83	K.RSEAPPHIFSISDNAYQYMLTDR.E	[147-169]
		[R].KLAEQELIETSERVQLLHSQNTSLINQK.[K]		5.25258e-10	3.84982e-05	2	2	9	Q02566; Q91Z83	Q02566 [1702-1729]; Q91Z83 [1700-1727]	2	3249.74	6.12	R.KLAEQELIETSERVQLLHSQNTSLINQK.K	[1702-1729]
		[K].EFDISQQNSKIEDEQALALQLQKK.[L]		1.64485e-09	3.84982e-05	1	1	9	Q02566	Q02566 [1086-1109]	2	2803.45	4.78	K.EFDISQQNSKIEDEQALALQLQKK.L	[1086-1109]
		[K].NDLQLQVQAEQDNLNDAEERCDQLIKNK.[I]	1xCarbamidomethyl [C21]	1.35841e-15	3.84982e-05	1	1	33	Q02566	Q02566 [887-914]	2	3341.6	6.02	K.NDLQLQVQAEQDNLNDAEERCDQLIKNK.I	[887-914]
		[K].QREEQAEPDGTEDADKSAYLMGLNSADLLK.[G]	1xOxidation [M21]	2.17405e-15	3.84982e-05	1	1	203	Q02566	Q02566 [369-398]	2	3310.54	7.53	K.QREEQAEPDGTEDADKSAYLMGLNSADLLK.G	[369-398]
		[K].MFNWMVTR.[I]		0.000856514	0.000116708	2	2	70	Q02566; Q91Z83	Q02566 [436-443]; Q91Z83 [435-442]	0	1084.51	1.75	K.MFNWMVTR.I	[436-443]
		[K].AGLLGLLEEMRDER.[L]	1xOxidation [M10]	2.4603e-06	3.84982e-05	2	2	488	Q02566; Q91Z83	Q02566 [769-782]; Q91Z83 [767-780]	1	1617.83	2.39	K.AGLLGLLEEMRDER.L	[769-782]
		[K].HRLQNEIEDLMVDVER.[S]	1xOxidation [M11]	5.11795e-12	3.84982e-05	2	2	466	Q02566; Q91Z83	Q02566 [1421-1436]; Q91Z83 [1419-1434]	1	2011.99	3.13	K.HRLQNEIEDLMVDVER.S	[1421-1436]
		[R].NYHIFYQILSNK.[K]		1.0962e-07	3.84982e-05	1	1	140	Q02566	Q02566 [283-294]	0	1539.8	4.14	R.NYHIFYQILSNK.K	[283-294]
		[K].MEGDLNEMEIQLSQANR.[I]	1xOxidation [M]	1.1325e-14	3.84982e-05	1	1	731	Q02566	Q02566 [1620-1636]	0	1993.9	4.95	K.MEGDLNEMEIQLSQANR.I	[1620-1636]
		[R].VKVGNEYVTKGQSVQQVYYSIGALAK.[S]		3.08856e-14	3.84982e-05	1	1	8	Q02566	Q02566 [405-430]	2	2829.51	6.87	R.VKVGNEYVTKGQSVQQVYYSIGALAK.S	[405-430]
		[K].LMATLFSTYASADTGDSGK.[G]	1xOxidation [M2]	1.0164e-11	3.84982e-05	1	1	427	Q02566	Q02566 [617-635]	0	1951.9	4.63	K.LMATLFSTYASADTGDSGK.G	[617-635]
		[K].AITDAAMMAEELK.[K]		1.91915e-06	3.84982e-05	6	7	47	Q5SX40; P13541; Q5SX39; Q02566; A2AQP0; Q91Z83	Q5SX40 [1765-1777]; P13541 [1759-1771]; Q5SX39 [1762-1774]; Q02566 [1760-1772]; A2AQP0 [1765-1777]; Q91Z83 [1758-1770]	0	1393.67	2.87	K.AITDAAMMAEELK.K	[1760-1772]
		[K].ENQARIEELEEELEAER.[T]		3.20752e-12	3.84982e-05	1	1	12	Q02566	Q02566 [1112-1128]	1	2086.99	4.61	K.ENQARIEELEEELEAER.T	[1112-1128]
		[K].LTQESIMDLENDKLQLEEKLK.[K]	1xOxidation [M7]	1.2044e-10	3.84982e-05	1	1	9	Q02566	Q02566 [1063-1083]	2	2533.31	4.19	K.LTQESIMDLENDKLQLEEKLK.K	[1063-1083]
		[R].LQNEIEDLMVDVER.[S]	1xOxidation [M9]	3.28597e-09	3.84982e-05	2	2	758	Q02566; Q91Z83	Q02566 [1423-1436]; Q91Z83 [1421-1434]	0	1718.83	3.9	R.LQNEIEDLMVDVER.S	[1423-1436]
		[R].ELEEISERLEEAGGATSVQIEMNKK.[R]		1.37958e-18	3.84982e-05	2	2	176	Q02566; Q91Z83	Q02566 [1144-1168]; Q91Z83 [1142-1166]	2	2790.38	9.97	R.ELEEISERLEEAGGATSVQIEMNKK.R	[1144-1168]
		[K].HRLQNEIEDLMVDVER.[S]		9.23437e-15	3.84982e-05	2	2	294	Q02566; Q91Z83	Q02566 [1421-1436]; Q91Z83 [1419-1434]	1	1995.99	2.94	K.HRLQNEIEDLMVDVER.S	[1421-1436]
		[K].DTQLQLDDAVHANDDLKENIAIVERR.[N]		6.37558e-15	3.84982e-05	1	1	51	Q02566	Q02566 [1654-1679]	2	2991.51	3.52	K.DTQLQLDDAVHANDDLKENIAIVERR.N	[1654-1679]
		[R].VIQYFASIAAIGDRSK.[K]		0.00466747	0.000287222	1	1	7	Q02566	Q02566 [191-206]	1	1738.95	2.37	R.VIQYFASIAAIGDRSK.K	[191-206]
		[M].TDAQMADFGAAAQYLRK.[S]	1xAcetyl [N-Term]; 1xOxidation [M5]	4.26825e-13	3.84982e-05	1	1	180	Q02566	Q02566 [2-18]	1	1914.9		M.TDAQMADFGAAAQYLRK.S	[2-18]
		[K].RVIQYFASIAAIGDR.[S]		1.00807e-13	3.84982e-05	1	1	183	Q02566	Q02566 [190-204]	1	1679.92	4.82	K.RVIQYFASIAAIGDR.S	[190-204]
		[K].DPLNETVVGLYQK.[S]		0.000119371	3.84982e-05	5	5	2	Q5SX40; P13541; Q5SX39; Q02566; Q91Z83	Q5SX40 [602-614]; P13541 [600-612]; Q5SX39 [602-614]; Q02566 [600-612]; Q91Z83 [599-611]	0	1475.77	3.03	K.DPLNETVVGLYQK.S	[600-612]
		[K].LTQESIMDLENDKLQLEEK.[L]		1.10276e-14	3.84982e-05	1	1	234	Q02566	Q02566 [1063-1081]	1	2276.13	6.78	K.LTQESIMDLENDKLQLEEK.L	[1063-1081]
		[K].NLTEEMAGLDEIIAK.[L]	1xOxidation [M6]	1.01273e-09	3.84982e-05	1	1	959	Q02566	Q02566 [979-993]	0	1662.83	4.17	K.NLTEEMAGLDEIIAK.L	[979-993]
		[K].KKMESDLTQLQTEVEEAVQECR.[N]	1xCarbamidomethyl [C21]; 1xOxidation [M3]	5.27421e-09	3.84982e-05	1	1	11	Q02566	Q02566 [1730-1751]	2	2667.26	4.59	K.KKMESDLTQLQTEVEEAVQECR.N	[1730-1751]
		[K].RENKNLQEEISDLTEQLGEGGK.[N]		8.23761e-07	3.84982e-05	1	1	12	Q02566	Q02566 [1502-1523]	2	2487.23	4.84	K.RENKNLQEEISDLTEQLGEGGK.N	[1502-1523]
		[K].KENPNANKGTLEDQIIQANPALEAFGNAK.[T]		2.86229e-17	3.84982e-05	1	1	67	Q02566	Q02566 [207-235]	2	3095.58	9.01	K.KENPNANKGTLEDQIIQANPALEAFGNAK.T	[207-235]
		[K].NDLQLQVQAEQDNLNDAEERCDQLIK.[N]	1xCarbamidomethyl [C21]	1.22388e-16	3.84982e-05	1	1	126	Q02566	Q02566 [887-912]	1	3099.46	5.2	K.NDLQLQVQAEQDNLNDAEERCDQLIK.N	[887-912]
		[K].MEGDLNEMEIQLSQANR.[I]		5.09695e-13	3.84982e-05	1	1	145	Q02566	Q02566 [1620-1636]	0	1977.9	5.12	K.MEGDLNEMEIQLSQANR.I	[1620-1636]
		[K].LAEQELIETSERVQLLHSQNTSLINQK.[K]		3.26984e-16	3.84982e-05	2	2	30	Q02566; Q91Z83	Q02566 [1703-1729]; Q91Z83 [1701-1727]	1	3121.65	9.33	K.LAEQELIETSERVQLLHSQNTSLINQK.K	[1703-1729]
		[K].SAYLMGLNSADLLK.[G]	1xOxidation [M5]	4.10667e-08	3.84982e-05	2	2	250	Q02566; Q91Z83	Q02566 [385-398]; Q91Z83 [384-397]	0	1511.78	3.44	K.SAYLMGLNSADLLK.G	[385-398]
		[R].YRILNPAAIPEGQFIDSR.[K]		4.17598e-14	3.84982e-05	2	2	62	Q02566; Q91Z83	Q02566 [724-741]; Q91Z83 [722-739]	1	2060.09	3.92	R.YRILNPAAIPEGQFIDSR.K	[724-741]
		[R].ELEEISERLEEAGGATSVQIEMNK.[K]	1xOxidation [M22]	1.82053e-15	3.84982e-05	2	2	102	Q02566; Q91Z83	Q02566 [1144-1167]; Q91Z83 [1142-1165]	1	2678.28	8.69	R.ELEEISERLEEAGGATSVQIEMNK.K	[1144-1167]
		[K].QREEQAEPDGTEDADKSAYLMGLNSADLLK.[G]		8.83325e-17	3.84982e-05	1	1	103	Q02566	Q02566 [369-398]	2	3294.54	7.77	K.QREEQAEPDGTEDADKSAYLMGLNSADLLK.G	[369-398]
		[K].GQSVQQVYYSIGALAK.[S]		2.95945e-10	3.84982e-05	1	1	162	Q02566	Q02566 [415-430]	0	1711.9	4.83	K.GQSVQQVYYSIGALAK.S	[415-430]
		[K].LTQESIMDLENDKLQLEEKLK.[K]		8.39195e-14	3.84982e-05	1	1	38	Q02566	Q02566 [1063-1083]	2	2517.31	5.23	K.LTQESIMDLENDKLQLEEKLK.K	[1063-1083]
		[R].IHFGATGKLASADIETYLLEK.[S]		1.01691e-08	3.84982e-05	3	3	6	Q5SX39; Q02566; Q91Z83	Q5SX39 [253-273]; Q02566 [251-271]; Q91Z83 [250-270]	1	2277.21	3.16	R.IHFGATGKLASADIETYLLEK.S	[251-271]
		[K].RSEAPPHIFSISDNAYQYMLTDRENQSILITGESGAGK.[T]	1xOxidation [M19]	8.79415e-17	3.84982e-05	2	2	287	Q02566; Q91Z83	Q02566 [147-184]; Q91Z83 [147-184]	2	4212.03	7.36	K.RSEAPPHIFSISDNAYQYMLTDRENQSILITGESGAGK.T	[147-184]
		[K].EFDISQQNSKIEDEQALALQLQK.[K]		8.75541e-16	3.84982e-05	1	1	50	Q02566	Q02566 [1086-1108]	1	2675.35	7.53	K.EFDISQQNSKIEDEQALALQLQK.K	[1086-1108]
		[K].RSEAPPHIFSISDNAYQYMLTDR.[E]		7.01337e-17	3.84982e-05	2	2	43	Q02566; Q91Z83	Q02566 [147-169]; Q91Z83 [147-169]	1	2711.29	6.41	K.RSEAPPHIFSISDNAYQYMLTDR.E	[147-169]
		[K].KKMESDLTQLQTEVEEAVQECR.[N]	1xCarbamidomethyl [C21]	1.97188e-15	3.84982e-05	1	1	3	Q02566	Q02566 [1730-1751]	2	2651.27	4.47	K.KKMESDLTQLQTEVEEAVQECR.N	[1730-1751]
		[K].DTQLQLDDAVHANDDLKENIAIVER.[R]		2.37573e-16	3.84982e-05	1	1	672	Q02566	Q02566 [1654-1678]	1	2835.41	6.3	K.DTQLQLDDAVHANDDLKENIAIVER.R	[1654-1678]
		[R].ENKNLQEEISDLTEQLGEGGKNVHELEK.[I]		3.12094e-17	3.84982e-05	1	1	46	Q02566	Q02566 [1503-1530]	2	3180.57	8.91	R.ENKNLQEEISDLTEQLGEGGKNVHELEK.I	[1503-1530]
		[R].EEQAEPDGTEDADKSAYLMGLNSADLLK.[G]	1xOxidation [M19]	2.04816e-06	3.84982e-05	1	1	12	Q02566	Q02566 [371-398]	1	3026.38	3.08	R.EEQAEPDGTEDADKSAYLMGLNSADLLK.G	[371-398]
		[K].VKNLTEEMAGLDEIIAK.[L]	1xOxidation [M8]	1.02038e-14	3.84982e-05	1	1	47	Q02566	Q02566 [977-993]	1	1889.99	5.08	K.VKNLTEEMAGLDEIIAK.L	[977-993]
		[K].VKNLTEEMAGLDEIIAK.[L]		1.11258e-14	3.84982e-05	1	1	110	Q02566	Q02566 [977-993]	1	1873.99	4.33	K.VKNLTEEMAGLDEIIAK.L	[977-993]
		[K].LMATLFSTYASADTGDSGK.[G]		2.54219e-11	3.84982e-05	1	1	314	Q02566	Q02566 [617-635]	0	1935.9	4.26	K.LMATLFSTYASADTGDSGK.G	[617-635]
		[K].SSLKLMATLFSTYASADTGDSGKGK.[G]		1.28536e-10	3.84982e-05	1	1	2	Q02566	Q02566 [613-637]	2	2536.26	6.33	K.SSLKLMATLFSTYASADTGDSGKGK.G	[613-637]
		[K].GKQEAHFSLVHYAGTVDYNIMGWLEK.[N]	1xOxidation [M21]	2.05677e-15	3.84982e-05	1	1	19	Q02566	Q02566 [572-597]	1	3009.46	6.75	K.GKQEAHFSLVHYAGTVDYNIMGWLEK.N	[572-597]
		[K].KMESDLTQLQTEVEEAVQECRNAEEK.[A]	1xCarbamidomethyl [C20]; 1xOxidation [M2]	6.3609e-19	3.84982e-05	1	1	8	Q02566	Q02566 [1731-1756]	2	3110.43	8.68	K.KMESDLTQLQTEVEEAVQECRNAEEK.A	[1731-1756]
		[R].ILNPAAIPEGQFIDSR.[K]		2.09625e-09	3.84982e-05	2	2	473	Q02566; Q91Z83	Q02566 [726-741]; Q91Z83 [724-739]	0	1740.93	3.55	R.ILNPAAIPEGQFIDSR.K	[726-741]
		[R].ELEEISERLEEAGGATSVQIEMNK.[K]		6.99798e-16	3.84982e-05	2	2	42	Q02566; Q91Z83	Q02566 [1144-1167]; Q91Z83 [1142-1165]	1	2662.29	5.38	R.ELEEISERLEEAGGATSVQIEMNK.K	[1144-1167]
		[K].SVYEKMFNWMVTR.[I]		0.00312052	0.000287222	2	2	2	Q02566; Q91Z83	Q02566 [431-443]; Q91Z83 [430-442]	1	1690.81	1.05	K.SVYEKMFNWMVTR.I	[431-443]
		[K].LASADIETYLLEK.[S]		6.91087e-08	3.84982e-05	5	6	247	Q5SX40; P13541; Q5SX39; Q02566; Q91Z83	Q5SX40 [261-273]; P13541 [259-271]; Q5SX39 [261-273]; Q02566 [259-271]; Q91Z83 [258-270]	0	1465.78	3.17	K.LASADIETYLLEK.S	[259-271]
		[K].AGLLGLLEEMR.[D]	1xOxidation [M10]	1.30381e-05	3.84982e-05	3	4	101	Q5SX40; Q02566; Q91Z83	Q5SX40 [774-784]; Q02566 [769-779]; Q91Z83 [767-777]	0	1217.66	2.1	K.AGLLGLLEEMR.D	[769-779]
		[K].LEGDLKLTQESIMDLENDKLQLEEK.[L]	1xOxidation [M13]	4.26703e-17	3.84982e-05	1	1	43	Q02566	Q02566 [1057-1081]	2	2947.48	8.85	K.LEGDLKLTQESIMDLENDKLQLEEK.L	[1057-1081]
		[K].MVSLLQEKNDLQLQVQAEQDNLNDAEER.[C]		1.75771e-13	3.84982e-05	1	1	80	Q02566	Q02566 [879-906]	1	3270.59	5.39	K.MVSLLQEKNDLQLQVQAEQDNLNDAEER.C	[879-906]
		[KR].DIDDLELTLAKVEK.[E]		0.00230742	0.000225773	5	6	6	Q5SX40; P13541; Q5SX39; Q02566; Q91Z83	Q5SX40 [960-973]; P13541 [954-967]; Q5SX39 [957-970]; Q02566 [955-968]; Q91Z83 [953-966]	1	1601.86	1.66	K.DIDDLELTLAKVEK.E	[955-968]
		[R].NNLLQAELEELR.[A]		5.91504e-07	3.84982e-05	2	2	244	Q02566; Q91Z83	Q02566 [1680-1691]; Q91Z83 [1678-1689]	0	1441.76	3.81	R.NNLLQAELEELR.A	[1680-1691]
		[K].LQTENGELARQLEEKEALISQLTR.[G]		1.22172e-05	3.84982e-05	1	1	8	Q02566	Q02566 [1282-1305]	2	2769.47	3.9	K.LQTENGELARQLEEKEALISQLTR.G	[1282-1305]
		[KR].DIDDLELTLAK.[VA]		8.58155e-05	3.84982e-05	6	7	67	Q5SX40; P13541; Q5SX39; Q02566; A2AQP0; Q91Z83	Q5SX40 [960-970]; P13541 [954-964]; Q5SX39 [957-967]; Q02566 [955-965]; A2AQP0 [960-970]; Q91Z83 [953-963]	0	1245.66	2.5	K.DIDDLELTLAK.V	[955-965]
		[M].TDAQMADFGAAAQYLRK.[S]	1xAcetyl [N-Term]	1.61511e-12	3.84982e-05	1	1	40	Q02566	Q02566 [2-18]	1	1898.91		M.TDAQMADFGAAAQYLRK.S	[2-18]
		[K].MVSLLQEKNDLQLQVQAEQDNLNDAEERCDQLIK.[N]	1xCarbamidomethyl [C29]; 1xOxidation [M1]	1.29647e-19	3.84982e-05	1	1	48	Q02566	Q02566 [879-912]	2	4043.96	11.04	K.MVSLLQEKNDLQLQVQAEQDNLNDAEERCDQLIK.N	[879-912]
		[K].LLGSLDIDHNQYK.[F]	1xAcetyl [N-Term]	0.000268531	3.84982e-05	2	2	2	Q02566; Q91Z83	Q02566 [747-759]; Q91Z83 [745-757]	0	1557.79		K.LLGSLDIDHNQYK.F	[747-759]
		[K].KMESDLTQLQTEVEEAVQECRNAEEK.[A]	1xCarbamidomethyl [C20]	6.41732e-21	3.84982e-05	1	1	6	Q02566	Q02566 [1731-1756]	2	3094.43	10.75	K.KMESDLTQLQTEVEEAVQECRNAEEK.A	[1731-1756]
		[R].SEAPPHIFSISDNAYQYMLTDRENQSILITGESGAGK.[T]	1xOxidation [M18]	1.91387e-11	3.84982e-05	2	2	10	Q02566; Q91Z83	Q02566 [148-184]; Q91Z83 [148-184]	1	4055.93	4.85	R.SEAPPHIFSISDNAYQYMLTDRENQSILITGESGAGK.T	[148-184]
		[K].RSEAPPHIFSISDNAYQYMLTDRENQSILITGESGAGK.[T]		3.20507e-18	3.84982e-05	2	2	179	Q02566; Q91Z83	Q02566 [147-184]; Q91Z83 [147-184]	2	4196.04	9.71	K.RSEAPPHIFSISDNAYQYMLTDRENQSILITGESGAGK.T	[147-184]
		[K].KMESDLTQLQTEVEEAVQECR.[N]	1xCarbamidomethyl [C20]; 1xOxidation [M2]	4.25766e-16	3.84982e-05	1	1	272	Q02566	Q02566 [1731-1751]	1	2539.17	6.91	K.KMESDLTQLQTEVEEAVQECR.N	[1731-1751]
		[K].SAYLMGLNSADLLK.[G]		4.148e-07	3.84982e-05	2	2	44	Q02566; Q91Z83	Q02566 [385-398]; Q91Z83 [384-397]	0	1495.78	2.94	K.SAYLMGLNSADLLK.G	[385-398]
		[K].NLQEEISDLTEQLGEGGKNVHELEK.[I]		3.10726e-15	3.84982e-05	1	1	108	Q02566	Q02566 [1506-1530]	1	2809.39	7.09	K.NLQEEISDLTEQLGEGGKNVHELEK.I	[1506-1530]
		[K].LEGDLKLTQESIMDLENDKLQLEEK.[L]		3.47923e-18	3.84982e-05	1	1	84	Q02566	Q02566 [1057-1081]	2	2931.49	9.77	K.LEGDLKLTQESIMDLENDKLQLEEK.L	[1057-1081]
		[K].ENPNANKGTLEDQIIQANPALEAFGNAK.[T]		3.22661e-16	3.84982e-05	1	1	17	Q02566	Q02566 [208-235]	1	2967.48	6	K.ENPNANKGTLEDQIIQANPALEAFGNAK.T	[208-235]
		[K].MVSLLQEKNDLQLQVQAEQDNLNDAEER.[C]	1xOxidation [M1]	4.31904e-13	3.84982e-05	1	1	14	Q02566	Q02566 [879-906]	1	3286.59	5.61	K.MVSLLQEKNDLQLQVQAEQDNLNDAEER.C	[879-906]
		[R].VIQYFASIAAIGDR.[S]		2.61981e-08	3.84982e-05	1	1	112	Q02566	Q02566 [191-204]	0	1523.82	3.28	R.VIQYFASIAAIGDR.S	[191-204]
		[K].NLQEEISDLTEQLGEGGKNVHELEKIR.[K]		1.176e-15	3.84982e-05	1	1	10	Q02566	Q02566 [1506-1532]	2	3078.57	7.97	K.NLQEEISDLTEQLGEGGKNVHELEKIR.K	[1506-1532]
		[K].AGLLGLLEEMRDERLSR.[I]		2.14739e-06	3.84982e-05	2	2	29	Q02566; Q91Z83	Q02566 [769-785]; Q91Z83 [767-783]	2	1958.05	3.84	K.AGLLGLLEEMRDERLSR.I	[769-785]
		[R].ENKNLQEEISDLTEQLGEGGK.[N]		1.00243e-14	3.84982e-05	1	1	23	Q02566	Q02566 [1503-1523]	1	2331.13	6.57	R.ENKNLQEEISDLTEQLGEGGK.N	[1503-1523]
		[R].EEQAEPDGTEDADKSAYLMGLNSADLLK.[G]		4.68389e-15	3.84982e-05	1	1	29	Q02566	Q02566 [371-398]	1	3010.38	4.62	R.EEQAEPDGTEDADKSAYLMGLNSADLLK.G	[371-398]
		[K].MVSLLQEKNDLQLQVQAEQDNLNDAEERCDQLIK.[N]	1xCarbamidomethyl [C29]	3.81034e-20	3.84982e-05	1	1	209	Q02566	Q02566 [879-912]	2	4027.97	9.79	K.MVSLLQEKNDLQLQVQAEQDNLNDAEERCDQLIK.N	[879-912]
		[K].LELDDVTSNMEQIIKAK.[A]		3.02483e-09	3.84982e-05	2	2	29	Q02566; Q91Z83	Q02566 [1228-1244]; Q91Z83 [1226-1242]	1	1947.01	4.52	K.LELDDVTSNMEQIIKAK.A	[1228-1244]
		[R].SEAPPHIFSISDNAYQYMLTDR.[E]		4.95092e-10	3.84982e-05	2	2	3	Q02566; Q91Z83	Q02566 [148-169]; Q91Z83 [148-169]	0	2555.19	5.61	R.SEAPPHIFSISDNAYQYMLTDR.E	[148-169]
		[K].IEDMAMLTFLHEPAVLYNLKER.[Y]	1xOxidation [M]	0.000253253	3.84982e-05	2	2	3	Q02566; Q91Z83	Q02566 [87-108]; Q91Z83 [87-108]	1	2649.34	3.42	K.IEDMAMLTFLHEPAVLYNLKER.Y	[87-108]
		[R].KQLEVEKLELQSALEEAEASLEHEEGK.[I]		7.87072e-18	3.84982e-05	1	1	39	Q02566	Q02566 [1533-1559]	2	3066.55	7.8	R.KQLEVEKLELQSALEEAEASLEHEEGK.I	[1533-1559]
		[K].GKQEAHFSLVHYAGTVDYNIMGWLEK.[N]		1.08096e-14	3.84982e-05	1	1	23	Q02566	Q02566 [572-597]	1	2993.46	6.99	K.GKQEAHFSLVHYAGTVDYNIMGWLEK.N	[572-597]
		[K].AGLLGLLEEMRDER.[L]		5.0008e-09	3.84982e-05	2	2	151	Q02566; Q91Z83	Q02566 [769-782]; Q91Z83 [767-780]	1	1601.83	3.54	K.AGLLGLLEEMRDER.L	[769-782]
		[K].QEAHFSLVHYAGTVDYNIMGWLEK.[N]	1xOxidation [M19]	6.70275e-14	3.84982e-05	1	1	157	Q02566	Q02566 [574-597]	0	2824.34	6.4	K.QEAHFSLVHYAGTVDYNIMGWLEK.N	[574-597]
		[K].FDKIEDMAMLTFLHEPAVLYNLK.[E]	2xOxidation [M7; M9]	4.39065e-09	3.84982e-05	2	2	9	Q02566; Q91Z83	Q02566 [84-106]; Q91Z83 [84-106]	1	2770.38	4.89	K.FDKIEDMAMLTFLHEPAVLYNLK.E	[84-106]
		[K].IEDMAMLTFLHEPAVLYNLK.[E]	2xOxidation [M4; M6]	1.01456e-10	3.84982e-05	2	2	58	Q02566; Q91Z83	Q02566 [87-106]; Q91Z83 [87-106]	0	2380.19	4.4	K.IEDMAMLTFLHEPAVLYNLK.E	[87-106]
		[K].KMESDLTQLQTEVEEAVQECR.[N]	1xCarbamidomethyl [C20]	8.28289e-17	3.84982e-05	1	1	85	Q02566	Q02566 [1731-1751]	1	2523.17	7.65	K.KMESDLTQLQTEVEEAVQECR.N	[1731-1751]
		[K].EKSEFKLELDDVTSNMEQIIK.[A]	1xOxidation [M16]	9.31785e-13	3.84982e-05	2	2	3	Q02566; Q91Z83	Q02566 [1222-1242]; Q91Z83 [1220-1240]	2	2512.25	4.78	K.EKSEFKLELDDVTSNMEQIIK.A	[1222-1242]
		[K].EKSEFKLELDDVTSNMEQIIK.[A]		6.78414e-15	3.84982e-05	2	2	21	Q02566; Q91Z83	Q02566 [1222-1242]; Q91Z83 [1220-1240]	2	2496.25	6.14	K.EKSEFKLELDDVTSNMEQIIK.A	[1222-1242]
		[K].GQSVQQVYYSIGALAKSVYEK.[M]		0.0307171	0.0018843	1	1	2	Q02566	Q02566 [415-435]	1	2318.2	1.76	K.GQSVQQVYYSIGALAKSVYEK.M	[415-435]
		[M].TDAQMADFGAAAQYLR.[K]	1xAcetyl [N-Term]; 1xOxidation [M5]	3.01786e-11	3.84982e-05	1	1	243	Q02566	Q02566 [2-17]	0	1786.81		M.TDAQMADFGAAAQYLR.K	[2-17]
		[K].SSLKLMATLFSTYASADTGDSGK.[G]		7.203e-08	3.84982e-05	1	1	8	Q02566	Q02566 [613-635]	1	2351.14	4.25	K.SSLKLMATLFSTYASADTGDSGK.G	[613-635]
		[R].LQNEIEDLMVDVER.[S]		3.07344e-08	3.84982e-05	2	2	193	Q02566; Q91Z83	Q02566 [1423-1436]; Q91Z83 [1421-1434]	0	1702.83	2.73	R.LQNEIEDLMVDVER.S	[1423-1436]
		[K].MESDLTQLQTEVEEAVQECRNAEEK.[A]	1xCarbamidomethyl [C19]; 1xOxidation [M1]	5.26815e-16	3.84982e-05	1	1	6	Q02566	Q02566 [1732-1756]	1	2982.33	7.22	K.MESDLTQLQTEVEEAVQECRNAEEK.A	[1732-1756]
		[R].LQNEIEDLMVDVERSNAAAAALDKK.[Q]		7.74896e-06	3.84982e-05	2	2	4	Q02566; Q91Z83	Q02566 [1423-1447]; Q91Z83 [1421-1445]	2	2743.39	4.9	R.LQNEIEDLMVDVERSNAAAAALDKK.Q	[1423-1447]
		[K].NMEQTIKDLQHRLDEAEQIALK.[G]	1xOxidation [M2]	1.3831e-08	3.84982e-05	2	2	106	Q02566; Q91Z83	Q02566 [1787-1808]; Q91Z83 [1785-1806]	2	2639.35	4.91	K.NMEQTIKDLQHRLDEAEQIALK.G	[1787-1808]
		[K].NMEQTIKDLQHRLDEAEQIALK.[G]		3.94844e-15	3.84982e-05	2	2	65	Q02566; Q91Z83	Q02566 [1787-1808]; Q91Z83 [1785-1806]	2	2623.35	6.51	K.NMEQTIKDLQHRLDEAEQIALK.G	[1787-1808]
		[K].FDKIEDMAMLTFLHEPAVLYNLKER.[Y]	1xOxidation [M]	4.23543e-12	3.84982e-05	2	2	9	Q02566; Q91Z83	Q02566 [84-108]; Q91Z83 [84-108]	2	3039.53	5.72	K.FDKIEDMAMLTFLHEPAVLYNLKER.Y	[84-108]
		[K].NLTEEMAGLDEIIAK.[L]		6.38467e-10	3.84982e-05	1	1	374	Q02566	Q02566 [979-993]	0	1646.83	4.74	K.NLTEEMAGLDEIIAK.L	[979-993]
		[R].SEAPPHIFSISDNAYQYMLTDRENQSILITGESGAGK.[T]		3.58906e-17	3.84982e-05	2	2	23	Q02566; Q91Z83	Q02566 [148-184]; Q91Z83 [148-184]	1	4039.93	6.26	R.SEAPPHIFSISDNAYQYMLTDRENQSILITGESGAGK.T	[148-184]
		[K].LEDECSELKKDIDDLELTLAK.[V]	1xCarbamidomethyl [C5]	3.1629e-15	3.84982e-05	4	5	173	Q5SX40; P13541; Q5SX39; Q02566	Q5SX40 [950-970]; P13541 [944-964]; Q5SX39 [947-967]; Q02566 [945-965]	2	2477.23	5.34	K.LEDECSELKKDIDDLELTLAK.V	[945-965]
		[K].LELQSALEEAEASLEHEEGK.[I]		5.69359e-15	3.84982e-05	2	2	305	Q02566; Q91Z83	Q02566 [1540-1559]; Q91Z83 [1538-1557]	0	2212.06	6.83	K.LELQSALEEAEASLEHEEGK.I	[1540-1559]
		[K].LELDDVTSNMEQIIK.[A]	1xOxidation [M10]	8.44598e-11	3.84982e-05	2	2	484	Q02566; Q91Z83	Q02566 [1228-1242]; Q91Z83 [1226-1240]	0	1763.87	4.28	K.LELDDVTSNMEQIIK.A	[1228-1242]
		[K].LELDDVTSNMEQIIK.[A]		2.22398e-09	3.84982e-05	2	2	195	Q02566; Q91Z83	Q02566 [1228-1242]; Q91Z83 [1226-1240]	0	1747.88	4.66	K.LELDDVTSNMEQIIK.A	[1228-1242]
		[K].IEDMAMLTFLHEPAVLYNLKER.[Y]		1.55039e-09	3.84982e-05	2	2	11	Q02566; Q91Z83	Q02566 [87-108]; Q91Z83 [87-108]	1	2633.35	4.95	K.IEDMAMLTFLHEPAVLYNLKER.Y	[87-108]
		[K].VFFKAGLLGLLEEMRDER.[L]		3.23983e-05	3.84982e-05	2	2	19	Q02566; Q91Z83	Q02566 [765-782]; Q91Z83 [763-780]	2	2123.13	2.65	K.VFFKAGLLGLLEEMRDER.L	[765-782]
		[K].QEAHFSLVHYAGTVDYNIMGWLEK.[N]		1.82049e-16	3.84982e-05	1	1	95	Q02566	Q02566 [574-597]	0	2808.35	7.08	K.QEAHFSLVHYAGTVDYNIMGWLEK.N	[574-597]
		[K].SEFKLELDDVTSNMEQIIK.[A]	1xOxidation [M14]	2.94051e-13	3.84982e-05	2	2	42	Q02566; Q91Z83	Q02566 [1224-1242]; Q91Z83 [1222-1240]	1	2255.11	3.98	K.SEFKLELDDVTSNMEQIIK.A	[1224-1242]
		[K].SEFKLELDDVTSNMEQIIK.[A]		6.0719e-15	3.84982e-05	2	2	99	Q02566; Q91Z83	Q02566 [1224-1242]; Q91Z83 [1222-1240]	1	2239.12	5.17	K.SEFKLELDDVTSNMEQIIK.A	[1224-1242]
		[K].GTLEDQIIQANPALEAFGNAK.[T]		1.05692e-13	3.84982e-05	2	2	84	Q02566; Q91Z83	Q02566 [215-235]; Q91Z83 [214-234]	0	2200.12	5.63	K.GTLEDQIIQANPALEAFGNAK.T	[215-235]
		[R].RNNLLQAELEELRAVVEQTER.[S]		8.69733e-16	3.84982e-05	2	2	64	Q02566; Q91Z83	Q02566 [1679-1699]; Q91Z83 [1677-1697]	2	2510.33	6.55	R.RNNLLQAELEELRAVVEQTER.S	[1679-1699]
		[K].AGLLGLLEEMR.[D]		2.94757e-05	3.84982e-05	3	4	72	Q5SX40; Q02566; Q91Z83	Q5SX40 [774-784]; Q02566 [769-779]; Q91Z83 [767-777]	0	1201.66	2.79	K.AGLLGLLEEMR.D	[769-779]
		[K].QEAHFSLVHYAGTVDYNIMGWLEKNKDPLNETVVGLYQK.[S]	1xOxidation [M19]	1.36683e-08	3.84982e-05	1	1	20	Q02566	Q02566 [574-612]	2	4523.23	5.73	K.QEAHFSLVHYAGTVDYNIMGWLEKNKDPLNETVVGLYQK.S	[574-612]
		[K].NLQEEISDLTEQLGEGGK.[N]		1.99837e-12	3.84982e-05	1	1	395	Q02566	Q02566 [1506-1523]	0	1959.95	4.48	K.NLQEEISDLTEQLGEGGK.N	[1506-1523]
		[K].MESDLTQLQTEVEEAVQECR.[N]	1xCarbamidomethyl [C19]; 1xOxidation [M1]	9.48349e-15	3.84982e-05	1	1	355	Q02566	Q02566 [1732-1751]	0	2411.07	4.81	K.MESDLTQLQTEVEEAVQECR.N	[1732-1751]
		[K].QLEVEKLELQSALEEAEASLEHEEGK.[I]		8.58216e-17	3.84982e-05	1	1	120	Q02566	Q02566 [1534-1559]	1	2938.45	7.23	K.QLEVEKLELQSALEEAEASLEHEEGK.I	[1534-1559]
		[K].FDKIEDMAMLTFLHEPAVLYNLKER.[Y]		3.96582e-17	3.84982e-05	2	2	32	Q02566; Q91Z83	Q02566 [84-108]; Q91Z83 [84-108]	2	3023.54	7.9	K.FDKIEDMAMLTFLHEPAVLYNLKER.Y	[84-108]
		[R].DALLVIQWNIR.[A]		2.94757e-05	3.84982e-05	1	1	86	Q02566	Q02566 [811-821]	0	1340.77	2.91	R.DALLVIQWNIR.A	[811-821]
		[K].LELQSALEEAEASLEHEEGKILR.[A]		1.14514e-14	3.84982e-05	2	2	38	Q02566; Q91Z83	Q02566 [1540-1562]; Q91Z83 [1538-1560]	1	2594.33	4.29	K.LELQSALEEAEASLEHEEGKILR.A	[1540-1562]
		[K].FDKIEDMAMLTFLHEPAVLYNLK.[E]	1xOxidation [M]	3.5575e-15	3.84982e-05	2	2	234	Q02566; Q91Z83	Q02566 [84-106]; Q91Z83 [84-106]	1	2754.39	4.73	K.FDKIEDMAMLTFLHEPAVLYNLK.E	[84-106]
		[K].IEDMAMLTFLHEPAVLYNLK.[E]	1xOxidation [M]	3.30976e-13	3.84982e-05	2	2	203	Q02566; Q91Z83	Q02566 [87-106]; Q91Z83 [87-106]	0	2364.2	3.63	K.IEDMAMLTFLHEPAVLYNLK.E	[87-106]
		[R].LQNEIEDLMVDVERSNAAAAALDK.[K]		1.35239e-15	3.84982e-05	2	2	17	Q02566; Q91Z83	Q02566 [1423-1446]; Q91Z83 [1421-1444]	1	2615.3	6.54	R.LQNEIEDLMVDVERSNAAAAALDK.K	[1423-1446]
		[R].LQNEIEDLMVDVERSNAAAAALDK.[K]	1xOxidation [M9]	4.0433e-06	3.84982e-05	2	2	1	Q02566; Q91Z83	Q02566 [1423-1446]; Q91Z83 [1421-1444]	1	2631.29	4.7	R.LQNEIEDLMVDVERSNAAAAALDK.K	[1423-1446]
		[M].TDAQMADFGAAAQYLR.[K]	1xAcetyl [N-Term]	2.85626e-10	3.84982e-05	1	1	29	Q02566	Q02566 [2-17]	0	1770.81		M.TDAQMADFGAAAQYLR.K	[2-17]
		[K].MESDLTQLQTEVEEAVQECR.[N]	1xCarbamidomethyl [C19]	3.07981e-15	3.84982e-05	1	1	224	Q02566	Q02566 [1732-1751]	0	2395.08	5.61	K.MESDLTQLQTEVEEAVQECR.N	[1732-1751]
		[R].SDLSRELEEISERLEEAGGATSVQIEMNK.[K]	1xOxidation [M27]	1.18322e-10	3.84982e-05	2	2	46	Q02566; Q91Z83	Q02566 [1139-1167]; Q91Z83 [1137-1165]	2	3236.56	6.11	R.SDLSRELEEISERLEEAGGATSVQIEMNK.K	[1139-1167]
		[K].QLEVEKLELQSALEEAEASLEHEEGKILR.[A]		4.34333e-18	3.84982e-05	1	1	57	Q02566	Q02566 [1534-1562]	2	3320.72	8.25	K.QLEVEKLELQSALEEAEASLEHEEGKILR.A	[1534-1562]
		[K].VFFKAGLLGLLEEMR.[D]		0.000661335	7.93501e-05	3	4	2	Q5SX40; Q02566; Q91Z83	Q5SX40 [770-784]; Q02566 [765-779]; Q91Z83 [763-777]	1	1722.96	2.24	K.VFFKAGLLGLLEEMR.D	[765-779]
		[K].QEAHFSLVHYAGTVDYNIMGWLEKNKDPLNETVVGLYQK.[S]		9.17312e-15	3.84982e-05	1	1	22	Q02566	Q02566 [574-612]	2	4507.24	7.08	K.QEAHFSLVHYAGTVDYNIMGWLEKNKDPLNETVVGLYQK.S	[574-612]
		[R].SDLSRELEEISERLEEAGGATSVQIEMNK.[K]		1.14874e-10	3.84982e-05	2	2	27	Q02566; Q91Z83	Q02566 [1139-1167]; Q91Z83 [1137-1165]	2	3220.56	5.23	R.SDLSRELEEISERLEEAGGATSVQIEMNK.K	[1139-1167]
		[K].IEDMAMLTFLHEPAVLYNLK.[E]		5.94424e-13	3.84982e-05	2	2	103	Q02566; Q91Z83	Q02566 [87-106]; Q91Z83 [87-106]	0	2348.2	4.38	K.IEDMAMLTFLHEPAVLYNLK.E	[87-106]
		[K].EDQVMQQNPPKFDKIEDMAMLTFLHEPAVLYNLK.[E]	1xOxidation [M5]	0.00104644	0.000116708	2	2	4	Q02566; Q91Z83	Q02566 [73-106]; Q91Z83 [73-106]	2	4048.99	3.49	K.EDQVMQQNPPKFDKIEDMAMLTFLHEPAVLYNLK.E	[73-106]
		[K].FDKIEDMAMLTFLHEPAVLYNLK.[E]		1.05254e-15	3.84982e-05	2	2	76	Q02566; Q91Z83	Q02566 [84-106]; Q91Z83 [84-106]	1	2738.39	6.12	K.FDKIEDMAMLTFLHEPAVLYNLK.E	[84-106]
		[R].NNLLQAELEELRAVVEQTER.[S]		3.39558e-15	3.84982e-05	2	2	112	Q02566; Q91Z83	Q02566 [1680-1699]; Q91Z83 [1678-1697]	1	2354.23	4.5	R.NNLLQAELEELRAVVEQTER.S	[1680-1699]
		[K].GQSVQQVYYSIGALAKSVYEKMFNWMVTR.[I]		1.99017e-13	3.84982e-05	1	1	4	Q02566	Q02566 [415-443]	2	3383.69	6.97	K.GQSVQQVYYSIGALAKSVYEKMFNWMVTR.I	[415-443]
		[K].KEGIEWEFIDFGMDLQACIDLIEKPMGIMSILEEECMFPK.[A]	2xCarbamidomethyl [C18; C36]	6.7992e-15	3.84982e-05	1	1	9	Q02566	Q02566 [504-543]	1	4792.24	8.5	K.KEGIEWEFIDFGMDLQACIDLIEKPMGIMSILEEECMFPK.A	[504-543]
		[R].QYFIGVLDIAGFEIFDFNSFEQLCINFTNEK.[L]	1xCarbamidomethyl [C24]	1.79241e-14	3.84982e-05	2	2	16	Q02566; Q91Z83	Q02566 [455-485]; Q91Z83 [454-484]	0	3718.78	6.06	R.QYFIGVLDIAGFEIFDFNSFEQLCINFTNEK.L	[455-485]
		[K].EGIEWEFIDFGMDLQACIDLIEKPMGIMSILEEECMFPK.[A]	2xCarbamidomethyl [C17; C35]	2.10753e-16	3.84982e-05	1	1	12	Q02566	Q02566 [505-543]	0	4664.15	6.59	K.EGIEWEFIDFGMDLQACIDLIEKPMGIMSILEEECMFPK.A	[505-543]
A2ASS6	TITIN_MOUSE	Titin	0	30880.4	63	2100	46530	2098	35213	3904.1	6.2	1.35506e+10	9.97821e+09	9.593e+09	5.10714e+09	2.99645e+09	4.22561e+09	5.14805e+09	4.31584e+09	4.17117e+09	8.47737e+09	7.20999e+09	8.00519e+09	7.93924e+09	8.27364e+09	8.35143e+09	7.02418e+09	7.44951e+09	1.24907e+10	2.19741e+09	2.64224e+09	4.698e+09	2.24302e+09	3.62634e+09
		Annotated Sequence	Modifications	Qvality PEP	Qvality q-value	# Protein Groups	# Proteins	# PSMs	Master Protein Accessions	Positions in Master Proteins	# Missed Cleavages	Theo. MH+ [Da]	XCorr (by Search Engine): A3 Sequest HT	Sequence in Protein	Positions in Proteins
		[K].AGEDVQLLIPFKGRPPPTVTWR.[K]		0.00199064	0.000150691	1	1	1	A2ASS6	A2ASS6 [29074-29095]	1	2477.37	4.35	K.AGEDVQLLIPFKGRPPPTVTWR.K	[29074-29095]
		[R].AGIGPPSDASNPVLMKDVAYPPGPPSNAHVTDTTK.[K]	1xOxidation [M15]	1.26048e-09	3.84982e-05	1	1	3	A2ASS6	A2ASS6 [22441-22475]	1	3517.73	4.57	R.AGIGPPSDASNPVLMKDVAYPPGPPSNAHVTDTTK.K	[22441-22475]
		[R].AGISGKPEPTIEWYKDDK.[E]		0.0026001	0.000262339	1	1	1	A2ASS6	A2ASS6 [28683-28700]	1	2034.02	1.34	R.AGISGKPEPTIEWYKDDK.E	[28683-28700]
		[R].ALPQEAAIETTAISSSMVIK.[N]	1xOxidation [M17]	1.06127e-12	3.84982e-05	1	1	10	A2ASS6	A2ASS6 [18353-18372]	0	2076.09	5.15	R.ALPQEAAIETTAISSSMVIK.N	[18353-18372]
		[R].AMAINAAGIGPPSEPSDPAVAGDPIYPPGPPSCPEVK.[D]	1xCarbamidomethyl [C33]; 1xOxidation [M2]	9.17972e-08	3.84982e-05	1	1	1	A2ASS6	A2ASS6 [17467-17503]	0	3642.75	4.94	R.AMAINAAGIGPPSEPSDPAVAGDPIYPPGPPSCPEVK.D	[17467-17503]
		[R].AMAINAAGIGPPSEPSDPAVAGDPIYPPGPPSCPEVKDK.[T]	1xCarbamidomethyl [C33]	3.52766e-09	3.84982e-05	1	1	3	A2ASS6	A2ASS6 [17467-17505]	1	3869.87	3.99	R.AMAINAAGIGPPSEPSDPAVAGDPIYPPGPPSCPEVKDK.T	[17467-17505]
		[K].AMKDGVHDIPEDAQLETAENSSVIIIPECTR.[A]	1xCarbamidomethyl [C29]; 1xOxidation [M2]	6.39941e-08	3.84982e-05	1	1	1	A2ASS6	A2ASS6 [17642-17672]	1	3454.65	2.69	K.AMKDGVHDIPEDAQLETAENSSVIIIPECTR.A	[17642-17672]
		[K].AQNLWGESTCAAELLVLPEDTDVPDASCKEESTLGVPGDFLETSAR.[G]	2xCarbamidomethyl [C10; C28]	1.92078e-13	3.84982e-05	1	1	1	A2ASS6	A2ASS6 [3700-3745]	1	4978.32	6.42	K.AQNLWGESTCAAELLVLPEDTDVPDASCKEESTLGVPGDFLETSAR.G	[3700-3745]
		[R].AQNRYGVGPGITSASVVANYPFKVPGPPGTPQVTAVTK.[D]		8.10344e-11	3.84982e-05	1	1	1	A2ASS6	A2ASS6 [23024-23061]	2	3826.03	4.48	R.AQNRYGVGPGITSASVVANYPFKVPGPPGTPQVTAVTK.D	[23024-23061]
		[R].AVNVAGVGEPGEVTDVIEMK.[D]	1xOxidation [M19]	4.50388e-10	3.84982e-05	1	1	2	A2ASS6	A2ASS6 [18286-18305]	0	2030.01	4.13	R.AVNVAGVGEPGEVTDVIEMK.D	[18286-18305]
		[K].CTLAWKPPLQDGGSDITNYIVERR.[E]	1xCarbamidomethyl [C1]	0.00340009	0.000287222	1	1	2	A2ASS6	A2ASS6 [24443-24466]	1	2789.4	4.36	K.CTLAWKPPLQDGGSDITNYIVERR.E	[24443-24466]
		[K].DDKELQTNALVCVENSTDLASILIK.[D]	1xCarbamidomethyl [C12]	0.000158336	3.84982e-05	1	1	1	A2ASS6	A2ASS6 [28698-28722]	1	2789.42	2.66	K.DDKELQTNALVCVENSTDLASILIK.D	[28698-28722]
		[K].DESYEELLK.[K]		0.00854073	0.00048659	1	1	3	A2ASS6	A2ASS6 [2030-2038]	0	1125.53	0.92	K.DESYEELLK.K	[2030-2038]
		[K].DLHHVDVDKTEVSLVWNKPDR.[D]		1.62258e-08	3.84982e-05	1	1	1	A2ASS6	A2ASS6 [19204-19224]	1	2502.27	5.98	K.DLHHVDVDKTEVSLVWNKPDR.D	[19204-19224]
		[K].DLVIEPDVRPAFSSYSVQVGQDLKIEVPISGRPKPSISWTK.[D]		2.2866e-08	3.84982e-05	1	1	1	A2ASS6	A2ASS6 [25014-25054]	1	4538.43	4.45	K.DLVIEPDVRPAFSSYSVQVGQDLKIEVPISGRPKPSISWTK.D	[25014-25054]
		[K].DSMTVCWNRPDSDGGSEIIGYIVEK.[R]	1xCarbamidomethyl [C6]; 1xOxidation [M3]	0.000106731	3.84982e-05	1	1	1	A2ASS6	A2ASS6 [25622-25646]	0	2844.28	3.42	K.DSMTVCWNRPDSDGGSEIIGYIVEK.R	[25622-25646]
		[R].DSVTITWEIPTIDGGAPVNNYIIEK.[R]		1.02058e-10	3.84982e-05	1	1	4	A2ASS6	A2ASS6 [31341-31365]	0	2745.4	3.99	R.DSVTITWEIPTIDGGAPVNNYIIEK.R	[31341-31365]
		[R].DTLPEDTGYYR.[V]		0.010395	0.000518321	1	1	15	A2ASS6	A2ASS6 [33645-33655]	0	1329.6	1.67	R.DTLPEDTGYYR.V	[33645-33655]
		[R].DVEELEFTVEDLIEGGEYEFR.[V]		3.27839e-11	3.84982e-05	1	1	1	A2ASS6	A2ASS6 [17859-17879]	0	2518.15	5.16	R.DVEELEFTVEDLIEGGEYEFR.V	[17859-17879]
		[R].EDVGTYELCVSNTAGSITVPITVIVLDRPGPPGPIR.[I]	1xCarbamidomethyl [C9]	8.69948e-11	3.84982e-05	1	1	1	A2ASS6	A2ASS6 [27249-27284]	0	3792.98	5.99	R.EDVGTYELCVSNTAGSITVPITVIVLDRPGPPGPIR.I	[27249-27284]
		[K].EEMTVVWNAPEYDGGK.[S]		2.88627e-06	3.84982e-05	1	1	2	A2ASS6	A2ASS6 [20199-20214]	0	1824.81	1.72	K.EEMTVVWNAPEYDGGK.S	[20199-20214]
		[R].EQELLSKETLFPSMPEEQRLHLK.[T]		1.07057e-07	3.84982e-05	1	1	1	A2ASS6	A2ASS6 [4038-4060]	2	2782.44	3.84	R.EQELLSKETLFPSMPEEQRLHLK.T	[4038-4060]
		[K].EQLLPPKILMPEQITIK.[A]		0.0590619	0.00343765	1	1	1	A2ASS6	A2ASS6 [20684-20700]	1	1991.16	1.67	K.EQLLPPKILMPEQITIK.A	[20684-20700]
		[K].ESVTTDAGR.[Y]		0.158811	0.00836696	1	1	2	A2ASS6	A2ASS6 [28327-28335]	0	935.443	1.29	K.ESVTTDAGR.Y	[28327-28335]
		[R].ETSTAVWSEVSATVAR.[T]		7.73282e-08	3.84982e-05	1	1	10	A2ASS6	A2ASS6 [28400-28415]	0	1693.84	3.96	R.ETSTAVWSEVSATVAR.T	[28400-28415]
		[R].FDSGKYILTVENSSGSK.[S]		1.28009e-11	3.84982e-05	1	1	2	A2ASS6	A2ASS6 [23713-23729]	1	1831.91	4.96	R.FDSGKYILTVENSSGSK.S	[23713-23729]
		[K].FISPLEDQTVKEGQTATFVCELSHEK.[M]	1xCarbamidomethyl [C20]	2.99615e-07	3.84982e-05	1	1	6	A2ASS6	A2ASS6 [13365-13390]	1	2993.46	2.84	K.FISPLEDQTVKEGQTATFVCELSHEK.M	[13365-13390]
		[R].FTCSAVNEAGTVSTSCYLAVQVSEEFDKETTLTEK.[F]	2xCarbamidomethyl [C3; C16]	6.44655e-16	3.84982e-05	1	1	1	A2ASS6	A2ASS6 [1016-1050]	1	3901.8	6.32	R.FTCSAVNEAGTVSTSCYLAVQVSEEFDKETTLTEK.F	[1016-1050]
		[K].GDSGQYTCQATNDVGK.[D]	1xCarbamidomethyl [C8]	2.21957e-05	3.84982e-05	1	1	2	A2ASS6	A2ASS6 [7224-7239]	0	1700.72	2.34	K.GDSGQYTCQATNDVGK.D	[7224-7239]
		[K].GDSGQYTCYAVNEVGKDSCTAQLNIK.[E]	2xCarbamidomethyl [C8; C19]	1.99477e-11	3.84982e-05	1	1	1	A2ASS6	A2ASS6 [9106-9131]	1	2878.3	4.89	K.GDSGQYTCYAVNEVGKDSCTAQLNIK.E	[9106-9131]
		[K].GVREVYDYYCR.[R]	1xCarbamidomethyl [C10]	0.00565572	0.000390975	1	1	2	A2ASS6	A2ASS6 [33449-33459]	1	1479.67	1.87	K.GVREVYDYYCR.R	[33449-33459]
		[K].HGEIESNVNLQVDER.[K]		2.72426e-10	3.84982e-05	1	1	2	A2ASS6	A2ASS6 [9421-9435]	0	1738.84	3.02	K.HGEIESNVNLQVDER.K	[9421-9435]
		[K].KTLTDLR.[F]		0.0682808	0.00371452	1	1	12	A2ASS6	A2ASS6 [26743-26749]	1	846.504	1.97	K.KTLTDLR.F	[26743-26749]
		[K].IADFSTHLINKDSSRTDSGAYILTATNPGGFAK.[H]		0.000781391	0.000116708	1	1	1	A2ASS6	A2ASS6 [23301-23333]	2	3468.74	3.29	K.IADFSTHLINKDSSRTDSGAYILTATNPGGFAK.H	[23301-23333]
		[K].IKTADQDLVVDAGQPLTMVVPYDAYPK.[A]	1xOxidation [M18]	2.23816e-06	3.84982e-05	1	1	1	A2ASS6	A2ASS6 [14791-14817]	1	2963.51	3.16	K.IKTADQDLVVDAGQPLTMVVPYDAYPK.A	[14791-14817]
		[R].ILGYIVEMQSK.[G]		1.39967e-05	3.84982e-05	1	1	8	A2ASS6	A2ASS6 [23869-23879]	0	1280.69	1.86	R.ILGYIVEMQSK.G	[23869-23879]
		[R].IMAQNKYGIGEPLDSEPETAR.[N]		0.00114	0.000116708	1	1	1	A2ASS6	A2ASS6 [18080-18100]	1	2319.13	1.65	R.IMAQNKYGIGEPLDSEPETAR.N	[18080-18100]
		[K].IMSENLLTSIHILNVDTADIGEYQCK.[A]	1xCarbamidomethyl [C25]	0.000401802	3.84982e-05	1	1	1	A2ASS6	A2ASS6 [8335-8360]	0	2977.46	3.22	K.IMSENLLTSIHILNVDTADIGEYQCK.A	[8335-8360]
		[K].LRVSAVNAAGEGPPGETEPVTVAEPQEPPTVELDVSVK.[G]		5.24494e-15	3.84982e-05	1	1	1	A2ASS6	A2ASS6 [16863-16900]	1	3868.98	5.69	K.LRVSAVNAAGEGPPGETEPVTVAEPQEPPTVELDVSVK.G	[16863-16900]
		[R].LRVTGLTEDHEYEFRVSAENAAGVGEPSPATVYYK.[A]		0.0324277	0.00206929	1	1	1	A2ASS6	A2ASS6 [25667-25701]	2	3855.88	2.63	R.LRVTGLTEDHEYEFRVSAENAAGVGEPSPATVYYK.A	[25667-25701]
		[R].ITGEITTKQEQKR.[I]		0.0736888	0.00382787	1	1	1	A2ASS6	A2ASS6 [538-550]	2	1531.84	2.01	R.ITGEITTKQEQKR.I	[538-550]
		[R].IYAMNSEGLGEPALVPGTPK.[A]	1xOxidation [M4]	8.60149e-08	3.84982e-05	1	1	2	A2ASS6	A2ASS6 [23620-23639]	0	2060.04	2.62	R.IYAMNSEGLGEPALVPGTPK.A	[23620-23639]
		[K].MCLLNWSDPADDGGSDITGFIIERK.[D]	1xCarbamidomethyl [C2]; 1xOxidation [M1]	0.00167883	0.000150691	1	1	1	A2ASS6	A2ASS6 [17001-17025]	1	2826.31	2.52	K.MCLLNWSDPADDGGSDITGFIIERK.D	[17001-17025]
		[K].MDEVTADSVTLSWEPPKYDGGSSINNYIVEKR.[D]		0.000397149	3.84982e-05	1	1	1	A2ASS6	A2ASS6 [24039-24070]	2	3600.72	3.94	K.MDEVTADSVTLSWEPPKYDGGSSINNYIVEKR.D	[24039-24070]
		[R].MEFTVTSLDENQEYEFR.[V]	1xOxidation [M1]	5.28632e-07	3.84982e-05	1	1	6	A2ASS6	A2ASS6 [20349-20365]	0	2153.93	1.88	R.MEFTVTSLDENQEYEFR.V	[20349-20365]
		[K].NDAGMQECYATLSVLEPAAIVEKPESIK.[V]	1xCarbamidomethyl [C8]; 1xOxidation [M5]	5.38803e-11	3.84982e-05	1	1	2	A2ASS6	A2ASS6 [8457-8484]	0	3079.5	4.06	K.NDAGMQECYATLSVLEPAAIVEKPESIK.V	[8457-8484]
		[K].NEKVIDKPTDTLNITK.[E]		0.000140762	3.84982e-05	1	1	2	A2ASS6	A2ASS6 [17224-17239]	1	1829	1.66	K.NEKVIDKPTDTLNITK.E	[17224-17239]
		[K].NPPFFDIPLAPMDAVVGESADLECHVTGTQPIK.[V]	1xCarbamidomethyl [C24]; 1xOxidation [M12]	6.16706e-05	3.84982e-05	1	1	1	A2ASS6	A2ASS6 [9039-9071]	0	3581.73	2.43	K.NPPFFDIPLAPMDAVVGESADLECHVTGTQPIK.V	[9039-9071]
		[K].NPVIAQDPKQPPDPPVDVEVHNPTAK.[A]		6.73702e-07	3.84982e-05	1	1	5	A2ASS6	A2ASS6 [16358-16383]	1	2802.44	4.51	K.NPVIAQDPKQPPDPPVDVEVHNPTAK.A	[16358-16383]
		[K].QEASFSSFSSSSASSMTEMK.[F]	1xOxidation [M19]	8.9606e-11	3.84982e-05	1	1	6	A2ASS6	A2ASS6 [35049-35068]	0	2131.88	3.77	K.QEASFSSFSSSSASSMTEMK.F	[35049-35068]
		[K].QLITFTQELQDVVAKEKDTMATFECETSEPFIK.[V]	1xCarbamidomethyl [C25]	0.018184	0.00100565	1	1	2	A2ASS6	A2ASS6 [2178-2210]	2	3876.89	4.66	K.QLITFTQELQDVVAKEKDTMATFECETSEPFIK.V	[2178-2210]
		[R].RMNMEITDVLGSTSLFVR.[D]		0.156895	0.00822225	1	1	1	A2ASS6	A2ASS6 [29791-29808]	1	2069.05	2.21	R.RMNMEITDVLGSTSLFVR.D	[29791-29808]
		[K].SAANLIVEEEDLRIVEPLKDIETMEK.[K]		3.90785e-10	3.84982e-05	1	1	2	A2ASS6	A2ASS6 [14512-14537]	2	2984.55	4.59	K.SAANLIVEEEDLRIVEPLKDIETMEK.K	[14512-14537]
		[R].SQNINEGQNVLFSCEVSGEPSPEIEWFKNNLPISISSNISVSR.[S]	1xCarbamidomethyl [C14]	1.26813e-15	3.84982e-05	1	1	1	A2ASS6	A2ASS6 [34931-34973]	1	4806.33	6.32	R.SQNINEGQNVLFSCEVSGEPSPEIEWFKNNLPISISSNISVSR.S	[34931-34973]
		[K].TGVEKDEIILKCEVSK.[D]	1xCarbamidomethyl [C12]	9.94436e-05	3.84982e-05	1	1	2	A2ASS6	A2ASS6 [13462-13477]	2	1847.98	2.72	K.TGVEKDEIILKCEVSK.D	[13462-13477]
		[K].TIIVDVLDVPGPVGIPFLSDNLTNDSCK.[L]	1xCarbamidomethyl [C27]	4.7136e-09	3.84982e-05	1	1	1	A2ASS6	A2ASS6 [18396-18423]	0	2998.54	3.87	K.TIIVDVLDVPGPVGIPFLSDNLTNDSCK.L	[18396-18423]
		[K].TQTTTMATGPEVPPPWKQEGYVASSTEAEMRETTMTSSTQIR.[R]	1xOxidation [M6]	0.0821207	0.00420182	1	1	1	A2ASS6	A2ASS6 [329-370]	2	4632.15	1.69	K.TQTTTMATGPEVPPPWKQEGYVASSTEAEMRETTMTSSTQIR.R	[329-370]
		[K].TSSDVSLHGSVSSQSVQMSASK.[Q]	1xOxidation [M18]	3.54859e-09	3.84982e-05	1	1	6	A2ASS6	A2ASS6 [35027-35048]	0	2225.04	3.63	K.TSSDVSLHGSVSSQSVQMSASK.Q	[35027-35048]
		[K].TSWKVDQLQEGCSYYFR.[V]	1xCarbamidomethyl [C12]	8.17034e-09	3.84982e-05	1	1	2	A2ASS6	A2ASS6 [23797-23813]	1	2166.99	3.88	K.TSWKVDQLQEGCSYYFR.V	[23797-23813]
		[R].TTEYVVSNLKPGVNYYFQVSAVNCAGQGEPITMTEPAQAK.[D]	1xCarbamidomethyl [C24]; 1xOxidation [M33]	0.00255609	0.000262339	1	1	1	A2ASS6	A2ASS6 [29013-29052]	0	4378.1	1.76	R.TTEYVVSNLKPGVNYYFQVSAVNCAGQGEPITMTEPAQAK.D	[29013-29052]
		[R].VFAENLAGLSNPSPSSDPIK.[A]		7.65785e-06	3.84982e-05	1	1	1	A2ASS6	A2ASS6 [19566-19585]	0	2043.04	1.94	R.VFAENLAGLSNPSPSSDPIK.A	[19566-19585]
		[K].VIDKPTDTLNITK.[E]		1.50868e-07	3.84982e-05	1	1	10	A2ASS6	A2ASS6 [17227-17239]	0	1457.82	3.37	K.VIDKPTDTLNITK.E	[17227-17239]
		[K].VIILDKPGPPTGPIKIDEIDATSVTISWEPPELDGGAPLSGYVVEQR.[D]		7.98148e-06	3.84982e-05	1	1	1	A2ASS6	A2ASS6 [31615-31661]	1	4969.61	4.13	K.VIILDKPGPPTGPIKIDEIDATSVTISWEPPELDGGAPLSGYVVEQR.D	[31615-31661]
		[R].VMAVNKYGVGEPLESEPVLAVDPYGPPDPPKNPEVTTITK.[D]	1xOxidation [M2]	7.45947e-11	3.84982e-05	1	1	2	A2ASS6	A2ASS6 [23418-23457]	2	4264.17	5.51	R.VMAVNKYGVGEPLESEPVLAVDPYGPPDPPKNPEVTTITK.D	[23418-23457]
		[R].VSGSAPISVGWFLDGNEIISSPK.[C]		1.28833e-08	3.84982e-05	1	1	1	A2ASS6	A2ASS6 [7652-7674]	0	2360.21	3.47	R.VSGSAPISVGWFLDGNEIISSPK.C	[7652-7674]
		[K].VTGLVEGNEYEFHVMAENAAGIGPASGISR.[L]	1xOxidation [M15]	9.14208e-09	3.84982e-05	1	1	2	A2ASS6	A2ASS6 [30003-30032]	0	3091.48	3.89	K.VTGLVEGNEYEFHVMAENAAGIGPASGISR.L	[30003-30032]
		[K].VTWYREDYQIESSIDFQITFQGGIAR.[L]		0.100067	0.00528914	1	1	1	A2ASS6	A2ASS6 [977-1002]	1	3122.52	1.24	K.VTWYREDYQIESSIDFQITFQGGIAR.L	[977-1002]
		[K].WEKDGQPLSLGPHIEIVHEGLDYYALHIRDTLPEDTGYYR.[V]		3.45738e-05	3.84982e-05	1	1	1	A2ASS6	A2ASS6 [33616-33655]	2	4696.31	6.1	K.WEKDGQPLSLGPHIEIVHEGLDYYALHIRDTLPEDTGYYR.V	[33616-33655]
		[K].YGVGDPILTEPAIAKNPYDPPGR.[C]		4.61788e-05	3.84982e-05	1	1	1	A2ASS6	A2ASS6 [21257-21279]	1	2440.25	3.3	K.YGVGDPILTEPAIAKNPYDPPGR.C	[21257-21279]
		[R].YSSPPAHVKVEDR.[R]		1.83706e-05	3.84982e-05	1	1	4	A2ASS6	A2ASS6 [33931-33943]	1	1484.75	2.37	R.YSSPPAHVKVEDR.R	[33931-33943]
		[K].YTVVAGGNMSTANLFVEGR.[D]		2.9314e-08	3.84982e-05	1	1	2	A2ASS6	A2ASS6 [3133-3151]	0	1985.97	3.03	K.YTVVAGGNMSTANLFVEGR.D	[3133-3151]
		[K].RVSMHDEGK.[T]	1xOxidation [M4]	0.00204797	0.000150691	1	1	10	A2ASS6	A2ASS6 [13762-13770]	1	1074.5	1.58	K.RVSMHDEGK.T	[13762-13770]
		[R].RANHTPESCPETK.[Y]	1xCarbamidomethyl [C9]	1.08973e-07	3.84982e-05	1	1	10	A2ASS6	A2ASS6 [18950-18962]	1	1526.7	3.13	R.RANHTPESCPETK.Y	[18950-18962]
		[K].AEAKPKDEAAKPK.[G]		0.123284	0.0064854	1	1	2	A2ASS6	A2ASS6 [12847-12859]	1	1382.76	2.35	K.AEAKPKDEAAKPK.G	[12847-12859]
		[R].ANHTPESCPETK.[Y]	1xCarbamidomethyl [C8]	3.58212e-05	3.84982e-05	1	1	21	A2ASS6	A2ASS6 [18951-18962]	0	1370.6	3.15	R.ANHTPESCPETK.Y	[18951-18962]
		[R].AQNEKGVSEPR.[E]		8.82551e-06	3.84982e-05	1	1	10	A2ASS6	A2ASS6 [31500-31510]	1	1214.61	2.99	R.AQNEKGVSEPR.E	[31500-31510]
		[K].QEFQSKEERER.[H]		1.25837e-05	3.84982e-05	1	1	24	A2ASS6	A2ASS6 [33681-33691]	2	1465.7	3.3	K.QEFQSKEERER.H	[33681-33691]
		[K].RRHDKPDFER.[V]		8.18607e-05	3.84982e-05	1	1	22	A2ASS6	A2ASS6 [17123-17132]	2	1355.69	2.48	K.RRHDKPDFER.V	[17123-17132]
		[R].VTVETHTK.[V]		0.0102716	0.000518321	1	1	16	A2ASS6	A2ASS6 [31574-31581]	0	914.494	2.03	R.VTVETHTK.V	[31574-31581]
		[R].THASDEGPYK.[L]		1.46746e-05	3.84982e-05	1	1	46	A2ASS6	A2ASS6 [2513-2522]	0	1104.5	2.86	R.THASDEGPYK.L	[2513-2522]
		[K].EVHEELHEK.[K]		0.000150173	3.84982e-05	1	1	25	A2ASS6	A2ASS6 [10042-10050]	0	1149.55	2.59	K.EVHEELHEK.K	[10042-10050]
		[R].FIAKDKEAR.[A]		0.00175688	0.000150691	1	1	4	A2ASS6	A2ASS6 [14772-14780]	2	1077.61	2.08	R.FIAKDKEAR.A	[14772-14780]
		[K].NVEIKPSDKHR.[L]		2.91295e-05	3.84982e-05	1	1	44	A2ASS6	A2ASS6 [2837-2847]	1	1322.72	3.24	K.NVEIKPSDKHR.L	[2837-2847]
		[K].RAAPPVR.[R]		0.0472472	0.00287606	1	1	24	A2ASS6	A2ASS6 [16517-16523]	1	766.468	1.9	K.RAAPPVR.R	[16517-16523]
		[K].LRPTATCK.[M]	1xCarbamidomethyl [C7]	0.0113031	0.000549907	1	1	18	A2ASS6	A2ASS6 [8889-8896]	0	946.514	1.9	K.LRPTATCK.M	[8889-8896]
		[K].AVKDTEAQKVSTQK.[T]		8.53109e-05	3.84982e-05	1	1	6	A2ASS6	A2ASS6 [34732-34745]	2	1532.83	2.55	K.AVKDTEAQKVSTQK.T	[34732-34745]
		[R].VCAENRYGK.[S]	1xCarbamidomethyl [C2]	0.000446157	3.84982e-05	1	1	20	A2ASS6	A2ASS6 [27350-27358]	1	1096.52	2.24	R.VCAENRYGK.S	[27350-27358]
		[K].QEFQSKEER.[E]		0.00223009	0.000189087	1	1	3	A2ASS6	A2ASS6 [33681-33689]	1	1180.56	2.6	K.QEFQSKEER.E	[33681-33689]
		[K].DGSNIRESPK.[H]		0.000416083	3.84982e-05	1	1	20	A2ASS6	A2ASS6 [12943-12952]	1	1102.55	2.5	K.DGSNIRESPK.H	[12943-12952]
		[K].GRPAPEVK.[W]		0.0242908	0.00131836	1	1	12	A2ASS6	A2ASS6 [23675-23682]	0	853.489	1.92	K.GRPAPEVK.W	[23675-23682]
		[K].KPVVEKVEK.[T]		0.00542927	0.000323371	1	1	2	A2ASS6	A2ASS6 [10069-10077]	1	1055.65	0.89	K.KPVVEKVEK.T	[10069-10077]
		[R].FIADGKDRK.[L]		0.00236048	0.000225773	1	1	41	A2ASS6	A2ASS6 [12955-12963]	2	1049.57	2.1	R.FIADGKDRK.L	[12955-12963]
		[R].RHDKPDFER.[V]		1.83706e-05	3.84982e-05	1	1	14	A2ASS6	A2ASS6 [17124-17132]	1	1199.59	2.54	R.RHDKPDFER.V	[17124-17132]
		[R].RANHTPESCPETKYK.[V]	1xCarbamidomethyl [C9]	7.31507e-10	3.84982e-05	1	1	10	A2ASS6	A2ASS6 [18950-18964]	2	1817.86	4.27	R.RANHTPESCPETKYK.V	[18950-18964]
		[K].KTTDISTER.[L]		0.000886475	0.000116708	1	1	51	A2ASS6	A2ASS6 [794-802]	1	1050.54	1.95	K.KTTDISTER.L	[794-802]
		[K].VFEKDEAK.[F]		0.0107104	0.000549907	1	1	4	A2ASS6	A2ASS6 [13640-13647]	1	965.494	1.53	K.VFEKDEAK.F	[13640-13647]
		[K].RDDQTLESGDK.[Y]		3.94011e-08	3.84982e-05	1	1	18	A2ASS6	A2ASS6 [14375-14385]	1	1263.58	3.48	K.RDDQTLESGDK.Y	[14375-14385]
		[R].LVHVDKRPR.[T]		0.000388003	3.84982e-05	1	1	40	A2ASS6	A2ASS6 [803-811]	1	1119.67	2.92	R.LVHVDKRPR.T	[803-811]
		[R].KPVSEVGDGR.[W]		8.84351e-07	3.84982e-05	1	1	50	A2ASS6	A2ASS6 [30767-30776]	0	1043.55	3.22	R.KPVSEVGDGR.W	[30767-30776]
		[K].NVVIKADGKK.[R]		0.00610268	0.000390975	1	1	10	A2ASS6	A2ASS6 [13851-13860]	2	1071.65	1.46	K.NVVIKADGKK.R	[13851-13860]
		[K].KASAQEEISQK.[A]		1.18595e-08	3.84982e-05	1	1	38	A2ASS6	A2ASS6 [34754-34764]	1	1218.63	3.78	K.KASAQEEISQK.A	[34754-34764]
		[K].RSAAASLEK.[S]		0.00118644	0.000116708	1	1	40	A2ASS6	A2ASS6 [34799-34807]	1	932.516	2.68	K.RSAAASLEK.S	[34799-34807]
		[K].KELPDGR.[W]		0.051823	0.00308501	1	1	18	A2ASS6	A2ASS6 [24267-24273]	1	814.442	2.24	K.KELPDGR.W	[24267-24273]
		[K].FEKDGSIHR.[L]		0.000254741	3.84982e-05	1	1	32	A2ASS6	A2ASS6 [14659-14667]	1	1088.55	2.71	K.FEKDGSIHR.L	[14659-14667]
		[R].HQYVVERR.[I]		0.00599638	0.000390975	1	1	4	A2ASS6	A2ASS6 [3200-3207]	1	1086.58	2.29	R.HQYVVERR.I	[3200-3207]
		[K].SPEPVTSHPK.[A]		0.00108292	0.000116708	1	1	44	A2ASS6	A2ASS6 [34476-34485]	0	1078.55	2.17	K.SPEPVTSHPK.A	[34476-34485]
		[K].RFVESR.[D]		0.118723	0.00632132	1	1	49	A2ASS6	A2ASS6 [1057-1062]	1	793.432	2.22	K.RFVESR.D	[1057-1062]
		[K].VTGHPKPIVK.[W]		3.99576e-06	3.84982e-05	1	1	119	A2ASS6	A2ASS6 [32740-32749]	0	1075.66	2.54	K.VTGHPKPIVK.W	[32740-32749]
		[K].AKKPEEPQPPPK.[A]		2.63059e-07	3.84982e-05	1	1	38	A2ASS6	A2ASS6 [12763-12774]	1	1345.75	3.53	K.AKKPEEPQPPPK.A	[12763-12774]
		[R].GDKEIEESAR.[C]		0.000181256	3.84982e-05	1	1	21	A2ASS6	A2ASS6 [25451-25460]	1	1133.54	2.67	R.GDKEIEESAR.C	[25451-25460]
		[K].VVVAADKAK.[E]		0.00351903	0.000287222	1	1	14	A2ASS6	A2ASS6 [478-486]	1	900.551	1.76	K.VVVAADKAK.E	[478-486]
		[R].KKPEEEEPKVEPK.[K]		1.05364e-08	3.84982e-05	1	1	68	A2ASS6	A2ASS6 [12746-12758]	2	1566.84	2.8	R.KKPEEEEPKVEPK.K	[12746-12758]
		[K].REASQTNWK.[M]		0.000363904	3.84982e-05	1	1	40	A2ASS6	A2ASS6 [29486-29494]	1	1119.55	2.21	K.REASQTNWK.M	[29486-29494]
		[K].RDLPEGR.[W]		0.00512201	0.000287222	1	1	55	A2ASS6	A2ASS6 [25349-25355]	1	842.448	2.56	K.RDLPEGR.W	[25349-25355]
		[R].RDLPDGR.[W]		0.00610268	0.000390975	1	1	15	A2ASS6	A2ASS6 [28596-28602]	1	828.432	2.35	R.RDLPDGR.W	[28596-28602]
		[R].VSAVNHYGK.[G]		0.000642545	7.93501e-05	1	1	40	A2ASS6	A2ASS6 [22335-22343]	0	974.505	2.89	R.VSAVNHYGK.G	[22335-22343]
		[K].TKELYEK.[Y]		0.0269089	0.00150774	1	1	19	A2ASS6	A2ASS6 [33033-33039]	1	910.488	2.23	K.TKELYEK.Y	[33033-33039]
		[K].ITKGEDRWK.[R]		0.000606519	7.93501e-05	1	1	23	A2ASS6	A2ASS6 [16408-16416]	2	1132.61	2.12	K.ITKGEDRWK.R	[16408-16416]
		[R].IAAENRYGK.[S]		0.00101117	0.000116708	1	1	26	A2ASS6	A2ASS6 [24104-24112]	1	1021.54	1.99	R.IAAENRYGK.S	[24104-24112]
		[K].GPIKGVAK.[K]		0.00922656	0.00048659	1	1	10	A2ASS6	A2ASS6 [12860-12867]	1	769.493	2.78	K.GPIKGVAK.K	[12860-12867]
		[R].ILTKPR.[S]		0.101348	0.00537629	1	1	34	A2ASS6	A2ASS6 [34352-34357]	0	727.482	1.55	R.ILTKPR.S	[34352-34357]
		[K].SEKEPEAIK.[G]		0.0205167	0.00109875	1	1	3	A2ASS6	A2ASS6 [4023-4031]	1	1030.54	1.64	K.SEKEPEAIK.G	[4023-4031]
		[K].APTVKPGETR.[V]		5.04556e-05	3.84982e-05	1	1	53	A2ASS6	A2ASS6 [862-871]	0	1055.58	2.85	K.APTVKPGETR.V	[862-871]
		[K].MPDDDGGDRIK.[G]	1xOxidation [M1]	0.00183853	0.000150691	1	1	8	A2ASS6	A2ASS6 [17723-17733]	1	1234.54	1.66	K.MPDDDGGDRIK.G	[17723-17733]
		[R].ETTRVNVASSK.[T]		0.000192222	3.84982e-05	1	1	16	A2ASS6	A2ASS6 [27226-27236]	1	1191.63	2.94	R.ETTRVNVASSK.T	[27226-27236]
		[R].CENVNKYDAGK.[Y]	1xCarbamidomethyl [C1]	1.67507e-06	3.84982e-05	1	1	22	A2ASS6	A2ASS6 [21542-21552]	1	1297.58	3.77	R.CENVNKYDAGK.Y	[21542-21552]
		[K].REVNSTHWSR.[V]		1.48215e-07	3.84982e-05	1	1	18	A2ASS6	A2ASS6 [16730-16739]	1	1271.62	2.86	K.REVNSTHWSR.V	[16730-16739]
		[R].ANHTPESCPETKYK.[V]	1xCarbamidomethyl [C8]	0.00182812	0.000150691	1	1	7	A2ASS6	A2ASS6 [18951-18964]	1	1661.76	2.03	R.ANHTPESCPETKYK.V	[18951-18964]
		[K].AVCSAHLR.[I]	1xCarbamidomethyl [C3]	0.0294501	0.00179264	1	1	31	A2ASS6	A2ASS6 [3590-3597]	0	913.467	1.74	K.AVCSAHLR.I	[3590-3597]
		[K].DGKELTSDNKYK.[I]		0.000154655	3.84982e-05	1	1	6	A2ASS6	A2ASS6 [8510-8521]	2	1397.69	2.53	K.DGKELTSDNKYK.I	[8510-8521]
		[K].CLEGQTAR.[F]	1xCarbamidomethyl [C1]	0.00575575	0.000390975	1	1	16	A2ASS6	A2ASS6 [1474-1481]	0	934.441	1.46	K.CLEGQTAR.F	[1474-1481]
		[K].TTHHVVSGLR.[E]		2.14224e-05	3.84982e-05	1	1	69	A2ASS6	A2ASS6 [28218-28227]	0	1106.61	3.51	K.TTHHVVSGLR.E	[28218-28227]
		[K].DGMPLKQTTR.[I]	1xOxidation [M3]	0.0118583	0.000583015	1	1	2	A2ASS6	A2ASS6 [25055-25064]	1	1162.59	1.67	K.DGMPLKQTTR.I	[25055-25064]
		[K].VPHLQK.[G]		0.123284	0.0064854	1	1	27	A2ASS6	A2ASS6 [19454-19459]	0	721.436	1.4	K.VPHLQK.G	[19454-19459]
		[K].AYSTVATNCHK.[T]	1xCarbamidomethyl [C9]	3.49847e-05	3.84982e-05	1	1	66	A2ASS6	A2ASS6 [23786-23796]	0	1251.58	2.12	K.AYSTVATNCHK.T	[23786-23796]
		[QK].VTGVTAEK.[C]		0.00628423	0.000390975	1	1	2	A2ASS6	A2ASS6 [25517-25524]; [26600-26607]	0	804.446	2.22	Q.VTGVTAEK.C; K.VTGVTAEK.C	[25517-25524]; [26600-26607]
		[K].AVSPTETKPTEK.[G]		1.04363e-06	3.84982e-05	1	1	55	A2ASS6	A2ASS6 [34486-34497]	0	1287.68	2.74	K.AVSPTETKPTEK.G	[34486-34497]
		[R].YSSPPAHVK.[V]		0.0413047	0.00255204	1	1	6	A2ASS6	A2ASS6 [33931-33939]	0	985.51	2.05	R.YSSPPAHVK.V	[33931-33939]
		[K].KTPSPIEAERK.[K]		5.77936e-05	3.84982e-05	1	1	40	A2ASS6	A2ASS6 [12868-12878]	2	1255.7	2.47	K.KTPSPIEAERK.K	[12868-12878]
		[K].QQKPFFKK.[K]		0.0230082	0.00128703	1	1	57	A2ASS6	A2ASS6 [1706-1713]	1	1050.61	2.26	K.QQKPFFKK.K	[1706-1713]
		[K].VISKRPISETR.[F]		0.0561808	0.00328888	1	1	13	A2ASS6	A2ASS6 [29990-30000]	1	1285.76	1.32	K.VISKRPISETR.F	[29990-30000]
		[K].KPEEPQPPPK.[A]		1.91467e-05	3.84982e-05	1	1	26	A2ASS6	A2ASS6 [12765-12774]	0	1146.62	3.33	K.KPEEPQPPPK.A	[12765-12774]
		[K].KSTVTITDSK.[R]		9.28895e-08	3.84982e-05	1	1	13	A2ASS6	A2ASS6 [15534-15543]	1	1079.59	3.18	K.KSTVTITDSK.R	[15534-15543]
		[R].VCAENAAGPGK.[F]	1xCarbamidomethyl [C2]	0.000481146	3.84982e-05	1	1	6	A2ASS6	A2ASS6 [16765-16775]	0	1073.5	1.56	R.VCAENAAGPGK.F	[16765-16775]
		[K].WEKPESDGGSK.[I]		5.16614e-05	3.84982e-05	1	1	66	A2ASS6	A2ASS6 [27105-27115]	0	1219.56	2.48	K.WEKPESDGGSK.I	[27105-27115]
		[K].MVCSSVAR.[T]	1xCarbamidomethyl [C3]; 1xOxidation [M1]	0.0709308	0.00374248	1	1	4	A2ASS6	A2ASS6 [29495-29502]	0	925.423	1.68	K.MVCSSVAR.T	[29495-29502]
		[K].QIDKTLR.[M]		0.111464	0.00595062	1	1	11	A2ASS6	A2ASS6 [33696-33702]	1	873.515	2.08	K.QIDKTLR.M	[33696-33702]
		[K].VDRPVDTSETK.[E]		9.53067e-06	3.84982e-05	1	1	19	A2ASS6	A2ASS6 [1970-1980]	0	1246.63	3.23	K.VDRPVDTSETK.E	[1970-1980]
		[K].KPEEEEPKVEPK.[K]		6.20982e-11	3.84982e-05	1	1	18	A2ASS6	A2ASS6 [12747-12758]	1	1438.74	4.74	K.KPEEEEPKVEPK.K	[12747-12758]
		[K].ASERPLPPGK.[I]		0.054459	0.00323247	1	1	6	A2ASS6	A2ASS6 [23834-23843]	0	1051.59	2	K.ASERPLPPGK.I	[23834-23843]
		[K].AGREIYESDK.[C]		7.5372e-05	3.84982e-05	1	1	8	A2ASS6	A2ASS6 [4380-4389]	1	1167.56	2.63	K.AGREIYESDK.C	[4380-4389]
		[K].RADSDHWVR.[C]		5.40236e-06	3.84982e-05	1	1	61	A2ASS6	A2ASS6 [21418-21426]	1	1141.55	3.27	K.RADSDHWVR.C	[21418-21426]
		[R].KETSTDKWVR.[H]		2.4603e-06	3.84982e-05	1	1	16	A2ASS6	A2ASS6 [32158-32167]	2	1249.65	2.83	R.KETSTDKWVR.H	[32158-32167]
		[K].EIREGADYK.[L]		0.00781456	0.000421996	1	1	17	A2ASS6	A2ASS6 [16854-16862]	1	1080.53	1.98	K.EIREGADYK.L	[16854-16862]
		[R].ILIHQK.[G]		0.163689	0.00861759	1	1	6	A2ASS6	A2ASS6 [9389-9394]	0	751.482	1.25	R.ILIHQK.G	[9389-9394]
		[K].SYSTVTTK.[C]		0.04444	0.00276157	1	1	11	A2ASS6	A2ASS6 [22702-22709]	0	886.452	1.26	K.SYSTVTTK.C	[22702-22709]
		[K].DGEPLKQTTR.[V]		0.0524687	0.0031122	1	1	6	A2ASS6	A2ASS6 [26137-26146]	1	1144.6	1.1	K.DGEPLKQTTR.V	[26137-26146]
		[K].VTGYHLEQKEK.[N]		3.34617e-06	3.84982e-05	1	1	7	A2ASS6	A2ASS6 [26325-26335]	1	1331.7	3.19	K.VTGYHLEQKEK.N	[26325-26335]
		[K].ASDRLTMK.[N]		0.037711	0.00240674	1	1	6	A2ASS6	A2ASS6 [16218-16225]	1	921.482	1.77	K.ASDRLTMK.N	[16218-16225]
		[K].KSATVLVK.[V]		0.0551407	0.00325978	1	1	5	A2ASS6	A2ASS6 [31315-31322]	1	845.545	2.62	K.KSATVLVK.V	[31315-31322]
		[K].VVVAADK.[A]		0.0858718	0.00437763	1	1	3	A2ASS6	A2ASS6 [478-484]	0	701.419	1.39	K.VVVAADK.A	[478-484]
		[R].VIAVNEKGR.[S]		0.0108393	0.000549907	1	1	10	A2ASS6	A2ASS6 [24992-25000]	1	985.579	1.48	R.VIAVNEKGR.S	[24992-25000]
		[K].AKEQETVLR.[S]		0.0140314	0.000714602	1	1	64	A2ASS6	A2ASS6 [667-675]	1	1073.59	1.27	K.AKEQETVLR.S	[667-675]
		[R].YVKQEFQSK.[E]		0.0499375	0.00293154	1	1	1	A2ASS6	A2ASS6 [33678-33686]	1	1156.6	1.28	R.YVKQEFQSK.E	[33678-33686]
		[R].NAAGSASSSTSLK.[V]		2.44579e-06	3.84982e-05	1	1	19	A2ASS6	A2ASS6 [8270-8282]	0	1180.58	2.51	R.NAAGSASSSTSLK.V	[8270-8282]
		[R].VHKGSIKETHYMVDK.[C]		3.00826e-06	3.84982e-05	1	1	6	A2ASS6	A2ASS6 [19939-19953]	2	1771.92	2.91	R.VHKGSIKETHYMVDK.C	[19939-19953]
		[K].ITDVSSDR.[C]		0.0330192	0.00206929	1	1	10	A2ASS6	A2ASS6 [20094-20101]	0	892.437	1.55	K.ITDVSSDR.C	[20094-20101]
		[R].VNSRPIKDLK.[F]		0.000200288	3.84982e-05	1	1	33	A2ASS6	A2ASS6 [16123-16132]	1	1169.7	2.8	R.VNSRPIKDLK.F	[16123-16132]
		[K].LRESERVTVETHTK.[V]		8.89597e-07	3.84982e-05	1	1	20	A2ASS6	A2ASS6 [31568-31581]	2	1684.9	1.99	K.LRESERVTVETHTK.V	[31568-31581]
		[K].LTSGEAPGVRK.[E]		8.02882e-06	3.84982e-05	1	1	62	A2ASS6	A2ASS6 [32316-32326]	1	1114.62	2.7	K.LTSGEAPGVRK.E	[32316-32326]
		[K].VKGTDQVLVKK.[E]		0.0015329	0.000150691	1	1	12	A2ASS6	A2ASS6 [33073-33083]	2	1214.75	2.52	K.VKGTDQVLVKK.E	[33073-33083]
		[K].LKNVNIK.[E]		0.0537865	0.00320227	1	1	10	A2ASS6	A2ASS6 [1568-1574]	1	828.53	1.41	K.LKNVNIK.E	[1568-1574]
		[K].DKDATDLTR.[S]		0.00790756	0.000455389	1	1	7	A2ASS6	A2ASS6 [20027-20035]	1	1034.51	1.51	K.DKDATDLTR.S	[20027-20035]
		[R].VAAENQYGR.[G]		0.00124889	0.000150691	1	1	14	A2ASS6	A2ASS6 [19172-19180]	0	1007.49	1.23	R.VAAENQYGR.G	[19172-19180]
		[K].KEVQVIEK.[Q]		0.000385748	3.84982e-05	1	1	46	A2ASS6	A2ASS6 [3160-3167]	1	972.572	3.49	K.KEVQVIEK.Q	[3160-3167]
		[K].NVEIKPSDK.[H]		0.00351903	0.000287222	1	1	37	A2ASS6	A2ASS6 [2837-2845]	0	1029.56	1.91	K.NVEIKPSDK.H	[2837-2845]
		[K].TTDISTER.[L]		0.00228135	0.000225773	1	1	25	A2ASS6	A2ASS6 [795-802]	0	922.448	2.15	K.TTDISTER.L	[795-802]
		[K].SATSEEKSLEEK.[A]		5.70882e-07	3.84982e-05	1	1	18	A2ASS6	A2ASS6 [34327-34338]	1	1337.64	3.1	K.SATSEEKSLEEK.A	[34327-34338]
		[K].ITEKPSPPEK.[L]		9.26522e-05	3.84982e-05	1	1	54	A2ASS6	A2ASS6 [28160-28169]	0	1125.62	2.65	K.ITEKPSPPEK.L	[28160-28169]
		[K].VSEESEELRSK.[F]		4.60511e-06	3.84982e-05	1	1	42	A2ASS6	A2ASS6 [1996-2006]	1	1292.63	3.06	K.VSEESEELRSK.F	[1996-2006]
		[R].IHHYVIEK.[R]		0.00772269	0.000421996	1	1	20	A2ASS6	A2ASS6 [30269-30276]	0	1038.57	2.15	R.IHHYVIEK.R	[30269-30276]
		[K].KIPEVDKAQR.[A]		0.00315638	0.000287222	1	1	2	A2ASS6	A2ASS6 [3915-3924]	2	1183.68	2.16	K.KIPEVDKAQR.A	[3915-3924]
		[K].SEKEPEAIKGVK.[E]		2.66189e-07	3.84982e-05	1	1	18	A2ASS6	A2ASS6 [4023-4034]	2	1314.73	4.28	K.SEKEPEAIKGVK.E	[4023-4034]
		[K].LIEHQEYK.[I]		0.000982671	0.000116708	1	1	35	A2ASS6	A2ASS6 [25774-25781]	0	1059.55	2.14	K.LIEHQEYK.I	[25774-25781]
		[R].RLKGSADWER.[V]		0.178003	0.00965118	1	1	4	A2ASS6	A2ASS6 [19929-19938]	2	1217.64	1.42	R.RLKGSADWER.V	[19929-19938]
		[R].ITDQYRPK.[W]		0.0063212	0.000390975	1	1	49	A2ASS6	A2ASS6 [33831-33838]	0	1020.55	2.01	R.ITDQYRPK.W	[33831-33838]
		[K].NAAGVISK.[G]		0.15785	0.00822225	1	1	5	A2ASS6	A2ASS6 [30809-30816]	0	759.436	1.46	K.NAAGVISK.G	[30809-30816]
		[K].GDQELSSTAR.[L]		0.000922732	0.000116708	1	1	38	A2ASS6	A2ASS6 [24369-24378]	0	1063.5	2.77	K.GDQELSSTAR.L	[24369-24378]
		[R].IRIEGTR.[G]		0.136224	0.00698162	1	1	16	A2ASS6	A2ASS6 [1610-1616]	1	844.5	1.42	R.IRIEGTR.G	[1610-1616]
		[R].MSIATTKDR.[T]		0.00220489	0.000150691	1	1	10	A2ASS6	A2ASS6 [30483-30491]	1	1022.53	2.17	R.MSIATTKDR.T	[30483-30491]
		[K].NDAGYSEPR.[E]		0.000428364	3.84982e-05	1	1	2	A2ASS6	A2ASS6 [30411-30419]	0	1008.44	2.15	K.NDAGYSEPR.E	[30411-30419]
		[K].RITQETIR.[Q]		0.000150173	3.84982e-05	1	1	14	A2ASS6	A2ASS6 [550-557]	1	1016.58	2.78	K.RITQETIR.Q	[550-557]
		[K].RDQVQITQEK.[K]		3.21653e-07	3.84982e-05	1	1	31	A2ASS6	A2ASS6 [638-647]	1	1244.66	3.66	K.RDQVQITQEK.K	[638-647]
		[R].VKIDTSAESSK.[F]		4.45712e-05	3.84982e-05	1	1	20	A2ASS6	A2ASS6 [20039-20049]	1	1164.61	2.48	R.VKIDTSAESSK.F	[20039-20049]
		[K].GSESTGPVTCR.[D]	1xCarbamidomethyl [C10]	0.000818107	0.000116708	1	1	14	A2ASS6	A2ASS6 [30817-30827]	0	1150.52	2.09	K.GSESTGPVTCR.D	[30817-30827]
		[K].VLKETIRDTR.[Q]		0.00113351	0.000116708	1	1	31	A2ASS6	A2ASS6 [28904-28913]	2	1230.72	2.41	K.VLKETIRDTR.Q	[28904-28913]
		[R].ITGEITTKQEQK.[R]		3.73586e-08	3.84982e-05	1	1	36	A2ASS6	A2ASS6 [538-549]	1	1375.74	3.07	R.ITGEITTKQEQK.R	[538-549]
		[K].ASAQEEISQK.[A]		0.00542927	0.000323371	1	1	10	A2ASS6	A2ASS6 [34755-34764]	0	1090.54	2.37	K.ASAQEEISQK.A	[34755-34764]
		[R].NAMGSASATIR.[V]	1xOxidation [M3]	0.000372492	3.84982e-05	1	1	26	A2ASS6	A2ASS6 [28738-28748]	0	1094.53	3.03	R.NAMGSASATIR.V	[28738-28748]
		[R].ETTMTSSTQIR.[R]	1xOxidation [M4]	0.000347309	3.84982e-05	1	1	28	A2ASS6	A2ASS6 [360-370]	0	1270.59	2.53	R.ETTMTSSTQIR.R	[360-370]
		[R].EVNSTHWSR.[V]		0.0100292	0.000518321	1	1	3	A2ASS6	A2ASS6 [16731-16739]	0	1115.52	1.53	R.EVNSTHWSR.V	[16731-16739]
		[R].VTKEPIHPYTK.[Y]		4.01946e-06	3.84982e-05	1	1	34	A2ASS6	A2ASS6 [18849-18859]	1	1312.73	3.03	R.VTKEPIHPYTK.Y	[18849-18859]
		[K].ITHYIVEKR.[E]		0.000366033	3.84982e-05	1	1	39	A2ASS6	A2ASS6 [28787-28795]	1	1158.66	2.41	K.ITHYIVEKR.E	[28787-28795]
		[R].QEHIQVTHGQVGVGKK.[A]		2.15419e-11	3.84982e-05	1	1	51	A2ASS6	A2ASS6 [684-699]	1	1744.95	3.52	R.QEHIQVTHGQVGVGKK.A	[684-699]
		[K].SVKAPTVKPGETR.[V]		1.36436e-07	3.84982e-05	1	1	54	A2ASS6	A2ASS6 [859-871]	1	1369.78	3.73	K.SVKAPTVKPGETR.V	[859-871]
		[K].NTDKWSECAR.[V]	1xCarbamidomethyl [C8]	4.37884e-05	3.84982e-05	1	1	51	A2ASS6	A2ASS6 [24962-24971]	1	1266.55	2.37	K.NTDKWSECAR.V	[24962-24971]
		[K].ETHYMVDK.[C]		0.163689	0.00861759	1	1	2	A2ASS6	A2ASS6 [19946-19953]	0	1022.46	1.55	K.ETHYMVDK.C	[19946-19953]
		[K].HEYNFR.[I]		0.0864216	0.00443753	1	1	18	A2ASS6	A2ASS6 [24696-24701]	0	865.395	1.96	K.HEYNFR.I	[24696-24701]
		[R].YYHTLIKK.[D]		0.00294734	0.000287222	1	1	17	A2ASS6	A2ASS6 [33314-33321]	1	1065.61	2.2	R.YYHTLIKK.D	[33314-33321]
		[R].KAYATITNNCTK.[N]	1xCarbamidomethyl [C10]	4.2704e-10	3.84982e-05	1	1	4	A2ASS6	A2ASS6 [27032-27043]	1	1384.69	4.09	R.KAYATITNNCTK.N	[27032-27043]
		[R].LHVETVK.[I]		0.0158282	0.00084362	1	1	5	A2ASS6	A2ASS6 [2796-2802]	0	825.483	1.92	R.LHVETVK.I	[2796-2802]
		[R].TVLMSSEGK.[T]	1xOxidation [M4]	0.132057	0.00678545	1	1	3	A2ASS6	A2ASS6 [13407-13415]	0	967.476	1.88	R.TVLMSSEGK.T	[13407-13415]
		[R].CNKMPVKDTTYR.[V]	1xCarbamidomethyl [C1]	5.75313e-08	3.84982e-05	1	1	30	A2ASS6	A2ASS6 [15721-15732]	2	1512.73	2.92	R.CNKMPVKDTTYR.V	[15721-15732]
		[K].QATVEEDQRIK.[Q]		0.000101816	3.84982e-05	1	1	6	A2ASS6	A2ASS6 [33770-33780]	1	1316.68	2.65	K.QATVEEDQRIK.Q	[33770-33780]
		[K].VLKETIR.[D]		0.137923	0.0070369	1	1	7	A2ASS6	A2ASS6 [28904-28910]	1	858.541	1.43	K.VLKETIR.D	[28904-28910]
		[K].NYVIDKR.[E]		0.0858718	0.00437763	1	1	1	A2ASS6	A2ASS6 [25938-25944]	1	907.5	1.18	K.NYVIDKR.E	[25938-25944]
		[K].WKKPVYDGGSK.[I]		0.000103023	3.84982e-05	1	1	36	A2ASS6	A2ASS6 [26412-26422]	1	1264.67	3.68	K.WKKPVYDGGSK.I	[26412-26422]
		[K].KLEPNDKVVTR.[S]		1.66143e-05	3.84982e-05	1	1	7	A2ASS6	A2ASS6 [14023-14033]	2	1298.74	4.54	K.KLEPNDKVVTR.S	[14023-14033]
		[R].VLEGETAR.[F]		0.010395	0.000518321	1	1	26	A2ASS6	A2ASS6 [1858-1865]	0	874.463	1.16	R.VLEGETAR.F	[1858-1865]
		[K].SYDTGEVK.[V]		0.0344428	0.00219418	1	1	17	A2ASS6	A2ASS6 [1910-1917]	0	898.415	1.8	K.SYDTGEVK.V	[1910-1917]
		[R].REEGKDNWIR.[C]		1.12039e-06	3.84982e-05	1	1	16	A2ASS6	A2ASS6 [15120-15129]	2	1302.65	3.48	R.REEGKDNWIR.C	[15120-15129]
		[K].YTIEAENQSGKK.[S]		1.50257e-05	3.84982e-05	1	1	56	A2ASS6	A2ASS6 [31304-31315]	1	1367.68	2.85	K.YTIEAENQSGKK.S	[31304-31315]
		[K].IVVEKPGR.[I]		0.00885046	0.00048659	1	1	57	A2ASS6	A2ASS6 [13039-13046]	0	897.552	1.84	K.IVVEKPGR.I	[13039-13046]
		[K].ANVTVEAR.[L]		0.105286	0.00554447	1	1	2	A2ASS6	A2ASS6 [13531-13538]	0	859.463	2.39	K.ANVTVEAR.L	[13531-13538]
		[K].THSITFK.[D]		0.146697	0.0075477	1	1	6	A2ASS6	A2ASS6 [13771-13777]	0	833.452	1.59	K.THSITFK.D	[13771-13777]
		[K].YGISDECKSDK.[V]	1xCarbamidomethyl [C7]	3.29777e-05	3.84982e-05	1	1	12	A2ASS6	A2ASS6 [17368-17378]	1	1301.57	2.8	K.YGISDECKSDK.V	[17368-17378]
		[K].SHETLAIK.[E]		0.0110356	0.000549907	1	1	13	A2ASS6	A2ASS6 [34778-34785]	0	898.499	2.01	K.SHETLAIK.E	[34778-34785]
		[K].SSMTQLESSTSR.[M]	1xOxidation [M3]	0.00180748	0.000150691	1	1	3	A2ASS6	A2ASS6 [35096-35107]	0	1329.6	1.82	K.SSMTQLESSTSR.M	[35096-35107]
		[R].ITHEKVSEESEELRSK.[F]		9.59752e-13	3.84982e-05	1	1	8	A2ASS6	A2ASS6 [1991-2006]	2	1900.96	4.58	R.ITHEKVSEESEELRSK.F	[1991-2006]
		[K].VNTEPCVK.[T]	1xCarbamidomethyl [C6]	0.0153582	0.00084362	1	1	10	A2ASS6	A2ASS6 [30092-30099]	0	946.466	1.59	K.VNTEPCVK.T	[30092-30099]
		[K].MVCSSVAR.[T]	1xCarbamidomethyl [C3]	0.0188545	0.00106908	1	1	7	A2ASS6	A2ASS6 [29495-29502]	0	909.428	1.2	K.MVCSSVAR.T	[29495-29502]
		[R].MSPAMSPAR.[M]	1xOxidation [M1]	0.0370325	0.00234444	1	1	10	A2ASS6	A2ASS6 [1419-1427]	0	963.439	1.59	R.MSPAMSPAR.M	[1419-1427]
		[K].AAREDKGTYTITASNR.[L]		1.77863e-13	3.84982e-05	1	1	20	A2ASS6	A2ASS6 [17256-17271]	2	1753.88	4.12	K.AAREDKGTYTITASNR.L	[17256-17271]
		[R].SHPRPAEEYEDDAER.[R]		2.18056e-05	3.84982e-05	1	1	6	A2ASS6	A2ASS6 [34081-34095]	0	1800.78	2.45	R.SHPRPAEEYEDDAER.R	[34081-34095]
		[R].QQSPSPIR.[H]		0.117237	0.00629367	1	1	10	A2ASS6	A2ASS6 [279-286]	0	912.49	1.37	R.QQSPSPIR.H	[279-286]
		[K].ASEPPSPPGK.[V]		0.0221906	0.00126038	1	1	10	A2ASS6	A2ASS6 [25998-26007]	0	966.489	1.71	K.ASEPPSPPGK.V	[25998-26007]
		[K].KIEAHFDAR.[S]		1.20736e-05	3.84982e-05	1	1	82	A2ASS6	A2ASS6 [224-232]	1	1086.57	2.85	K.KIEAHFDAR.S	[224-232]
		[K].SHETLAIKEEASK.[V]		4.5306e-10	3.84982e-05	1	1	51	A2ASS6	A2ASS6 [34778-34790]	1	1442.75	4.36	K.SHETLAIKEEASK.V	[34778-34790]
		[K].VTGLRDGQSYK.[F]		4.17261e-07	3.84982e-05	1	1	24	A2ASS6	A2ASS6 [18965-18975]	1	1223.64	2.88	K.VTGLRDGQSYK.F	[18965-18975]
		[K].VTGYHLEQK.[E]		6.05882e-05	3.84982e-05	1	1	28	A2ASS6	A2ASS6 [26325-26333]	0	1074.56	2.78	K.VTGYHLEQK.E	[26325-26333]
		[K].HLALSNNFRGESDGHKR.[R]		0.00015927	3.84982e-05	1	1	4	A2ASS6	A2ASS6 [2664-2680]	2	1937.97	3.08	K.HLALSNNFRGESDGHKR.R	[2664-2680]
		[K].KTPSPIEAER.[K]		0.000530982	3.84982e-05	1	1	29	A2ASS6	A2ASS6 [12868-12877]	1	1127.61	1.87	K.KTPSPIEAER.K	[12868-12877]
		[R].EGADYKLR.[V]		0.119472	0.00637905	1	1	3	A2ASS6	A2ASS6 [16857-16864]	1	951.489	1.33	R.EGADYKLR.V	[16857-16864]
		[R].MAHEGALTGVTTDQKEK.[Q]	1xOxidation [M1]	1.57451e-11	3.84982e-05	1	1	32	A2ASS6	A2ASS6 [1828-1844]	1	1831.89	4.38	R.MAHEGALTGVTTDQKEK.Q	[1828-1844]
		[K].KLTHSLNIR.[N]		0.000613562	7.93501e-05	1	1	16	A2ASS6	A2ASS6 [3026-3034]	1	1081.65	1.75	K.KLTHSLNIR.N	[3026-3034]
		[K].GKPFPVCK.[W]	1xCarbamidomethyl [C7]	0.101995	0.00540208	1	1	33	A2ASS6	A2ASS6 [31951-31958]	0	932.502	1.77	K.GKPFPVCK.W	[31951-31958]
		[R].APTPSPVR.[S]		0.0605631	0.00349365	1	1	39	A2ASS6	A2ASS6 [297-304]	0	824.462	2	R.APTPSPVR.S	[297-304]
		[K].KGIDLANR.[A]		0.00149843	0.000150691	1	1	45	A2ASS6	A2ASS6 [31272-31279]	1	886.51	2.54	K.KGIDLANR.A	[31272-31279]
		[R].CRVTGYPQPK.[V]	1xCarbamidomethyl [C1]	0.0142871	0.0007477	1	1	9	A2ASS6	A2ASS6 [1868-1877]	1	1205.61	2	R.CRVTGYPQPK.V	[1868-1877]
		[K].TSQASEEVKTHAEIK.[T]		1.62177e-11	3.84982e-05	1	1	24	A2ASS6	A2ASS6 [34817-34831]	1	1657.84	4.49	K.TSQASEEVKTHAEIK.T	[34817-34831]
		[K].ATDSDVWHK.[L]		0.0237123	0.00128703	1	1	19	A2ASS6	A2ASS6 [15613-15621]	0	1058.49	2.28	K.ATDSDVWHK.L	[15613-15621]
		[K].DGKEIKPSKNVVIK.[A]		0.000617114	7.93501e-05	1	1	2	A2ASS6	A2ASS6 [13842-13855]	2	1554.92	2.1	K.DGKEIKPSKNVVIK.A	[13842-13855]
		[K].GKGEQAWSHAGISK.[T]		5.22416e-07	3.84982e-05	1	1	4	A2ASS6	A2ASS6 [29292-29305]	1	1455.73	2.3	K.GKGEQAWSHAGISK.T	[29292-29305]
		[K].MPVKDTTYR.[V]		0.00351903	0.000287222	1	1	2	A2ASS6	A2ASS6 [15724-15732]	1	1110.56	1.64	K.MPVKDTTYR.V	[15724-15732]
		[R].VNKKPVYDLR.[V]		0.000370326	3.84982e-05	1	1	50	A2ASS6	A2ASS6 [27821-27830]	1	1231.72	2.16	R.VNKKPVYDLR.V	[27821-27830]
		[K].GSADWER.[V]		0.139641	0.00712086	1	1	3	A2ASS6	A2ASS6 [19932-19938]	0	820.358	1.09	K.GSADWER.V	[19932-19938]
		[K].VVISATK.[A]		0.0190835	0.00106908	1	1	7	A2ASS6	A2ASS6 [524-530]	0	717.451	1.61	K.VVISATK.A	[524-530]
		[R].EAEGVYEAK.[E]		0.0116469	0.000583015	1	1	4	A2ASS6	A2ASS6 [20675-20683]	0	995.468	1.92	R.EAEGVYEAK.E	[20675-20683]
		[K].MPDDDGGDRIK.[G]		1.45881e-05	3.84982e-05	1	1	48	A2ASS6	A2ASS6 [17723-17733]	1	1218.54	2.26	K.MPDDDGGDRIK.G	[17723-17733]
		[K].KPDSKEPVVYDTHVNK.[Q]		4.83754e-07	3.84982e-05	1	1	14	A2ASS6	A2ASS6 [17946-17961]	1	1855.95	2.58	K.KPDSKEPVVYDTHVNK.Q	[17946-17961]
		[K].GSIKETHYMVDK.[C]		1.79421e-08	3.84982e-05	1	1	26	A2ASS6	A2ASS6 [19942-19953]	1	1407.69	3.12	K.GSIKETHYMVDK.C	[19942-19953]
		[R].MSIATTK.[D]		0.0423228	0.00257838	1	1	20	A2ASS6	A2ASS6 [30483-30489]	0	751.402	0.95	R.MSIATTK.D	[30483-30489]
		[K].TNLEVEK.[L]		0.13878	0.00706462	1	1	1	A2ASS6	A2ASS6 [24685-24691]	0	832.441	1.68	K.TNLEVEK.L	[24685-24691]
		[K].WFKDGKEIKPSK.[N]		0.000448758	3.84982e-05	1	1	3	A2ASS6	A2ASS6 [13839-13850]	2	1462.81	1.52	K.WFKDGKEIKPSK.N	[13839-13850]
		[KP].VIGYHLERK.[E]		0.00351903	0.000287222	1	1	10	A2ASS6	A2ASS6 [24161-24169]; [25243-25251]	1	1114.64	2.22	K.VIGYHLERK.E; P.VIGYHLERK.E	[24161-24169]; [25243-25251]
		[K].LNKTPIPQTK.[F]		0.000126611	3.84982e-05	1	1	18	A2ASS6	A2ASS6 [24179-24188]	1	1139.68	2.3	K.LNKTPIPQTK.F	[24179-24188]
		[K].EACREDVGHYTVK.[L]	1xCarbamidomethyl [C3]	1.75543e-09	3.84982e-05	1	1	80	A2ASS6	A2ASS6 [23998-24010]	1	1563.72	3.97	K.EACREDVGHYTVK.L	[23998-24010]
		[K].SEETDWK.[V]		0.0957058	0.00490332	1	1	2	A2ASS6	A2ASS6 [27914-27920]	0	894.384	0.85	K.SEETDWK.V	[27914-27920]
		[R].LKGSADWER.[V]		0.00474938	0.000287222	1	1	14	A2ASS6	A2ASS6 [19930-19938]	1	1061.54	1.94	R.LKGSADWER.V	[19930-19938]
		[K].EHISTTKVPEQPR.[R]		3.80011e-05	3.84982e-05	1	1	19	A2ASS6	A2ASS6 [740-752]	1	1521.8	3.96	K.EHISTTKVPEQPR.R	[740-752]
		[R].EAFAEDSGR.[F]		0.00466747	0.000287222	1	1	20	A2ASS6	A2ASS6 [1007-1015]	0	981.427	2.25	R.EAFAEDSGR.F	[1007-1015]
		[K].VGDEEWRR.[A]		0.00635841	0.000390975	1	1	8	A2ASS6	A2ASS6 [18943-18950]	1	1046.5	1.7	K.VGDEEWRR.A	[18943-18950]
		[K].VTAENPEGVTEHK.[V]		4.34067e-06	3.84982e-05	1	1	30	A2ASS6	A2ASS6 [1918-1930]	0	1410.69	3.06	K.VTAENPEGVTEHK.V	[1918-1930]
		[K].GEPVQSEPVK.[M]		0.0700356	0.00371452	1	1	23	A2ASS6	A2ASS6 [22344-22353]	0	1069.55	1.52	K.GEPVQSEPVK.M	[22344-22353]
		[K].KIRDQYEMPGK.[L]		7.58299e-07	3.84982e-05	1	1	85	A2ASS6	A2ASS6 [33793-33803]	2	1364.7	4.16	K.KIRDQYEMPGK.L	[33793-33803]
		[R].ATKTPVSDLR.[C]		0.00183853	0.000150691	1	1	18	A2ASS6	A2ASS6 [22410-22419]	1	1087.61	2.32	R.ATKTPVSDLR.C	[22410-22419]
		[K].KPVPVKPAQEPVPAKPK.[A]		6.28371e-11	3.84982e-05	1	1	22	A2ASS6	A2ASS6 [10665-10681]	0	1810.09	3.67	K.KPVPVKPAQEPVPAKPK.A	[10665-10681]
		[R].CEIKNTDFK.[A]	1xCarbamidomethyl [C1]	0.00204797	0.000150691	1	1	18	A2ASS6	A2ASS6 [25461-25469]	1	1154.55	2.93	R.CEIKNTDFK.A	[25461-25469]
		[K].APPKKPDSKEPVVYDTHVNK.[Q]		1.695e-06	3.84982e-05	1	1	15	A2ASS6	A2ASS6 [17942-17961]	2	2249.19	3.48	K.APPKKPDSKEPVVYDTHVNK.Q	[17942-17961]
		[R].NNMIVVQGDKHQMMSEGK.[I]	2xOxidation [M]	2.11706e-05	3.84982e-05	1	1	4	A2ASS6	A2ASS6 [14736-14753]	1	2077.95	2.82	R.NNMIVVQGDKHQMMSEGK.I	[14736-14753]
		[R].TTTTAVHIQPAQEQARK.[E]		4.36475e-09	3.84982e-05	1	1	30	A2ASS6	A2ASS6 [452-468]	1	1880	4.12	R.TTTTAVHIQPAQEQARK.E	[452-468]
		[K].KGEDPLATDTR.[V]		4.08245e-08	3.84982e-05	1	1	17	A2ASS6	A2ASS6 [21807-21817]	1	1202.6	3.7	K.KGEDPLATDTR.V	[21807-21817]
		[K].RETQAVNWTK.[V]		2.24597e-05	3.84982e-05	1	1	42	A2ASS6	A2ASS6 [21316-21325]	1	1232.64	3.29	K.RETQAVNWTK.V	[21316-21325]
		[R].ITGEITTK.[Q]		0.113597	0.00612602	1	1	4	A2ASS6	A2ASS6 [538-545]	0	862.488	1.47	R.ITGEITTK.Q	[538-545]
		[K].ETSTDKWVR.[H]		0.0805641	0.00414476	1	1	3	A2ASS6	A2ASS6 [32159-32167]	1	1121.56	1.94	K.ETSTDKWVR.H	[32159-32167]
		[K].FSDLTK.[D]		0.0831753	0.00425889	1	1	2	A2ASS6	A2ASS6 [15285-15290]	0	710.372	0.85	K.FSDITK.D	[15285-15290]
		[K].LEIQQR.[E]		0.143131	0.00740898	1	1	26	A2ASS6	A2ASS6 [1933-1938]	0	786.447	1.7	K.LEIQQR.E	[1933-1938]
		[R].FECEISKENEK.[V]	1xCarbamidomethyl [C3]	3.61357e-06	3.84982e-05	1	1	50	A2ASS6	A2ASS6 [14182-14192]	1	1412.64	2.24	R.FECEISKENEK.V	[14182-14192]
		[K].FECEVSREPK.[T]	1xCarbamidomethyl [C3]	0.000596101	7.93501e-05	1	1	35	A2ASS6	A2ASS6 [13648-13657]	1	1280.59	2.24	K.FECEVSREPK.T	[13648-13657]
		[R].IHEEDKIDVQGGR.[D]		8.91222e-08	3.84982e-05	1	1	12	A2ASS6	A2ASS6 [4159-4171]	1	1495.75	3.77	R.IHEEDKIDVQGGR.D	[4159-4171]
		[K].SAAFEDEAK.[Y]		0.00456054	0.000287222	1	1	6	A2ASS6	A2ASS6 [13689-13697]	0	967.437	1.67	K.SAAFEDEAK.Y	[13689-13697]
		[R].AVNKYGISDECK.[S]	1xCarbamidomethyl [C11]	0.0194322	0.00106908	1	1	1	A2ASS6	A2ASS6 [17364-17375]	1	1383.66	2	R.AVNKYGISDECK.S	[17364-17375]
		[R].VTGYPQPK.[V]		0.0175374	0.000974751	1	1	8	A2ASS6	A2ASS6 [1870-1877]	0	889.478	1.3	R.VTGYPQPK.V	[1870-1877]
		[K].VTNDNLLSRK.[Y]		0.00105846	0.000116708	1	1	9	A2ASS6	A2ASS6 [18555-18564]	1	1159.64	2.17	K.VTNDNLLSRK.Y	[18555-18564]
		[K].ITHYIVEK.[R]		0.0334197	0.00210078	1	1	2	A2ASS6	A2ASS6 [28787-28794]	0	1002.56	1.64	K.ITHYIVEK.R	[28787-28794]
		[K].EQETVLR.[S]		0.165674	0.00881123	1	1	13	A2ASS6	A2ASS6 [669-675]	0	874.463	1.6	K.EQETVLR.S	[669-675]
		[K].VVVAADKAKEQELK.[S]		4.04902e-10	3.84982e-05	1	1	67	A2ASS6	A2ASS6 [478-491]	2	1527.87	3.88	K.VVVAADKAKEQELK.S	[478-491]
		[R].ALQAAVAR.[E]		0.0320394	0.00200974	1	1	7	A2ASS6	A2ASS6 [4066-4073]	0	799.478	2.06	R.ALQAAVAR.E	[4066-4073]
		[K].LEPNDKVVTR.[S]		0.000411268	3.84982e-05	1	1	20	A2ASS6	A2ASS6 [14024-14033]	1	1170.65	2.56	K.LEPNDKVVTR.S	[14024-14033]
		[K].HIFNVK.[V]		0.0256439	0.00137819	1	1	20	A2ASS6	A2ASS6 [23334-23339]	0	757.436	2.02	K.HIFNVK.V	[23334-23339]
		[K].DHGRYVITATNSCGSK.[F]	1xCarbamidomethyl [C13]	1.14667e-09	3.84982e-05	1	1	12	A2ASS6	A2ASS6 [16959-16974]	1	1765.83	3.83	K.DHGRYVITATNSCGSK.F	[16959-16974]
		[K].SYAAVVTNCHK.[N]	1xCarbamidomethyl [C9]	5.16614e-05	3.84982e-05	1	1	6	A2ASS6	A2ASS6 [24868-24878]	0	1249.6	2.91	K.SYAAVVTNCHK.N	[24868-24878]
		[K].VSEESEELR.[S]		0.00403953	0.000287222	1	1	2	A2ASS6	A2ASS6 [1996-2004]	0	1077.51	2.01	K.VSEESEELR.S	[1996-2004]
		[K].HLALSNNFRGESDGHK.[R]		1.59981e-10	3.84982e-05	1	1	37	A2ASS6	A2ASS6 [2664-2679]	1	1781.87	3.61	K.HLALSNNFRGESDGHK.R	[2664-2679]
		[R].QLKPGDNFR.[L]		0.00207136	0.000150691	1	1	30	A2ASS6	A2ASS6 [33186-33194]	0	1074.57	1.6	R.QLKPGDNFR.L	[33186-33194]
		[R].TASPHFTVSK.[I]		0.000139115	3.84982e-05	1	1	12	A2ASS6	A2ASS6 [812-821]	0	1074.56	2.3	R.TASPHFTVSK.I	[812-821]
		[R].RLDVVDTSK.[S]		1.77305e-05	3.84982e-05	1	1	50	A2ASS6	A2ASS6 [30340-30348]	1	1032.57	2.93	R.RLDVVDTSK.S	[30340-30348]
		[K].DGMPLKQTTR.[I]		0.00336137	0.000287222	1	1	2	A2ASS6	A2ASS6 [25055-25064]	1	1146.59	1.69	K.DGMPLKQTTR.I	[25055-25064]
		[K].NVTGTTSETIK.[V]		0.00933703	0.00048659	1	1	2	A2ASS6	A2ASS6 [31604-31614]	0	1150.6	1.68	K.NVTGTTSETIK.V	[31604-31614]
		[K].ITSYVVEKR.[D]		7.44879e-05	3.84982e-05	1	1	20	A2ASS6	A2ASS6 [23177-23185]	1	1094.62	2.63	K.ITSYVVEKR.D	[23177-23185]
		[K].AGREIYESDKCSIR.[S]	1xCarbamidomethyl [C11]	9.41647e-09	3.84982e-05	1	1	14	A2ASS6	A2ASS6 [4380-4393]	2	1683.81	3.83	K.AGREIYESDKCSIR.S	[4380-4393]
		[R].VNTSPISGR.[E]		0.0187411	0.00103882	1	1	26	A2ASS6	A2ASS6 [29595-29603]	0	930.5	1.6	R.VNTSPISGR.E	[29595-29603]
		[K].KYDIISK.[G]		0.0384026	0.00246568	1	1	27	A2ASS6	A2ASS6 [14207-14213]	1	866.498	2.64	K.KYDIISK.G	[14207-14213]
		[K].SPLLIRK.[T]		0.0284061	0.00166608	1	1	31	A2ASS6	A2ASS6 [322-328]	1	826.551	1.67	K.SPLLIRK.T	[322-328]
		[R].EAMATRQEHIQVTHGQVGVGKK.[A]		2.55727e-11	3.84982e-05	1	1	3	A2ASS6	A2ASS6 [678-699]	2	2404.25	3.59	R.EAMATRQEHIQVTHGQVGVGKK.A	[678-699]
		[R].IKGYIVEK.[C]		0.0831753	0.00425889	1	1	3	A2ASS6	A2ASS6 [15408-15415]	1	949.572	1.31	R.IKGYIVEK.C	[15408-15415]
		[K].STGQDVALR.[T]		0.00552514	0.000390975	1	1	2	A2ASS6	A2ASS6 [3977-3985]	0	946.495	1.72	K.STGQDVALR.T	[3977-3985]
		[R].RAPEPKPEFHVHEPGK.[L]		5.71345e-14	3.84982e-05	1	1	58	A2ASS6	A2ASS6 [1947-1962]	1	1854.96	3.84	R.RAPEPKPEFHVHEPGK.L	[1947-1962]
		[K].IDHYIVQK.[R]		0.00187012	0.000150691	1	1	3	A2ASS6	A2ASS6 [23376-23383]	0	1015.56	2.38	K.IDHYIVQK.R	[23376-23383]
		[R].IFAENRYGK.[S]		0.00118644	0.000116708	1	1	15	A2ASS6	A2ASS6 [26268-26276]	1	1097.57	2.17	R.IFAENRYGK.S	[26268-26276]
		[R].CNLPEKLQK.[T]	1xCarbamidomethyl [C1]	0.013372	0.00064803	1	1	9	A2ASS6	A2ASS6 [21427-21435]	1	1129.6	2.09	R.CNLPEKLQK.T	[21427-21435]
		[K].TSGPDCNFR.[V]	1xCarbamidomethyl [C6]	0.00351903	0.000287222	1	1	17	A2ASS6	A2ASS6 [16025-16033]	0	1053.44	2.06	K.TSGPDCNFR.V	[16025-16033]
		[R].TWSVVSHK.[C]		0.0214018	0.00122901	1	1	6	A2ASS6	A2ASS6 [29200-29207]	0	943.5	1.89	R.TWSVVSHK.C	[29200-29207]
		[R].VHTLTLR.[D]		0.0700356	0.00371452	1	1	23	A2ASS6	A2ASS6 [14038-14044]	0	839.51	1.62	R.VHTLTLR.D	[14038-14044]
		[K].VSWYCKDK.[K]	1xCarbamidomethyl [C5]	0.0149024	0.000780066	1	1	10	A2ASS6	A2ASS6 [3381-3388]	1	1085.51	1.58	K.VSWYCKDK.K	[3381-3388]
		[R].TTTTAVHIQPAQEQARKEAEK.[T]		1.40274e-06	3.84982e-05	1	1	2	A2ASS6	A2ASS6 [452-472]	2	2337.22	2.97	R.TTTTAVHIQPAQEQARKEAEK.T	[452-472]
		[K].REEGGTYWSR.[V]		4.22639e-05	3.84982e-05	1	1	8	A2ASS6	A2ASS6 [17427-17436]	1	1240.57	2.78	K.REEGGTYWSR.V	[17427-17436]
		[K].DKGEYVCDCGTDTTK.[A]	2xCarbamidomethyl [C7; C9]	5.38803e-11	3.84982e-05	1	1	14	A2ASS6	A2ASS6 [13516-13530]	1	1748.71	4.13	K.DKGEYVCDCGTDTTK.A	[13516-13530]
		[R].YSTYHVPTK.[E]		0.00491773	0.000287222	1	1	3	A2ASS6	A2ASS6 [33949-33957]	0	1095.55	1.63	R.YSTYHVPTK.E	[33949-33957]
		[K].SRSPTPPSIAAK.[A]		0.000103632	3.84982e-05	1	1	37	A2ASS6	A2ASS6 [262-273]	1	1211.67	2.43	K.SRSPTPPSIAAK.A	[262-273]
		[R].MAHEGALTGVTTDQKEK.[Q]		1.90162e-14	3.84982e-05	1	1	119	A2ASS6	A2ASS6 [1828-1844]	1	1815.89	4.64	R.MAHEGALTGVTTDQKEK.Q	[1828-1844]
		[K].LTSGEAPGVR.[K]		0.0115773	0.000583015	1	1	19	A2ASS6	A2ASS6 [32316-32325]	0	986.527	1.7	K.LTSGEAPGVR.K	[32316-32325]
		[K].LKVPHLQK.[G]		0.0909471	0.00457761	1	1	28	A2ASS6	A2ASS6 [19452-19459]	1	962.615	1.28	K.LKVPHLQK.G	[19452-19459]
		[R].AYIDSTDSR.[T]		0.0057895	0.000390975	1	1	33	A2ASS6	A2ASS6 [28020-28028]	0	1027.47	1.56	R.AYIDSTDSR.T	[28020-28028]
		[K].RTSELEAASSVR.[E]		8.24851e-11	3.84982e-05	1	1	88	A2ASS6	A2ASS6 [34290-34301]	1	1305.68	3.68	K.RTSELEAASSVR.E	[34290-34301]
		[K].STGQDVALRTEEGK.[S]		1.23323e-10	3.84982e-05	1	1	66	A2ASS6	A2ASS6 [3977-3990]	1	1490.74	4.74	K.STGQDVALRTEEGK.S	[3977-3990]
		[K].VSECYVAR.[D]	1xCarbamidomethyl [C4]	0.00727984	0.000421996	1	1	10	A2ASS6	A2ASS6 [26382-26389]	0	983.461	1.5	K.VSECYVAR.D	[26382-26389]
		[K].LSSTVKDTNFK.[A]		4.49745e-06	3.84982e-05	1	1	23	A2ASS6	A2ASS6 [15622-15632]	1	1239.66	3.31	K.LSSTVKDTNFK.A	[15622-15632]
		[K].IGGSPEIK.[V]		0.0687151	0.00371452	1	1	2	A2ASS6	A2ASS6 [8217-8224]	0	800.451	1.04	K.IGGSPEIK.V	[8217-8224]
		[R].VRAENAAGIGEPSR.[A]		3.08454e-10	3.84982e-05	1	1	46	A2ASS6	A2ASS6 [16443-16456]	1	1426.74	3.05	R.VRAENAAGIGEPSR.A	[16443-16456]
		[K].RFGPAHFECR.[L]	1xCarbamidomethyl [C9]	2.21997e-08	3.84982e-05	1	1	78	A2ASS6	A2ASS6 [1722-1731]	1	1276.6	3.58	K.RFGPAHFECR.L	[1722-1731]
		[R].EDKGTYTITASNR.[L]		2.28247e-07	3.84982e-05	1	1	24	A2ASS6	A2ASS6 [17259-17271]	1	1455.71	3.42	R.EDKGTYTITASNR.L	[17259-17271]
		[R].QEHIQVTHGQVGVGK.[K]		3.10844e-11	3.84982e-05	1	1	64	A2ASS6	A2ASS6 [684-698]	0	1616.85	4.35	R.QEHIQVTHGQVGVGK.K	[684-698]
		[K].NLSSTANLK.[V]		0.00364227	0.000287222	1	1	9	A2ASS6	A2ASS6 [13438-13446]	0	947.516	2.07	K.NLSSTANLK.V	[13438-13446]
		[R].MAHEGALTGVTTDQK.[E]	1xOxidation [M1]	2.32333e-07	3.84982e-05	1	1	8	A2ASS6	A2ASS6 [1828-1842]	0	1574.75	2.51	R.MAHEGALTGVTTDQK.E	[1828-1842]
		[R].NDAGKYTLTVENNSGKK.[S]		1.56956e-06	3.84982e-05	1	1	5	A2ASS6	A2ASS6 [30210-30226]	2	1838.92	3.96	R.NDAGKYTLTVENNSGKK.S	[30210-30226]
		[K].KYEIVADGR.[V]		0.000575786	7.93501e-05	1	1	9	A2ASS6	A2ASS6 [14118-14126]	1	1050.56	3.37	K.KYEIVADGR.V	[14118-14126]
		[K].LIEHQEYKIR.[V]		0.00168839	0.000150691	1	1	4	A2ASS6	A2ASS6 [25774-25783]	1	1328.73	1.98	K.LIEHQEYKIR.V	[25774-25783]
		[R].VIAENMAGK.[S]		0.00565572	0.000390975	1	1	7	A2ASS6	A2ASS6 [23122-23130]	0	932.487	1.8	R.VIAENMAGK.S	[23122-23130]
		[K].ANIAGATDVK.[W]		0.0234281	0.00128703	1	1	13	A2ASS6	A2ASS6 [34849-34858]	0	959.516	1.8	K.ANIAGATDVK.W	[34849-34858]
		[K].EVQVIEK.[Q]		0.0185162	0.00100565	1	1	1	A2ASS6	A2ASS6 [3161-3167]	0	844.477	1.94	K.EVQVIEK.Q	[3161-3167]
		[K].IDVQGGRDHLSDAQK.[V]		1.47874e-09	3.84982e-05	1	1	9	A2ASS6	A2ASS6 [4165-4179]	1	1638.82	4.05	K.IDVQGGRDHLSDAQK.V	[4165-4179]
		[K].MHTWRQPIETER.[S]	1xOxidation [M1]	6.73788e-05	3.84982e-05	1	1	10	A2ASS6	A2ASS6 [17029-17040]	1	1599.77	2.24	K.MHTWRQPIETER.S	[17029-17040]
		[K].EGVKITEKPSPPEK.[L]		0.00109535	0.000116708	1	1	13	A2ASS6	A2ASS6 [28156-28169]	1	1538.84	2	K.EGVKITEKPSPPEK.L	[28156-28169]
		[K].ITGYIVEKK.[ED]		0.000107361	3.84982e-05	1	1	23	A2ASS6	A2ASS6 [24259-24267]; [26423-26431]	1	1050.62	2.27	K.ITGYIVEKK.E; K.ITGYIVEKK.D	[24259-24267]; [26423-26431]
		[K].ADTLLKPDQR.[I]		3.68951e-05	3.84982e-05	1	1	14	A2ASS6	A2ASS6 [15516-15525]	0	1156.63	2.02	K.ADTLLKPDQR.I	[15516-15525]
		[R].VTGYYIERK.[E]		0.00113351	0.000116708	1	1	10	A2ASS6	A2ASS6 [32150-32158]	1	1128.6	1.92	R.VTGYYIERK.E	[32150-32158]
		[R].IVKQDEYTRYECK.[I]	1xCarbamidomethyl [C12]	1.3168e-07	3.84982e-05	1	1	10	A2ASS6	A2ASS6 [8204-8216]	2	1731.84	2.11	R.IVKQDEYTRYECK.I	[8204-8216]
		[K].MSEVKSHETLAIKEEASK.[V]		6.08063e-06	3.84982e-05	1	1	6	A2ASS6	A2ASS6 [34773-34790]	2	2017.03	3.09	K.MSEVKSHETLAIKEEASK.V	[34773-34790]
		[R].HLQDVTLK.[E]		0.000742014	0.000116708	1	1	16	A2ASS6	A2ASS6 [9638-9645]	0	953.541	2.33	R.HLQDVTLK.E	[9638-9645]
		[K].FDDGTYR.[C]		0.0751094	0.00385507	1	1	7	A2ASS6	A2ASS6 [33423-33429]	0	873.374	1.25	K.FDDGTYR.C	[33423-33429]
		[R].EGCEYEYR.[V]	1xCarbamidomethyl [C3]	0.0102104	0.000518321	1	1	22	A2ASS6	A2ASS6 [27838-27845]	0	1105.43	1.8	R.EGCEYEYR.V	[27838-27845]
		[K].GRPQATVAWK.[K]		0.000230578	3.84982e-05	1	1	46	A2ASS6	A2ASS6 [27209-27218]	0	1113.62	2.2	K.GRPQATVAWK.K	[27209-27218]
		[R].RSWQVVSEK.[C]		0.0447125	0.00276157	1	1	22	A2ASS6	A2ASS6 [30282-30290]	1	1118.6	2.41	R.RSWQVVSEK.C	[30282-30290]
		[R].LVCGPHIASAK.[L]	1xCarbamidomethyl [C3]	0.000104244	3.84982e-05	1	1	9	A2ASS6	A2ASS6 [9617-9627]	0	1152.62	1.93	R.LVCGPHIASAK.L	[9617-9627]
		[R].GVYTVEAK.[N]		0.0727572	0.00379992	1	1	16	A2ASS6	A2ASS6 [29816-29823]	0	866.462	1.45	R.GVYTVEAK.N	[29816-29823]
		[K].GKPAPSVSWK.[K]		0.00258534	0.000262339	1	1	46	A2ASS6	A2ASS6 [21797-21806]	0	1056.58	2.17	K.GKPAPSVSWK.K	[21797-21806]
		[R].VHIVIDK.[Q]		0.00244238	0.000225773	1	1	1	A2ASS6	A2ASS6 [2407-2413]	0	823.504	2.14	R.VHIVIDK.Q	[2407-2413]
		[R].NAAVSDSGKYTIK.[A]		6.98071e-05	3.84982e-05	1	1	9	A2ASS6	A2ASS6 [34984-34996]	1	1353.7	2.75	R.NAAVSDSGKYTIK.A	[34984-34996]
		[R].ISTSPIR.[S]		0.0384026	0.00246568	1	1	19	A2ASS6	A2ASS6 [312-318]	0	773.452	1.54	R.ISTSPIR.S	[312-318]
		[R].TVLMSSEGK.[T]		0.000790416	0.000116708	1	1	28	A2ASS6	A2ASS6 [13407-13415]	0	951.482	1.37	R.TVLMSSEGK.T	[13407-13415]
		[K].YGISDECK.[S]	1xCarbamidomethyl [C7]	0.0089032	0.00048659	1	1	2	A2ASS6	A2ASS6 [17368-17375]	0	971.414	1.75	K.YGISDECK.S	[17368-17375]
		[R].TDGGQYTLK.[L]		0.00042588	3.84982e-05	1	1	24	A2ASS6	A2ASS6 [26563-26571]	0	982.484	2.13	R.TDGGQYTLK.L	[26563-26571]
		[K].AYATITNNCTK.[N]	1xCarbamidomethyl [C9]	0.000177045	3.84982e-05	1	1	15	A2ASS6	A2ASS6 [27033-27043]	0	1256.59	3.16	K.AYATITNNCTK.N	[27033-27043]
		[K].VLDSPGPCGK.[L]	1xCarbamidomethyl [C8]	0.000103632	3.84982e-05	1	1	48	A2ASS6	A2ASS6 [30926-30935]	0	1029.5	2.34	K.VLDSPGPCGK.L	[30926-30935]
		[R].MSPAMSPAR.[M]		0.00621095	0.000390975	1	1	14	A2ASS6	A2ASS6 [1419-1427]	0	947.444	1.67	R.MSPAMSPAR.M	[1419-1427]
		[K].GDKELDLCEK.[I]	1xCarbamidomethyl [C8]	5.848e-05	3.84982e-05	1	1	54	A2ASS6	A2ASS6 [30873-30882]	1	1206.57	2.69	K.GDKELDLCEK.I	[30873-30882]
		[K].YCVVVENSTGSRK.[G]	1xCarbamidomethyl [C2]	8.92833e-09	3.84982e-05	1	1	26	A2ASS6	A2ASS6 [18678-18690]	1	1498.73	2.95	K.YCVVVENSTGSRK.G	[18678-18690]
		[K].IKEQDLVSR.[S]		0.000822814	0.000116708	1	1	23	A2ASS6	A2ASS6 [621-629]	1	1087.61	1.79	K.IKEQDLVSR.S	[621-629]
		[K].RLNDYSIEK.[G]		0.0352845	0.0022553	1	1	4	A2ASS6	A2ASS6 [8761-8769]	1	1137.59	2.62	K.RLNDYSIEK.G	[8761-8769]
		[K].ITDVSSDRCTIR.[W]	1xCarbamidomethyl [C9]	0.153119	0.00797131	1	1	4	A2ASS6	A2ASS6 [20094-20105]	1	1422.7	1.86	K.ITDVSSDRCTIR.W	[20094-20105]
		[K].NSDIIVPHK.[Y]		0.000928029	0.000116708	1	1	12	A2ASS6	A2ASS6 [1598-1606]	0	1022.56	2.23	K.NSDIIVPHK.Y	[1598-1606]
		[K].RPTDDGGSEITGYHVERR.[E]		2.47806e-15	3.84982e-05	1	1	57	A2ASS6	A2ASS6 [22383-22400]	1	2044.98	6.55	K.RPTDDGGSEITGYHVERR.E	[22383-22400]
		[K].ATNEVGSDTCACTVK.[F]	2xCarbamidomethyl [C10; C12]	1.75948e-07	3.84982e-05	1	1	6	A2ASS6	A2ASS6 [7420-7434]	0	1612.69	3.41	K.ATNEVGSDTCACTVK.F	[7420-7434]
		[K].VLDTPAACQK.[L]	1xCarbamidomethyl [C8]	7.71717e-05	3.84982e-05	1	1	16	A2ASS6	A2ASS6 [29151-29160]	0	1102.56	2.36	K.VLDTPAACQK.L	[29151-29160]
		[K].VKLEIQQR.[E]		0.0219245	0.00126038	1	1	8	A2ASS6	A2ASS6 [1931-1938]	1	1013.61	1.92	K.VKLEIQQR.E	[1931-1938]
		[R].VNKVPVTMTR.[Y]		0.0179659	0.00100565	1	1	25	A2ASS6	A2ASS6 [31770-31779]	1	1144.65	2.28	R.VNKVPVTMTR.Y	[31770-31779]
		[K].YKEYCFR.[V]	1xCarbamidomethyl [C5]	0.0303496	0.00182154	1	1	30	A2ASS6	A2ASS6 [30597-30603]	1	1065.48	1.41	K.YKEYCFR.V	[30597-30603]
		[R].INKDELIR.[Q]		0.10462	0.00551734	1	1	5	A2ASS6	A2ASS6 [19642-19649]	1	1000.58	1.12	R.INKDELIR.Q	[19642-19649]
		[R].YYHTLIK.[K]		0.00351903	0.000287222	1	1	17	A2ASS6	A2ASS6 [33314-33320]	0	937.514	1.42	R.YYHTLIK.K	[33314-33320]
		[R].AAAHLTVIEK.[L]		6.22618e-06	3.84982e-05	1	1	44	A2ASS6	A2ASS6 [14419-14428]	0	1052.61	2.89	R.AAAHLTVIEK.L	[14419-14428]
		[K].MGASDPSDSSDPQVAKER.[E]		1.32394e-10	3.84982e-05	1	1	2	A2ASS6	A2ASS6 [27952-27969]	1	1876.83	3.67	K.MGASDPSDSSDPQVAKER.E	[27952-27969]
		[K].VIVATPK.[I]		0.04444	0.00276157	1	1	16	A2ASS6	A2ASS6 [614-620]	0	727.471	1.51	K.VIVATPK.I	[614-620]
		[R].FTNITGEK.[M]		0.00248441	0.000225773	1	1	27	A2ASS6	A2ASS6 [29850-29857]	0	909.468	3.04	R.FTNITGEK.M	[29850-29857]
		[R].KGTWGVVSAGSSK.[L]		2.92992e-11	3.84982e-05	1	1	21	A2ASS6	A2ASS6 [19437-19449]	1	1263.67	3.7	R.KGTWGVVSAGSSK.L	[19437-19449]
		[K].KPVYDLR.[V]		0.173813	0.00916795	1	1	4	A2ASS6	A2ASS6 [27824-27830]	0	890.509	1.99	K.KPVYDLR.V	[27824-27830]
		[K].GQHLPVSAPPK.[I]		0.00125603	0.000150691	1	1	11	A2ASS6	A2ASS6 [34498-34508]	0	1130.63	2.17	K.GQHLPVSAPPK.I	[34498-34508]
		[K].GLKEGDTYEYR.[V]		2.77844e-05	3.84982e-05	1	1	25	A2ASS6	A2ASS6 [18569-18579]	1	1330.63	2.69	K.GLKEGDTYEYR.V	[18569-18579]
		[K].YTIEAENQSGK.[K]		8.18607e-05	3.84982e-05	1	1	20	A2ASS6	A2ASS6 [31304-31314]	0	1239.59	2.1	K.YTIEAENQSGK.K	[31304-31314]
		[K].KEYTIVVK.[V]		0.00197937	0.000150691	1	1	18	A2ASS6	A2ASS6 [21564-21571]	1	979.582	2.48	K.KEYTIVVK.V	[21564-21571]
		[R].VEAHVYGKPNPICK.[W]	1xCarbamidomethyl [C13]	5.1602e-10	3.84982e-05	1	1	41	A2ASS6	A2ASS6 [20707-20720]	0	1611.83	3.58	R.VEAHVYGKPNPICK.W	[20707-20720]
		[R].VQTKNEGGESDWVR.[T]		0.00183853	0.000150691	1	1	2	A2ASS6	A2ASS6 [19964-19977]	1	1604.77	1.22	R.VQTKNEGGESDWVR.T	[19964-19977]
		[K].TAYVGENVR.[F]		0.0621061	0.0035532	1	1	3	A2ASS6	A2ASS6 [33488-33496]	0	1008.51	1.61	K.TAYVGENVR.F	[33488-33496]
		[K].LLPEPKPQPK.[E]		0.00178706	0.000150691	1	1	64	A2ASS6	A2ASS6 [12726-12735]	0	1146.69	2.28	K.LLPEPKPQPK.E	[12726-12735]
		[K].GEYVCDCGTDTTK.[A]	2xCarbamidomethyl [C5; C7]	6.92546e-06	3.84982e-05	1	1	13	A2ASS6	A2ASS6 [13518-13530]	0	1505.59	2.74	K.GEYVCDCGTDTTK.A	[13518-13530]
		[R].IRIEGTRGEAALK.[I]		0.000515822	3.84982e-05	1	1	29	A2ASS6	A2ASS6 [1610-1622]	2	1413.82	2.5	R.IRIEGTRGEAALK.I	[1610-1622]
		[R].TREVMVTTQEQTHISHEQIRK.[E]		2.65923e-13	3.84982e-05	1	1	10	A2ASS6	A2ASS6 [494-514]	2	2551.3	4.31	R.TREVMVTTQEQTHISHEQIRK.E	[494-514]
		[K].GEQAWSHAGISK.[T]		1.72853e-07	3.84982e-05	1	1	47	A2ASS6	A2ASS6 [29294-29305]	0	1270.62	4.05	K.GEQAWSHAGISK.T	[29294-29305]
		[R].WEEPYHDGGSK.[I]		8.38149e-05	3.84982e-05	1	1	40	A2ASS6	A2ASS6 [30650-30660]	0	1304.55	2.58	R.WEEPYHDGGSK.I	[30650-30660]
		[R].KLEVTEMTK.[N]		0.00051882	3.84982e-05	1	1	22	A2ASS6	A2ASS6 [20593-20601]	1	1078.58	2.23	R.KLEVTEMTK.N	[20593-20601]
		[R].NTATIKWEKPESDGGSK.[I]		2.53633e-13	3.84982e-05	1	1	32	A2ASS6	A2ASS6 [27099-27115]	1	1847.91	5.02	R.NTATIKWEKPESDGGSK.I	[27099-27115]
		[K].ETARFECEISKENEK.[V]	1xCarbamidomethyl [C7]	1.58465e-08	3.84982e-05	1	1	12	A2ASS6	A2ASS6 [14178-14192]	2	1869.86	2.91	K.ETARFECEISKENEK.V	[14178-14192]
		[K].KAWVSVTNNCNR.[L]	1xCarbamidomethyl [C10]	9.5503e-07	3.84982e-05	1	1	17	A2ASS6	A2ASS6 [28111-28122]	1	1448.71	4.23	K.KAWVSVTNNCNR.L	[28111-28122]
		[K].ITQSLKAEASKDIAK.[L]		4.2278e-11	3.84982e-05	1	1	20	A2ASS6	A2ASS6 [34509-34523]	2	1602.91	4.24	K.ITQSLKAEASKDIAK.L	[34509-34523]
		[K].WEPPKNDGGRPIQR.[Y]		0.000754918	0.000116708	1	1	17	A2ASS6	A2ASS6 [15993-16006]	1	1649.85	1.9	K.WEPPKNDGGRPIQR.Y	[15993-16006]
		[K].GSDRWATCATVK.[V]	1xCarbamidomethyl [C8]	1.36994e-06	3.84982e-05	1	1	19	A2ASS6	A2ASS6 [23880-23891]	1	1351.64	2.64	K.GSDRWATCATVK.V	[23880-23891]
		[R].KKPFPVETLK.[G]		0.0027999	0.000287222	1	1	11	A2ASS6	A2ASS6 [8291-8300]	1	1186.72	1.58	R.KKPFPVETLK.G	[8291-8300]
		[K].RTSELEAASSVREVK.[S]		1.42461e-08	3.84982e-05	1	1	12	A2ASS6	A2ASS6 [34290-34304]	2	1661.88	4.16	K.RTSELEAASSVREVK.S	[34290-34304]
		[K].KSITFTVK.[V]		0.00809703	0.000455389	1	1	14	A2ASS6	A2ASS6 [30226-30233]	1	923.556	2.34	K.KSITFTVK.V	[30226-30233]
		[K].IRDQYEMPGK.[L]		0.0261113	0.00137819	1	1	4	A2ASS6	A2ASS6 [33794-33803]	1	1236.6	1.93	K.IRDQYEMPGK.L	[33794-33803]
		[K].TTDQMGMHISSQVKK.[T]		1.36683e-08	3.84982e-05	1	1	10	A2ASS6	A2ASS6 [780-794]	1	1690.83	2.85	K.TTDQMGMHISSQVKK.T	[780-794]
		[K].VDRPVDTSETKEVVK.[L]		1.06564e-11	3.84982e-05	1	1	96	A2ASS6	A2ASS6 [1970-1984]	1	1701.9	6.17	K.VDRPVDTSETKEVVK.L	[1970-1984]
		[K].KGDDEVVTSSHLAIHK.[A]		3.00557e-15	3.84982e-05	1	1	83	A2ASS6	A2ASS6 [20723-20738]	1	1735.9	5.3	K.KGDDEVVTSSHLAIHK.A	[20723-20738]
		[K].GDSCEVTGTIK.[A]	1xCarbamidomethyl [C4]	0.000768043	0.000116708	1	1	14	A2ASS6	A2ASS6 [30126-30136]	0	1166.54	1.52	K.GDSCEVTGTIK.A	[30126-30136]
		[R].RLEETDESQLER.[L]		2.15419e-11	3.84982e-05	1	1	52	A2ASS6	A2ASS6 [1448-1459]	1	1504.72	4.58	R.RLEETDESQLER.L	[1448-1459]
		[K].AELKDKGEYVCDCGTDTTK.[A]	2xCarbamidomethyl [C11; C13]	5.83969e-13	3.84982e-05	1	1	46	A2ASS6	A2ASS6 [13512-13530]	2	2189.97	5.05	K.AELKDKGEYVCDCGTDTTK.A	[13512-13530]
		[R].IQSQTVGQGSDAHFR.[V]		3.84799e-08	3.84982e-05	1	1	15	A2ASS6	A2ASS6 [2090-2104]	0	1630.79	3.03	R.IQSQTVGQGSDAHFR.V	[2090-2104]
		[K].WSACTQVK.[T]	1xCarbamidomethyl [C4]	0.00654786	0.000390975	1	1	23	A2ASS6	A2ASS6 [27131-27138]	0	979.467	1.85	K.WSACTQVK.T	[27131-27138]
		[R].NAMGSASATIR.[V]		0.000504	3.84982e-05	1	1	4	A2ASS6	A2ASS6 [28738-28748]	0	1078.53	2.61	R.NAMGSASATIR.V	[28738-28748]
		[K].YDRPGRPDPPEVTK.[V]		0.000250302	3.84982e-05	1	1	53	A2ASS6	A2ASS6 [20182-20195]	0	1626.82	2.92	K.YDRPGRPDPPEVTK.V	[20182-20195]
		[R].EIYESDKCSIR.[S]	1xCarbamidomethyl [C8]	0.000759269	0.000116708	1	1	12	A2ASS6	A2ASS6 [4383-4393]	1	1399.65	2.31	R.EIYESDKCSIR.S	[4383-4393]
		[R].ETTMTSSTQIR.[R]		0.000716849	7.93501e-05	1	1	14	A2ASS6	A2ASS6 [360-370]	0	1254.6	2.67	R.ETTMTSSTQIR.R	[360-370]
		[R].ATNKYGTDHTSATLIVKDEK.[S]		4.36256e-12	3.84982e-05	1	1	22	A2ASS6	A2ASS6 [1785-1804]	2	2192.12	4.48	R.ATNKYGTDHTSATLIVKDEK.S	[1785-1804]
		[K].IAWYKDGK.[R]		0.00917184	0.00048659	1	1	13	A2ASS6	A2ASS6 [1324-1331]	1	980.52	1.52	K.IAWYKDGK.R	[1324-1331]
		[K].KLRVEAHVYGKPNPICK.[W]	1xCarbamidomethyl [C16]	2.28018e-13	3.84982e-05	1	1	46	A2ASS6	A2ASS6 [20704-20720]	2	2009.11	5.66	K.KLRVEAHVYGKPNPICK.W	[20704-20720]
		[K].RLIGELR.[L]		0.00786092	0.000421996	1	1	26	A2ASS6	A2ASS6 [24578-24584]	1	856.536	2.06	K.RLIGELR.L	[24578-24584]
		[K].EVAWYKDGK.[K]		0.0083901	0.000455389	1	1	8	A2ASS6	A2ASS6 [34537-34545]	1	1095.55	2	K.EVAWYKDGK.K	[34537-34545]
		[R].IHEEDKIDVQGGRDHLSDAQK.[V]		4.91924e-13	3.84982e-05	1	1	44	A2ASS6	A2ASS6 [4159-4179]	2	2390.17	4.8	R.IHEEDKIDVQGGRDHLSDAQK.V	[4159-4179]
		[K].NVAGTKEGTLSIK.[V]		4.23757e-09	3.84982e-05	1	1	9	A2ASS6	A2ASS6 [21848-21860]	1	1317.74	3.19	K.NVAGTKEGTLSIK.V	[21848-21860]
		[K].VGDEEWR.[R]		0.0290979	0.00176189	1	1	2	A2ASS6	A2ASS6 [18943-18949]	0	890.4	1.79	K.VGDEEWR.R	[18943-18949]
		[K].LNKIPIQDTK.[F]		0.000876375	0.000116708	1	1	57	A2ASS6	A2ASS6 [26343-26352]	1	1169.69	2.35	K.LNKIPIQDTK.F	[26343-26352]
		[K].VLDKPGPPASVK.[I]		6.61854e-07	3.84982e-05	1	1	25	A2ASS6	A2ASS6 [21174-21185]	0	1207.7	2.13	K.VLDKPGPPASVK.I	[21174-21185]
		[R].YQSNATLVCK.[V]	1xCarbamidomethyl [C9]	0.000420953	3.84982e-05	1	1	46	A2ASS6	A2ASS6 [32730-32739]	0	1183.58	1.99	R.YQSNATLVCK.V	[32730-32739]
		[R].IVIAAAK.[L]		0.0225958	0.00128703	1	1	6	A2ASS6	A2ASS6 [2682-2688]	0	685.461	1.79	R.LVIAAAK.L	[2682-2688]
		[R].WATCATVK.[V]	1xCarbamidomethyl [C4]	0.0359298	0.00228432	1	1	2	A2ASS6	A2ASS6 [23884-23891]	0	936.461		R.WATCATVK.V	[23884-23891]
		[R].NNMIVVQGDKHQMMSEGK.[I]	1xOxidation [M]	2.80097e-09	3.84982e-05	1	1	23	A2ASS6	A2ASS6 [14736-14753]	1	2061.95	4.42	R.NNMIVVQGDKHQMMSEGK.I	[14736-14753]
		[R].KGSDQWTHISTVK.[G]		2.30963e-07	3.84982e-05	1	1	8	A2ASS6	A2ASS6 [22795-22807]	1	1486.76	4.25	R.KGSDQWTHISTVK.G	[22795-22807]
		[R].TTTTAVHIQPAQEQAR.[K]		1.90258e-11	3.84982e-05	1	1	38	A2ASS6	A2ASS6 [452-467]	0	1751.9	3.69	R.TTTTAVHIQPAQEQAR.K	[452-467]
		[R].IRDSLRPDHGQYMIK.[V]	1xOxidation [M13]	0.00512201	0.000287222	1	1	25	A2ASS6	A2ASS6 [16557-16571]	1	1844.94	2.3	R.IRDSLRPDHGQYMIK.V	[16557-16571]
		[K].LLEKHEYNFR.[I]		5.848e-05	3.84982e-05	1	1	5	A2ASS6	A2ASS6 [24692-24701]	1	1348.7	3	K.LLEKHEYNFR.I	[24692-24701]
		[K].NNEYTFR.[V]		0.114317	0.00621415	1	1	12	A2ASS6	A2ASS6 [30996-31002]	0	943.427	0.95	K.NNEYTFR.V	[30996-31002]
		[K].ADLGDWHK.[V]		0.025337	0.00137819	1	1	12	A2ASS6	A2ASS6 [30084-30091]	0	941.448	1.51	K.ADLGDWHK.V	[30084-30091]
		[K].QEGYVASSTEAEMR.[E]	1xOxidation [M13]	3.22951e-06	3.84982e-05	1	1	9	A2ASS6	A2ASS6 [346-359]	0	1573.68	2.03	K.QEGYVASSTEAEMR.E	[346-359]
		[K].LKENTEYNFR.[I]		5.95248e-05	3.84982e-05	1	1	83	A2ASS6	A2ASS6 [26857-26866]	1	1313.65	2.51	K.LKENTEYNFR.I	[26857-26866]
		[K].EVREQELLSK.[E]		0.146697	0.0075477	1	1	9	A2ASS6	A2ASS6 [4035-4044]	1	1230.67	1.88	K.EVREQELLSK.E	[4035-4044]
		[K].MHTWRQPIETER.[S]		6.24028e-05	3.84982e-05	1	1	21	A2ASS6	A2ASS6 [17029-17040]	1	1583.77	2.37	K.MHTWRQPIETER.S	[17029-17040]
		[K].TIIHDTQFK.[A]		0.00141557	0.000150691	1	1	45	A2ASS6	A2ASS6 [25264-25272]	0	1102.59	2.28	K.TIIHDTQFK.A	[25264-25272]
		[K].ITGYIVERR.[ED]		4.64523e-05	3.84982e-05	1	1	36	A2ASS6	A2ASS6 [27505-27513]; [28588-28596]	1	1106.63	2.28	K.ITGYIVERR.E; K.ITGYIVERR.D	[27505-27513]; [28588-28596]
		[R].YEITAANSSGTTK.[T]		2.50434e-06	3.84982e-05	1	1	16	A2ASS6	A2ASS6 [28336-28348]	0	1342.65	2.8	R.YEITAANSSGTTK.T	[28336-28348]
		[R].MAHEGALTGVTTDQK.[E]		1.52863e-11	3.84982e-05	1	1	17	A2ASS6	A2ASS6 [1828-1842]	0	1558.75	4.62	R.MAHEGALTGVTTDQK.E	[1828-1842]
		[R].AANIVGEGEPR.[E]		0.00247032	0.000225773	1	1	8	A2ASS6	A2ASS6 [19670-19680]	0	1112.57	1.95	R.AANIVGEGEPR.E	[19670-19680]
		[R].YVITATNSCGSK.[F]	1xCarbamidomethyl [C9]	4.71534e-06	3.84982e-05	1	1	38	A2ASS6	A2ASS6 [16963-16974]	0	1300.62	2.66	R.YVITATNSCGSK.F	[16963-16974]
		[K].IRNYYLER.[R]		0.00211895	0.000150691	1	1	32	A2ASS6	A2ASS6 [32645-32652]	1	1126.6	1.88	K.IRNYYLER.R	[32645-32652]
		[R].EAMATRQEHIQVTHGQVGVGK.[K]		6.91087e-08	3.84982e-05	1	1	1	A2ASS6	A2ASS6 [678-698]	1	2276.16	3.4	R.EAMATRQEHIQVTHGQVGVGK.K	[678-698]
		[K].DLKEGKEYTFR.[V]		1.94893e-05	3.84982e-05	1	1	22	A2ASS6	A2ASS6 [21733-21743]	2	1385.71	2.78	K.DLKEGKEYTFR.V	[21733-21743]
		[K].SIHEQVSSISETTK.[S]		2.69709e-11	3.84982e-05	1	1	80	A2ASS6	A2ASS6 [34602-34615]	0	1545.78	4.34	K.SIHEQVSSISETTK.S	[34602-34615]
		[K].VMDAPGPPK.[D]		0.000291462	3.84982e-05	1	1	22	A2ASS6	A2ASS6 [17697-17705]	0	911.466	1.61	K.VMDAPGPPK.D	[17697-17705]
		[K].KGLQRIEELER.[M]		0.0239998	0.00128703	1	1	2	A2ASS6	A2ASS6 [1817-1827]	2	1370.78	2.52	K.KGLQRIEELER.M	[1817-1827]
		[R].LKTGCEYQFR.[I]	1xCarbamidomethyl [C5]	0.00530413	0.000287222	1	1	7	A2ASS6	A2ASS6 [24094-24103]	1	1301.63	1.69	R.LKTGCEYQFR.I	[24094-24103]
		[K].MGASDPSDSSDPQVAK.[E]		2.0066e-11	3.84982e-05	1	1	20	A2ASS6	A2ASS6 [27952-27967]	0	1591.69	2.59	K.MGASDPSDSSDPQVAK.E	[27952-27967]
		[K].LKTGTEYQFR.[I]		0.00568886	0.000390975	1	1	24	A2ASS6	A2ASS6 [25176-25185]; [26258-26267]	1	1242.65	1.66	K.LKTGTEYQFR.I; K.LKTGTEYQFR.I	[25176-25185]; [26258-26267]
		[R].EVMVTTQEQTHISHEQIRK.[E]		4.16094e-12	3.84982e-05	1	1	8	A2ASS6	A2ASS6 [496-514]	1	2294.16	4.28	R.EVMVTTQEQTHISHEQIRK.E	[496-514]
		[K].VGIDNVVRK.[G]		0.00911745	0.00048659	1	1	4	A2ASS6	A2ASS6 [20432-20440]	1	999.595	1.57	K.VGIDNVVRK.G	[20432-20440]
		[KP].VIGYHLER.[K]		0.118723	0.00632132	1	1	1	A2ASS6	A2ASS6 [24161-24168]; [25243-25250]	0	986.542	0.81	K.VIGYHLER.K; P.VIGYHLER.K	[24161-24168]; [25243-25250]
		[R].EVMVTTQEQTHISHEQIRKETEK.[A]		2.16415e-07	3.84982e-05	1	1	5	A2ASS6	A2ASS6 [496-518]	2	2781.38	3.43	R.EVMVTTQEQTHISHEQIRKETEK.A	[496-518]
		[K].SSWEFDGKAK.[K]		0.0299865	0.00182154	1	1	3	A2ASS6	A2ASS6 [17631-17640]	1	1154.55	1.33	K.SSWEFDGKAK.K	[17631-17640]
		[K].EGNHLFLK.[V]		0.00772269	0.000421996	1	1	6	A2ASS6	A2ASS6 [13147-13154]	0	957.515	1.92	K.EGNHLFLK.V	[13147-13154]
		[K].SGFVNVR.[V]		0.0163127	0.00084362	1	1	18	A2ASS6	A2ASS6 [22646-22652]	0	778.421	1.86	K.SGFVNVR.V	[22646-22652]
		[R].DSLRPDHGQYMIK.[V]	1xOxidation [M11]	3.84527e-05	3.84982e-05	1	1	9	A2ASS6	A2ASS6 [16559-16571]	0	1575.76	2.69	R.DSLRPDHGQYMIK.V	[16559-16571]
		[K].VNRLNVTLK.[W]		0.00336137	0.000287222	1	1	14	A2ASS6	A2ASS6 [14546-14554]	1	1056.65	2.59	K.VNRLNVTLK.W	[14546-14554]
		[K].SAFVTVK.[V]		0.13371	0.00684116	1	1	12	A2ASS6	A2ASS6 [25894-25900]	0	751.435	1.59	K.SAFVTVK.V	[25894-25900]
		[K].WNPPLRDGGSK.[I]		0.000804145	0.000116708	1	1	38	A2ASS6	A2ASS6 [29664-29674]	1	1226.63	1.59	K.WNPPLRDGGSK.I	[29664-29674]
		[K].TGTEYQFR.[I]		0.00124889	0.000150691	1	1	13	A2ASS6	A2ASS6 [25178-25185]; [26260-26267]	0	1001.47	1.55	K.TGTEYQFR.I; K.TGTEYQFR.I	[25178-25185]; [26260-26267]
		[K].AGSSPPSKPTEYVTAR.[M]		1.96776e-10	3.84982e-05	1	1	75	A2ASS6	A2ASS6 [20961-20976]	0	1647.83	2.99	K.AGSSPPSKPTEYVTAR.M	[20961-20976]
		[K].VLIADTQMK.[V]	1xOxidation [M8]	0.0184048	0.00100565	1	1	8	A2ASS6	A2ASS6 [27428-27436]	0	1034.56	1.37	K.VLIADTQMK.V	[27428-27436]
		[K].STGLREGCEYEYR.[V]	1xCarbamidomethyl [C8]	1.27318e-08	3.84982e-05	1	1	64	A2ASS6	A2ASS6 [27833-27845]	1	1619.71	2.91	K.STGLREGCEYEYR.V	[27833-27845]
		[K].KEVGVSISGSTVR.[E]		1.88455e-09	3.84982e-05	1	1	36	A2ASS6	A2ASS6 [903-915]	1	1318.73	3.87	K.KEVGVSISGSTVR.E	[903-915]
		[R].FGKELIQSR.[K]		0.113597	0.00612602	1	1	8	A2ASS6	A2ASS6 [32358-32366]	1	1077.61	2.06	R.FGKELIQSR.K	[32358-32366]
		[R].SPTPPSIAAK.[A]		0.000725143	0.000116708	1	1	4	A2ASS6	A2ASS6 [264-273]	0	968.541	2	R.SPTPPSIAAK.A	[264-273]
		[K].AEGILTER.[A]		0.0121464	0.000615536	1	1	11	A2ASS6	A2ASS6 [26933-26940]	0	888.479	1.82	K.AEGILTER.A	[26933-26940]
		[K].LHDKTGVEKDEIILK.[C]		5.13228e-07	3.84982e-05	1	1	10	A2ASS6	A2ASS6 [13458-13472]	2	1737.97	3.28	K.LHDKTGVEKDEIILK.C	[13458-13472]
		[R].QGKEIIADGLK.[Y]		0.000194493	3.84982e-05	1	1	13	A2ASS6	A2ASS6 [32753-32763]	1	1171.67	2.85	R.QGKEIIADGLK.Y	[32753-32763]
		[K].SIEVPETK.[A]		0.0239998	0.00128703	1	1	5	A2ASS6	A2ASS6 [2896-2903]	0	902.483	1.91	K.SIEVPETK.A	[2896-2903]
		[R].VETSCNLSVEK.[I]	1xCarbamidomethyl [C5]	4.32743e-05	3.84982e-05	1	1	23	A2ASS6	A2ASS6 [2528-2538]	0	1265.6	3.23	R.VETSCNLSVEK.I	[2528-2538]
		[K].NSDIIVPHKYPR.[I]		5.98543e-07	3.84982e-05	1	1	67	A2ASS6	A2ASS6 [1598-1609]	1	1438.78	3.88	K.NSDIIVPHKYPR.I	[1598-1609]
		[R].IVVHAGGVIR.[I]		0.0565324	0.00328888	1	1	15	A2ASS6	A2ASS6 [18323-18332]	0	1020.63	1.97	R.IVVHAGGVIR.I	[18323-18332]
		[K].TLEGMGAVHALR.[G]	1xOxidation [M5]	0.0100292	0.000518321	1	1	2	A2ASS6	A2ASS6 [32819-32830]	0	1270.66	1.66	K.TLEGMGAVHALR.G	[32819-32830]
		[K].YGVGEGLK.[S]		0.00546104	0.000359381	1	1	43	A2ASS6	A2ASS6 [21945-21952]	0	822.436	1.52	K.YGVGEGLK.S	[21945-21952]
		[K].IADASPDEGWKR.[C]		3.52909e-06	3.84982e-05	1	1	20	A2ASS6	A2ASS6 [20328-20339]	1	1344.65	3.02	K.IADASPDEGWKR.C	[20328-20339]
		[K].TGCEYQFR.[I]	1xCarbamidomethyl [C3]	0.00254158	0.000262339	1	1	20	A2ASS6	A2ASS6 [24096-24103]	0	1060.45	1.25	K.TGCEYQFR.I	[24096-24103]
		[K].SAFVNVR.[V]		0.117978	0.00629367	1	1	17	A2ASS6	A2ASS6 [23730-23736]	0	792.436	1.25	K.SAFVNVR.V	[23730-23736]
		[K].DGVEIEER.[A]		0.0381706	0.00246568	1	1	25	A2ASS6	A2ASS6 [27615-27622]	0	946.448	1.09	K.DGVEIEER.A	[27615-27622]
		[K].AVSPTETKPTEKGQHLPVSAPPK.[I]		2.0716e-09	3.84982e-05	1	1	13	A2ASS6	A2ASS6 [34486-34508]	1	2399.29	2.45	K.AVSPTETKPTEKGQHLPVSAPPK.I	[34486-34508]
		[K].HEDLETSAELR.[I]		0.00690379	0.000421996	1	1	3	A2ASS6	A2ASS6 [9706-9716]	0	1299.62	1.51	K.HEDLETSAELR.I	[9706-9716]
		[K].SSMTQLESSTSR.[M]		3.55003e-06	3.84982e-05	1	1	42	A2ASS6	A2ASS6 [35096-35107]	0	1313.6	3.33	K.SSMTQLESSTSR.M	[35096-35107]
		[R].VKGRPEPDITWSK.[E]		8.77348e-06	3.84982e-05	1	1	57	A2ASS6	A2ASS6 [19721-19733]	1	1512.82	3.47	R.VKGRPEPDITWSK.E	[19721-19733]
		[R].EWLVKPIRDQHVKPK.[G]		0.00546104	0.000359381	1	1	39	A2ASS6	A2ASS6 [13095-13109]	1	1873.08	2.31	R.EWLVKPIRDQHVKPK.G	[13095-13109]
		[R].FGPAHFECR.[L]	1xCarbamidomethyl [C8]	0.000492443	3.84982e-05	1	1	23	A2ASS6	A2ASS6 [1723-1731]	0	1120.5	1.71	R.FGPAHFECR.L	[1723-1731]
		[R].QKGSDFWVEAGHTK.[Q]		0.0661526	0.00366528	1	1	2	A2ASS6	A2ASS6 [30375-30388]	1	1589.77	1.79	R.QKGSDFWVEAGHTK.Q	[30375-30388]
		[K].VTNYIVEK.[C]		0.00144815	0.000150691	1	1	32	A2ASS6	A2ASS6 [32942-32949]	0	965.53	2.38	K.VTNYIVEK.C	[32942-32949]
		[K].RPTDDGGSEITGYHVER.[R]		1.41061e-15	3.84982e-05	1	1	56	A2ASS6	A2ASS6 [22383-22399]	0	1888.88	6.58	K.RPTDDGGSEITGYHVER.R	[22383-22399]
		[K].LSVTVTGCPKPK.[I]	1xCarbamidomethyl [C8]	2.10963e-06	3.84982e-05	1	1	37	A2ASS6	A2ASS6 [3528-3539]	0	1286.71	3.06	K.LSVTVTGCPKPK.I	[3528-3539]
		[R].AMNYDDEVDETR.[E]	1xOxidation [M2]	3.52909e-06	3.84982e-05	1	1	16	A2ASS6	A2ASS6 [33010-33021]	0	1473.58	2.3	R.AMNYDDEVDETR.E	[33010-33021]
		[R].VNKDYVVYDTR.[L]		5.12235e-06	3.84982e-05	1	1	15	A2ASS6	A2ASS6 [31078-31088]	1	1371.69	3.12	R.VNKDYVVYDTR.L	[31078-31088]
		[R].LNSGSYELK.[L]		0.00144815	0.000150691	1	1	9	A2ASS6	A2ASS6 [28727-28735]	0	1010.52	2.02	R.LNSGSYELK.L	[28727-28735]
		[K].GRPAPEVTWTK.[D]		0.000818107	0.000116708	1	1	9	A2ASS6	A2ASS6 [22591-22601]	0	1241.66	3	K.GRPAPEVTWTK.D	[22591-22601]
		[K].YTLTVK.[ND]		0.0880918	0.00449424	2	2	14	A2ASS6; A2AAJ9	A2ASS6 [30907-30912]; A2AAJ9 [3224-3229]	0	724.424	1.29	K.YTLTVK.N	[30907-30912]
		[R].VSAENKYGVGEGLK.[S]		2.37348e-09	3.84982e-05	1	1	14	A2ASS6	A2ASS6 [21939-21952]	1	1450.75	4.52	R.VSAENKYGVGEGLK.S	[21939-21952]
		[K].GTEKWSVVAESK.[V]		4.25502e-08	3.84982e-05	1	1	16	A2ASS6	A2ASS6 [26044-26055]	1	1320.68	2.92	K.GTEKWSVVAESK.V	[26044-26055]
		[K].LTIRETTIR.[D]		0.0502465	0.00293154	1	1	2	A2ASS6	A2ASS6 [31585-31593]	1	1102.66	2.41	K.LTIRETTIR.D	[31585-31593]
		[K].ITGYVIEAQRK.[G]		2.46489e-07	3.84982e-05	1	1	26	A2ASS6	A2ASS6 [22785-22795]	1	1277.72	2.52	K.ITGYVIEAQRK.G	[22785-22795]
		[R].DQYEMPGK.[L]		0.0282357	0.00166608	1	1	8	A2ASS6	A2ASS6 [33796-33803]	0	967.419	0.71	R.DQYEMPGK.L	[33796-33803]
		[K].YGTDHTSATLIVKDEK.[S]		3.34915e-13	3.84982e-05	1	1	92	A2ASS6	A2ASS6 [1789-1804]	1	1777.9	5.12	K.YGTDHTSATLIVKDEK.S	[1789-1804]
		[R].VTATNTAGSTSCQAHLQVER.[L]	1xCarbamidomethyl [C12]	1.05254e-15	3.84982e-05	1	1	87	A2ASS6	A2ASS6 [33656-33675]	0	2131.02	6.2	R.VTATNTAGSTSCQAHLQVER.L	[33656-33675]
		[K].DGQEVQHSDRVHIVIDK.[Q]		4.16465e-06	3.84982e-05	1	1	5	A2ASS6	A2ASS6 [2397-2413]	1	1975	3.06	K.DGQEVQHSDRVHIVIDK.Q	[2397-2413]
		[K].ASDKFDIIADGKK.[H]		2.87984e-08	3.84982e-05	1	1	24	A2ASS6	A2ASS6 [13315-13327]	2	1407.75	3.08	K.ASDKFDIIADGKK.H	[13315-13327]
		[K].SELDYMSKEEK.[S]		7.36142e-05	3.84982e-05	1	1	36	A2ASS6	A2ASS6 [34009-34019]	1	1358.61	2.02	K.SELDYMSKEEK.S	[34009-34019]
		[K].GSTELVPGAR.[C]		0.159777	0.00839405	1	1	8	A2ASS6	A2ASS6 [8699-8708]	0	986.527	1.67	K.GSTELVPGAR.C	[8699-8708]
		[R].TREVMVTTQEQTHISHEQIR.[K]		2.19651e-18	3.84982e-05	1	1	34	A2ASS6	A2ASS6 [494-513]	1	2423.21	7.94	R.TREVMVTTQEQTHISHEQIR.K	[494-513]
		[K].IHVLILHNCR.[L]	1xCarbamidomethyl [C9]	1.05174e-07	3.84982e-05	1	1	76	A2ASS6	A2ASS6 [13949-13958]	0	1274.72	3.12	K.IHVLILHNCR.L	[13949-13958]
		[K].GNLVPSDGKFK.[C]		0.000408881	3.84982e-05	1	1	6	A2ASS6	A2ASS6 [4286-4296]	1	1161.63	2.06	K.GNLVPSDGKFK.C	[4286-4296]
		[K].TEAYAVSSFKR.[T]		0.0162146	0.00084362	1	1	2	A2ASS6	A2ASS6 [34280-34290]	1	1258.64	2.18	K.TEAYAVSSFKR.T	[34280-34290]
		[K].NDHISAHLEVPK.[S]		1.11582e-07	3.84982e-05	1	1	12	A2ASS6	A2ASS6 [16226-16237]	0	1359.7	2.29	K.NDHISAHLEVPK.S	[16226-16237]
		[K].NGEEVAFDNR.[I]		0.000141593	3.84982e-05	1	1	55	A2ASS6	A2ASS6 [14558-14567]	0	1150.51	2.24	K.NGEEVAFDNR.I	[14558-14567]
		[K].HLALSNNFR.[G]		0.00069252	7.93501e-05	1	1	13	A2ASS6	A2ASS6 [2664-2672]	0	1071.57	1.37	K.HLALSNNFR.G	[2664-2672]
		[K].RPGPPSTPEASAITK.[D]		6.69404e-10	3.84982e-05	1	1	46	A2ASS6	A2ASS6 [26690-26704]	0	1508.81	3.61	K.RPGPPSTPEASAITK.D	[26690-26704]
		[K].LRVEAHVYGKPNPICK.[W]	1xCarbamidomethyl [C15]	7.71113e-13	3.84982e-05	1	1	17	A2ASS6	A2ASS6 [20705-20720]	1	1881.02	3.85	K.LRVEAHVYGKPNPICK.W	[20705-20720]
		[K].DGNELEETAAR.[M]		0.000153748	3.84982e-05	1	1	18	A2ASS6	A2ASS6 [26533-26543]	0	1204.54	3.09	K.DGNELEETAAR.M	[26533-26543]
		[K].VAEVPQPPGK.[I]		0.107991	0.00572097	1	1	7	A2ASS6	A2ASS6 [24916-24925]	0	1021.57	1.41	K.VAEVPQPPGK.I	[24916-24925]
		[R].NDAGKYTLTVENNSGK.[K]		0.000212397	3.84982e-05	1	1	5	A2ASS6	A2ASS6 [30210-30225]	1	1710.83	2.28	R.NDAGKYTLTVENNSGK.K	[30210-30225]
		[K].MSGYPLPK.[I]	1xOxidation [M1]	0.101348	0.00537629	1	1	7	A2ASS6	A2ASS6 [1316-1323]	0	908.455	0.87	K.MSGYPLPK.I	[1316-1323]
		[R].IPAEVTGRPVPTK.[V]		2.1988e-06	3.84982e-05	1	1	62	A2ASS6	A2ASS6 [16913-16925]	0	1364.79	2.75	R.IPAEVTGRPVPTK.V	[16913-16925]
		[R].RPDYDGGSPNLSYHVERR.[L]		3.05929e-12	3.84982e-05	1	1	21	A2ASS6	A2ASS6 [19912-19929]	1	2118.01	4.38	R.RPDYDGGSPNLSYHVERR.L	[19912-19929]
		[K].GLECVVR.[N]	1xCarbamidomethyl [C4]	0.169704	0.00891836	1	1	17	A2ASS6	A2ASS6 [22808-22814]	0	832.435	1.39	K.GLECVVR.N	[22808-22814]
		[R].IMMDVK.[F]		0.153119	0.00797131	1	1	12	A2ASS6	A2ASS6 [27578-27583]	0	736.373	0.73	R.IMMDVK.F	[27578-27583]
		[R].VREPREPTHVEESHSQQTTLEYGYK.[E]		1.09116e-11	3.84982e-05	1	1	13	A2ASS6	A2ASS6 [715-739]	2	3000.44	4.89	R.VREPREPTHVEESHSQQTTLEYGYK.E	[715-739]
		[K].NFPSHTVYVR.[A]		0.000790416	0.000116708	1	1	64	A2ASS6	A2ASS6 [28269-28278]	0	1219.62	1.69	K.NFPSHTVYVR.A	[28269-28278]
		[K].YDIISK.[G]		0.148508	0.00763211	1	1	16	A2ASS6	A2ASS6 [14208-14213]	0	738.403	1.17	K.YDIISK.G	[14208-14213]
		[R].VSAVNGAGKGDSCEVTGTIK.[A]	1xCarbamidomethyl [C13]	3.53226e-13	3.84982e-05	1	1	16	A2ASS6	A2ASS6 [30117-30136]	1	1949.96	3.79	R.VSAVNGAGKGDSCEVTGTIK.A	[30117-30136]
		[K].GKPKPSISWLK.[D]		1.38322e-05	3.84982e-05	1	1	57	A2ASS6	A2ASS6 [29378-29388]	0	1240.74	2.62	K.GKPKPSISWLK.D	[29378-29388]
		[K].VTNDNLLSR.[K]		0.00257067	0.000262339	1	1	9	A2ASS6	A2ASS6 [18555-18563]	0	1031.55	1.99	K.VTNDNLLSR.K	[18555-18563]
		[K].DTTPIKQAEGIK.[M]		2.43971e-05	3.84982e-05	1	1	17	A2ASS6	A2ASS6 [21121-21132]	1	1300.71	2.93	K.DTTPIKQAEGIK.M	[21121-21132]
		[R].EVMVTTQEQTHISHEQIR.[K]	1xOxidation [M3]	8.18097e-13	3.84982e-05	1	1	40	A2ASS6	A2ASS6 [496-513]	0	2182.06	4.36	R.EVMVTTQEQTHISHEQIR.K	[496-513]
		[R].NSVSLSWTKPEHDGGSK.[I]		1.20875e-12	3.84982e-05	1	1	45	A2ASS6	A2ASS6 [24934-24950]	0	1828.88	4.75	R.NSVSLSWTKPEHDGGSK.I	[24934-24950]
		[K].SSCTIGWK.[K]	1xCarbamidomethyl [C3]	0.0150831	0.000813641	1	1	14	A2ASS6	A2ASS6 [21687-21694]	0	938.44	1.75	K.SSCTIGWK.K	[21687-21694]
		[R].VLAENLAGPGKPSR.[S]		2.21086e-09	3.84982e-05	1	1	24	A2ASS6	A2ASS6 [15746-15759]	0	1408.79	4.17	R.VLAENLAGPGKPSR.S	[15746-15759]
		[R].TQVVDCGEYTCK.[A]	2xCarbamidomethyl [C6; C11]	6.92546e-06	3.84982e-05	1	1	61	A2ASS6	A2ASS6 [4406-4417]	0	1459.62	3.08	R.TQVVDCGEYTCK.A	[4406-4417]
		[R].TSELEAASSVR.[E]		7.02202e-05	3.84982e-05	1	1	1	A2ASS6	A2ASS6 [34291-34301]	0	1149.57	2.27	R.TSELEAASSVR.E	[34291-34301]
		[K].GSESTGPVTCRDEYAPPK.[A]	1xCarbamidomethyl [C10]	1.47533e-11	3.84982e-05	1	1	71	A2ASS6	A2ASS6 [30817-30834]	1	1950.89	3.6	K.GSESTGPVTCRDEYAPPK.A	[30817-30834]
		[R].IRDSLRPDHGQYMIK.[V]		0.000115226	3.84982e-05	1	1	31	A2ASS6	A2ASS6 [16557-16571]	1	1828.95	3.03	R.IRDSLRPDHGQYMIK.V	[16557-16571]
		[R].IRAANIVGEGEPR.[E]		0.172778	0.00914232	1	1	1	A2ASS6	A2ASS6 [19668-19680]	1	1381.75	1	R.IRAANIVGEGEPR.E	[19668-19680]
		[K].IGTGPPTESKPVIAK.[T]		8.59718e-11	3.84982e-05	1	1	75	A2ASS6	A2ASS6 [20165-20179]	0	1494.85	3.57	K.IGTGPPTESKPVIAK.T	[20165-20179]
		[R].IRDSLRPDHGQYMIKVENDHGVAK.[A]	1xOxidation [M13]	1.05364e-08	3.84982e-05	1	1	6	A2ASS6	A2ASS6 [16557-16580]	2	2794.41	3.68	R.IRDSLRPDHGQYMIKVENDHGVAK.A	[16557-16580]
		[R].FCAVISGRPQPK.[I]	1xCarbamidomethyl [C2]	1.93054e-06	3.84982e-05	1	1	54	A2ASS6	A2ASS6 [3264-3275]	0	1359.72	3.21	R.FCAVISGRPQPK.I	[3264-3275]
		[K].KSVTFWCK.[V]	1xCarbamidomethyl [C7]	0.000451373	3.84982e-05	1	1	16	A2ASS6	A2ASS6 [14538-14545]	1	1055.53	2.44	K.KSVTFWCK.V	[14538-14545]
		[K].NTVHLSWKPPK.[N]		0.0262689	0.00137819	1	1	1	A2ASS6	A2ASS6 [17815-17825]	0	1306.73		K.NTVHLSWKPPK.N	[17815-17825]
		[R].FKDTITLK.[A]		0.00427943	0.000287222	1	1	30	A2ASS6	A2ASS6 [23256-23263]	1	965.567	1.72	R.FKDTITLK.A	[23256-23263]
		[R].GPLVQGVDSR.[Q]		0.000254741	3.84982e-05	1	1	17	A2ASS6	A2ASS6 [3746-3755]	0	1027.55	2.41	R.GPLVQGVDSR.Q	[3746-3755]
		[K].LKVLDKPGPPASVK.[I]		4.03444e-08	3.84982e-05	1	1	32	A2ASS6	A2ASS6 [21172-21185]	1	1448.88	3.56	K.LKVLDKPGPPASVK.I	[21172-21185]
		[K].KPPPPTPMIPAK.[A]		0.000259258	3.84982e-05	1	1	20	A2ASS6	A2ASS6 [9900-9911]	0	1273.73	1.84	K.KPPPPTPMIPAK.A	[9900-9911]
		[K].VQDTPGKVVGPIR.[F]		0.000234671	3.84982e-05	1	1	18	A2ASS6	A2ASS6 [29837-29849]	1	1365.78	2.09	K.VQDTPGKVVGPIR.F	[29837-29849]
		[R].LIKEIEYR.[I]		0.00555749	0.000390975	1	1	25	A2ASS6	A2ASS6 [1256-1263]	1	1063.61	1.51	R.LIKEIEYR.I	[1256-1263]
		[K].NAAGAISKPSDSTGPITAK.[D]		6.05845e-15	3.84982e-05	1	1	84	A2ASS6	A2ASS6 [25388-25406]	0	1785.93	5.62	K.NAAGAISKPSDSTGPITAK.D	[25388-25406]
		[R].NVHVEVYDRPSPPR.[N]		9.6816e-08	3.84982e-05	1	1	38	A2ASS6	A2ASS6 [17278-17291]	0	1664.85	3.06	R.NVHVEVYDRPSPPR.N	[17278-17291]
		[R].LEETDESQLER.[L]		0.000131163	3.84982e-05	1	1	1	A2ASS6	A2ASS6 [1449-1459]	0	1348.62	2.81	R.LEETDESQLER.L	[1449-1459]
		[K].ACDPIYKPGPPNNPK.[V]	1xCarbamidomethyl [C2]	4.74156e-09	3.84982e-05	1	1	73	A2ASS6	A2ASS6 [24620-24634]	0	1667.82	3.81	K.ACDPIYKPGPPNNPK.V	[24620-24634]
		[K].IPVPVTK.[K]		0.0441693	0.0027018	1	1	5	A2ASS6	A2ASS6 [10244-10250]	0	753.487	1.59	K.IPVPVTK.K	[10244-10250]
		[K].SWSTVTTECSK.[T]	1xCarbamidomethyl [C9]	0.000201467	3.84982e-05	1	1	46	A2ASS6	A2ASS6 [21621-21631]	0	1285.57	2.43	K.SWSTVTTECSK.T	[21621-21631]
		[K].ITNYVVER.[K]		0.00555749	0.000390975	1	1	13	A2ASS6	A2ASS6 [15604-15611]	0	993.536	1.66	K.ITNYVVER.K	[15604-15611]
		[R].EEGGTYWSR.[V]		0.0102104	0.000518321	1	1	16	A2ASS6	A2ASS6 [17428-17436]	0	1084.47	1.59	R.EEGGTYWSR.V	[17428-17436]
		[R].NSVSLSWEKPEHDGGSR.[I]		2.41912e-13	3.84982e-05	1	1	66	A2ASS6	A2ASS6 [23852-23868]	0	1884.88	4.25	R.NSVSLSWEKPEHDGGSR.I	[23852-23868]
		[K].AVDPIDAPK.[V]		0.00180748	0.000150691	1	1	18	A2ASS6	A2ASS6 [16463-16471]	0	925.499	1.66	K.AVDPIDAPK.V	[16463-16471]
		[K].TWSTVTPEVKK.[T]		0.000361788	3.84982e-05	1	1	29	A2ASS6	A2ASS6 [20533-20543]	1	1275.69	2.17	K.TWSTVTPEVKK.T	[20533-20543]
		[K].DSEYQFR.[V]		0.173813	0.00916795	1	1	8	A2ASS6	A2ASS6 [29513-29519]	0	944.411	1.42	K.DSEYQFR.V	[29513-29519]
		[K].DGKELEGTGKLEIK.[I]		9.95399e-07	3.84982e-05	1	1	14	A2ASS6	A2ASS6 [23287-23300]	2	1516.82	2.82	K.DGKELEGTGKLEIK.I	[23287-23300]
		[K].KDESYEELLKK.[T]		0.000928029	0.000116708	1	1	18	A2ASS6	A2ASS6 [2029-2039]	2	1381.72	3.01	K.KDESYEELLKK.T	[2029-2039]
		[K].QASHREEGILSCIGK.[T]	1xCarbamidomethyl [C12]	4.45895e-11	3.84982e-05	1	1	75	A2ASS6	A2ASS6 [34887-34901]	1	1684.84	4.15	K.QASHREEGILSCIGK.T	[34887-34901]
		[R].NNMIVVQGDK.[H]		0.00732291	0.000421996	1	1	3	A2ASS6	A2ASS6 [14736-14745]	0	1117.57	2.35	R.NNMIVVQGDK.H	[14736-14745]
		[K].GDDEVVTSSHLAIHK.[A]		9.01827e-08	3.84982e-05	1	1	18	A2ASS6	A2ASS6 [20724-20738]	0	1607.8	3.54	K.GDDEVVTSSHLAIHK.A	[20724-20738]
		[K].IIGYVVERR.[D]		0.000339294	3.84982e-05	1	1	10	A2ASS6	A2ASS6 [14910-14918]	1	1104.65	2.28	K.IIGYVVERR.D	[14910-14918]
		[R].GTGKPSRPSKPTVAMDPIAPPGKPQNPR.[V]		2.62567e-06	3.84982e-05	1	1	1	A2ASS6	A2ASS6 [31802-31829]	0	2881.55	3.61	R.GTGKPSRPSKPTVAMDPIAPPGKPQNPR.V	[31802-31829]
		[K].SSVSLSWSRPKDDGGSR.[V]		0.000100031	3.84982e-05	1	1	27	A2ASS6	A2ASS6 [32133-32149]	1	1820.89	2.24	K.SSVSLSWSRPKDDGGSR.V	[32133-32149]
		[R].DGVPLKATMR.[F]		0.139641	0.00712086	1	1	2	A2ASS6	A2ASS6 [28302-28311]	1	1087.59	1.6	R.DGVPLKATMR.F	[28302-28311]
		[K].RDSVNNKWVTCASAVQK.[T]	1xCarbamidomethyl [C11]	9.65932e-10	3.84982e-05	1	1	16	A2ASS6	A2ASS6 [21905-21921]	2	1962.98	4.28	K.RDSVNNKWVTCASAVQK.T	[21905-21921]
		[R].GYVIELKK.[A]		0.054459	0.00323247	1	1	17	A2ASS6	A2ASS6 [26825-26832]	1	949.572	2	R.GYVIELKK.A	[26825-26832]
		[K].HGEIESNVNLQVDERK.[K]		2.33174e-09	3.84982e-05	1	1	16	A2ASS6	A2ASS6 [9421-9436]	1	1866.93	4.99	K.HGEIESNVNLQVDERK.K	[9421-9436]
		[R].DLEVSEIRK.[D]		0.0410542	0.00255204	1	1	29	A2ASS6	A2ASS6 [19104-19112]	1	1088.59	1.83	R.DLEVSEIRK.D	[19104-19112]
		[K].GLKENVEYHFR.[V]		5.21404e-06	3.84982e-05	1	1	31	A2ASS6	A2ASS6 [32080-32090]	1	1391.71	2.92	K.GLKENVEYHFR.V	[32080-32090]
		[R].KDSGYYSLTAENSSGSDTQK.[I]		4.34361e-15	3.84982e-05	1	1	18	A2ASS6	A2ASS6 [20753-20772]	1	2137.95	4.96	R.KDSGYYSLTAENSSGSDTQK.I	[20753-20772]
		[R].EPTHVEESHSQQTTLEYGYK.[E]		1.21592e-12	3.84982e-05	1	1	47	A2ASS6	A2ASS6 [720-739]	0	2363.08	5.56	R.EPTHVEESHSQQTTLEYGYK.E	[720-739]
		[R].EPTHVEESHSQQTTLEYGYKEHISTTK.[V]		7.83503e-12	3.84982e-05	1	1	25	A2ASS6	A2ASS6 [720-746]	1	3159.49	6.26	R.EPTHVEESHSQQTTLEYGYKEHISTTK.V	[720-746]
		[K].YTLTVENNSGK.[K]		2.71354e-05	3.84982e-05	1	1	32	A2ASS6	A2ASS6 [30215-30225]	0	1225.61	2.78	K.YTLTVENNSGK.K	[30215-30225]
		[K].WVTCASAVQK.[T]	1xCarbamidomethyl [C4]	1.25837e-05	3.84982e-05	1	1	44	A2ASS6	A2ASS6 [21912-21921]	0	1149.57	2.66	K.WVTCASAVQK.T	[21912-21921]
		[K].WYKDGIEVHAGDK.[Y]		0.00108912	0.000116708	1	1	6	A2ASS6	A2ASS6 [2213-2225]	1	1517.74	1.82	K.WYKDGIEVHAGDK.Y	[2213-2225]
		[K].KDLNMVVSAAR.[I]		7.23227e-05	3.84982e-05	1	1	11	A2ASS6	A2ASS6 [33321-33331]	1	1203.65	3.24	K.KDLNMVVSAAR.I	[33321-33331]
		[R].CNAAAQLIR.[M]	1xCarbamidomethyl [C1]	0.000763644	0.000116708	1	1	18	A2ASS6	A2ASS6 [20340-20348]	0	1016.53	2.86	R.CNAAAQLIR.M	[20340-20348]
		[K].FDIIADGKK.[H]		0.0301675	0.00182154	1	1	10	A2ASS6	A2ASS6 [13319-13327]	1	1006.56	1.18	K.FDIIADGKK.H	[13319-13327]
		[R].VFAENETGLSRPR.[R]		1.52946e-05	3.84982e-05	1	1	33	A2ASS6	A2ASS6 [32294-32306]	0	1475.76	2.66	R.VFAENETGLSRPR.R	[32294-32306]
		[R].CNMKPVPELTYK.[V]	1xCarbamidomethyl [C1]; 1xOxidation [M3]	0.00351903	0.000287222	1	1	12	A2ASS6	A2ASS6 [15130-15141]	0	1495.73	2.39	R.CNMKPVPELTYK.V	[15130-15141]
		[K].TENKITLSIK.[N]		0.171749	0.00908645	1	1	1	A2ASS6	A2ASS6 [29404-29413]	1	1146.67		K.TENKITLSIK.N	[29404-29413]
		[R].NNMIVVQGDKHQMMSEGK.[I]		1.94813e-11	3.84982e-05	1	1	32	A2ASS6	A2ASS6 [14736-14753]	1	2045.96	4.95	R.NNMIVVQGDKHQMMSEGK.I	[14736-14753]
		[R].NRVGTGEPVETDSPVEAR.[S]		1.28704e-14	3.84982e-05	1	1	16	A2ASS6	A2ASS6 [14957-14974]	1	1912.94	4.02	R.NRVGTGEPVETDSPVEAR.S	[14957-14974]
		[K].VVEIIR.[E]		0.176948	0.00950865	1	1	8	A2ASS6	A2ASS6 [13089-13094]	0	728.466	0.66	K.VVEIIR.E	[13089-13094]
		[K].YILKLENSSGSK.[S]		0.0837077	0.00425889	1	1	1	A2ASS6	A2ASS6 [25882-25893]	1	1338.73	1.78	K.YILKLENSSGSK.S	[25882-25893]
		[K].GLEEGKEYQFR.[V]		1.00516e-05	3.84982e-05	1	1	18	A2ASS6	A2ASS6 [16432-16442]	1	1355.66	3.15	K.GLEEGKEYQFR.V	[16432-16442]
		[K].TVDTTAEQTSFR.[I]		5.12235e-06	3.84982e-05	1	1	38	A2ASS6	A2ASS6 [14833-14844]	0	1355.64	3.13	K.TVDTTAEQTSFR.I	[14833-14844]
		[KE].GNEYVFR.[V]		0.143131	0.00740898	1	1	16	A2ASS6	A2ASS6 [28822-28828]; [31688-31694]	0	884.426	1.38	K.GNEYVFR.V; E.GNEYVFR.V	[28822-28828]; [31688-31694]
		[R].IGQQIEMEMK.[E]	1xOxidation [M]	0.0106465	0.000549907	1	1	10	A2ASS6	A2ASS6 [3450-3459]	0	1222.58	0.95	R.IGQQIEMEMK.E	[3450-3459]
		[K].VGVGPTIETK.[T]		0.000195638	3.84982e-05	1	1	7	A2ASS6	A2ASS6 [19869-19878]	0	1000.57	2.45	K.VGVGPTIETK.T	[19869-19878]
		[K].SLVEESQLPDGKK.[G]		8.35085e-08	3.84982e-05	1	1	4	A2ASS6	A2ASS6 [1805-1817]	1	1429.75	2.52	K.SLVEESQLPDGKK.G	[1805-1817]
		[K].RAMIATSETHTELVIK.[E]	1xOxidation [M3]	2.81879e-06	3.84982e-05	1	1	11	A2ASS6	A2ASS6 [31969-31984]	1	1815.96	1.61	K.RAMIATSETHTELVIK.E	[31969-31984]
		[K].LELAAAPK.[I]		0.00392487	0.000287222	1	1	35	A2ASS6	A2ASS6 [14783-14790]	0	812.488	2.12	K.LELAAAPK.I	[14783-14790]
		[K].FGLSKPSEPSEPTVTKEDKTR.[A]		5.69347e-16	3.84982e-05	1	1	15	A2ASS6	A2ASS6 [32989-33009]	2	2333.2	7.81	K.FGLSKPSEPSEPTVTKEDKTR.A	[32989-33009]
		[R].SWQVVSEK.[C]		0.00559003	0.000390975	1	1	46	A2ASS6	A2ASS6 [30283-30290]	0	962.494	2.01	R.SWQVVSEK.C	[30283-30290]
		[K].TTDQMGMHISSQVK.[K]		7.22905e-10	3.84982e-05	1	1	16	A2ASS6	A2ASS6 [780-793]	0	1562.73	3.28	K.TTDQMGMHISSQVK.K	[780-793]
		[R].IIVPLKDTK.[V]		0.000653755	7.93501e-05	1	1	18	A2ASS6	A2ASS6 [14431-14439]	1	1026.66	2.23	R.IIVPLKDTK.V	[14431-14439]
		[K].GWQTVDTTVKDTK.[C]		1.06231e-06	3.84982e-05	1	1	53	A2ASS6	A2ASS6 [15918-15930]	1	1478.75	3.79	K.GWQTVDTTVKDTK.C	[15918-15930]
		[R].NAVGVSMPR.[E]		0.00210695	0.000150691	1	1	12	A2ASS6	A2ASS6 [20666-20674]	0	930.483	2.57	R.NAVGVSMPR.E	[20666-20674]
		[K].VMDAPGPPKDLK.[V]		1.66143e-05	3.84982e-05	1	1	19	A2ASS6	A2ASS6 [17697-17708]	1	1267.67	2.97	K.VMDAPGPPKDLK.V	[17697-17708]
		[K].ENKVPCLECNYK.[V]	2xCarbamidomethyl [C6; C9]	4.89878e-05	3.84982e-05	1	1	90	A2ASS6	A2ASS6 [30679-30690]	1	1553.71	2.32	K.ENKVPCLECNYK.V	[30679-30690]
		[K].KPFPVETLK.[G]		7.40498e-05	3.84982e-05	1	1	7	A2ASS6	A2ASS6 [8292-8300]	0	1058.62	2.16	K.KPFPVETLK.G	[8292-8300]
		[K].LDDAGEYTYK.[V]		8.63231e-05	3.84982e-05	1	1	10	A2ASS6	A2ASS6 [2689-2698]	0	1174.53	2.35	K.LDDAGEYTYK.V	[2689-2698]
		[K].IPIKGKPAPSVSWK.[K]		0.0332188	0.00206929	1	1	1	A2ASS6	A2ASS6 [21793-21806]	1	1507.9	1.67	K.IPIKGKPAPSVSWK.K	[21793-21806]
		[R].SEPQVPFQHTCTEGK.[I]	1xCarbamidomethyl [C11]	2.77944e-08	3.84982e-05	1	1	50	A2ASS6	A2ASS6 [3952-3966]	0	1744.8	2.42	R.SEPQVPFQHTCTEGK.I	[3952-3966]
		[R].EEHFEVLR.[G]		0.0455408	0.00278909	1	1	6	A2ASS6	A2ASS6 [916-923]	0	1058.53	1.73	R.EEHFEVLR.G	[916-923]
		[KE].ITNYVIEK.[R]		0.00341963	0.000287222	1	1	13	A2ASS6	A2ASS6 [18038-18045]; [21897-21904]	0	979.546	1.56	K.ITNYVIEK.R; E.ITNYVLEK.R	[18038-18045]; [21897-21904]
		[R].KDSGYYSLTAENSSGSDTQKIK.[V]		2.39164e-15	3.84982e-05	1	1	6	A2ASS6	A2ASS6 [20753-20774]	2	2379.13	5.93	R.KDSGYYSLTAENSSGSDTQKIK.V	[20753-20774]
		[R].TYIPVMSGENK.[L]	1xOxidation [M6]	0.0687151	0.00371452	1	1	1	A2ASS6	A2ASS6 [16314-16324]	0	1254.6	1.42	R.TYIPVMSGENK.L	[16314-16324]
		[K].WYHNGVELQESSK.[I]		5.12052e-09	3.84982e-05	1	1	61	A2ASS6	A2ASS6 [34196-34208]	0	1576.74	3.41	K.WYHNGVELQESSK.I	[34196-34208]
		[K].LKGELLRPSPTCEIKAEGGK.[R]	1xCarbamidomethyl [C12]	2.0185e-11	3.84982e-05	1	1	4	A2ASS6	A2ASS6 [13220-13239]	2	2183.19	4.69	K.LKGELLRPSPTCEIKAEGGK.R	[13220-13239]
		[R].VCAENKVGVGPTIETK.[T]	1xCarbamidomethyl [C2]	5.30283e-12	3.84982e-05	1	1	14	A2ASS6	A2ASS6 [19863-19878]	1	1701.88	4.35	R.VCAENKVGVGPTIETK.T	[19863-19878]
		[R].VIIENVGTK.[S]		0.00332311	0.000287222	1	1	27	A2ASS6	A2ASS6 [16939-16947]	0	972.572	1.55	R.VIIENVGTK.S	[16939-16947]
		[R].MFISETR.[H]		0.0413047	0.00255204	1	1	16	A2ASS6	A2ASS6 [3211-3217]	0	883.434	1.31	R.MFISETR.H	[3211-3217]
		[K].EETSTSYAELR.[E]		0.0038577	0.000287222	1	1	4	A2ASS6	A2ASS6 [33958-33968]	0	1285.59	1.37	K.EETSTSYAELR.E	[33958-33968]
		[K].ITEKPSPPEKLGVTSVSK.[D]		7.07277e-11	3.84982e-05	1	1	14	A2ASS6	A2ASS6 [28160-28177]	1	1897.06	4.97	K.ITEKPSPPEKLGVTSVSK.D	[28160-28177]
		[K].YCVVVENSTGSR.[K]	1xCarbamidomethyl [C2]	2.3466e-06	3.84982e-05	1	1	15	A2ASS6	A2ASS6 [18678-18689]	0	1370.64	2.76	K.YCVVVENSTGSR.K	[18678-18689]
		[PKM].LTGYIVEK.[RK]		0.00639584	0.000390975	1	1	116	A2ASS6	A2ASS6 [21308-21315]; [22094-22101]; [24259-24266]; [25341-25348]; [26423-26430]	0	922.524	1.7	P.ITGYLVEK.R; K.LTGYIVEK.R; K.ITGYIVEK.K; M.ITGYIVEK.R; K.ITGYIVEK.K	[21308-21315]; [22094-22101]; [24259-24266]; [25341-25348]; [26423-26430]
		[K].WYHNDVELK.[S]		0.000804145	0.000116708	1	1	15	A2ASS6	A2ASS6 [2305-2313]	0	1203.58	1.75	K.WYHNDVELK.S	[2305-2313]
		[K].AGDTIRLEAGVR.[G]		0.00028639	3.84982e-05	1	1	25	A2ASS6	A2ASS6 [20004-20015]	1	1257.69	2.98	K.AGDTIRLEAGVR.G	[20004-20015]
		[K].WSVVAESK.[V]		0.00582346	0.000390975	1	1	31	A2ASS6	A2ASS6 [26048-26055]	0	905.473	1.54	K.WSVVAESK.V	[26048-26055]
		[K].WYKDGIEVHAGDKYR.[M]		3.23984e-11	3.84982e-05	1	1	53	A2ASS6	A2ASS6 [2213-2227]	2	1836.9	2.99	K.WYKDGIEVHAGDKYR.M	[2213-2227]
		[K].KLSETVEETEGNSFK.[L]		3.27717e-15	3.84982e-05	1	1	22	A2ASS6	A2ASS6 [9142-9156]	1	1697.82	4.85	K.KLSETVEETEGNSFK.L	[9142-9156]
		[K].SDAGKYTITLK.[N]		1.25096e-05	3.84982e-05	1	1	2	A2ASS6	A2ASS6 [21837-21847]	1	1196.65	2.59	K.SDAGKYTITLK.N	[21837-21847]
		[PNRKE].ITNYIVEK.[RC]		0.0147239	0.000780066	1	1	8	A2ASS6	A2ASS6 [15904-15911]; [20813-20820]; [22688-22695]; [27019-27026]; [30562-30569]	0	979.546	1.38	P.ITNYIVEK.R; N.ITNYIVEK.C; R.ITNYIVEK.R; K.ITNYIVEK.R; E.ITNYIVEK.R	[15904-15911]; [20813-20820]; [22688-22695]; [27019-27026]; [30562-30569]
		[K].LDIEDREIK.[L]		0.00249858	0.000225773	1	1	12	A2ASS6	A2ASS6 [13889-13897]	1	1130.61	2.77	K.LDIEDREIK.L	[13889-13897]
		[R].LEDECEYACGVEDRK.[S]	2xCarbamidomethyl [C5; C9]	1.57887e-06	3.84982e-05	1	1	6	A2ASS6	A2ASS6 [14675-14689]	1	1872.77	3.93	R.LEDECEYACGVEDRK.S	[14675-14689]
		[K].GRPTPEITWSK.[E]		1.28849e-05	3.84982e-05	1	1	36	A2ASS6	A2ASS6 [25839-25849]	0	1271.67	3.64	K.GRPTPEITWSK.E	[25839-25849]
		[R].HDSVSLTWTDPKK.[T]		8.54648e-11	3.84982e-05	1	1	8	A2ASS6	A2ASS6 [21978-21990]	1	1513.76	3.98	R.HDSVSLTWTDPKK.T	[21978-21990]
		[R].TLLTIENANRNDSGK.[Y]		4.31343e-09	3.84982e-05	1	1	52	A2ASS6	A2ASS6 [28029-28043]	1	1645.85	4.2	R.TLLTIENANRNDSGK.Y	[28029-28043]
		[K].ITGYVVEMQTK.[G]	1xOxidation [M8]	9.04927e-05	3.84982e-05	1	1	25	A2ASS6	A2ASS6 [27116-27126]	0	1284.65	2.11	K.ITGYVVEMQTK.G	[27116-27126]
		[K].SELDYMSK.[E]		0.0116469	0.000583015	1	1	7	A2ASS6	A2ASS6 [34009-34016]	0	972.434	1.62	K.SELDYMSK.E	[34009-34016]
		[K].EDREAPTKAQIDVTPVGSK.[L]		2.61718e-14	3.84982e-05	1	1	16	A2ASS6	A2ASS6 [19044-19062]	2	2041.06	6.23	K.EDREAPTKAQIDVTPVGSK.L	[19044-19062]
		[K].TVTTLSIK.[E]		0.00491773	0.000287222	1	1	22	A2ASS6	A2ASS6 [27237-27244]	0	862.524	1.44	K.TVTTLSIK.E	[27237-27244]
		[K].GDEEIIETGR.[F]		0.0132121	0.00064803	1	1	2	A2ASS6	A2ASS6 [14287-14296]	0	1118.53	1.73	K.GDEEIIETGR.F	[14287-14296]
		[K].TEDEGEYVCEASNDSGK.[A]	1xCarbamidomethyl [C9]	1.21873e-10	3.84982e-05	1	1	9	A2ASS6	A2ASS6 [4313-4329]	0	1889.73	3.87	K.TEDEGEYVCEASNDSGK.A	[4313-4329]
		[K].EAVYEREEAVYEK.[K]		2.09247e-08	3.84982e-05	1	1	11	A2ASS6	A2ASS6 [9941-9953]	1	1614.76	2.96	K.EAVYEREEAVYEK.K	[9941-9953]
		[K].DSGDYTITAENSSGSK.[S]		8.23364e-10	3.84982e-05	1	1	40	A2ASS6	A2ASS6 [21151-21166]	0	1631.7	4.7	K.DSGDYTITAENSSGSK.S	[21151-21166]
		[R].EVMVTTQEQTHISHEQIR.[K]		8.33856e-15	3.84982e-05	1	1	87	A2ASS6	A2ASS6 [496-513]	0	2166.06	5.49	R.EVMVTTQEQTHISHEQIR.K	[496-513]
		[R].VTGYYIER.[K]		0.00592658	0.000390975	1	1	16	A2ASS6	A2ASS6 [32150-32157]	0	1000.51	1.67	R.VTGYYIER.K	[32150-32157]
		[R].FEILTDGRK.[R]		0.054459	0.00323247	1	1	4	A2ASS6	A2ASS6 [14297-14305]	1	1078.59	2.12	R.FEILTDGRK.R	[14297-14305]
		[R].HSDAGEYTFVAGR.[N]		3.37679e-11	3.84982e-05	1	1	63	A2ASS6	A2ASS6 [3218-3230]	0	1409.64	3.47	R.HSDAGEYTFVAGR.N	[3218-3230]
		[K].GELLRPSPTCEIKAEGGK.[R]	1xCarbamidomethyl [C10]	3.83221e-09	3.84982e-05	1	1	12	A2ASS6	A2ASS6 [13222-13239]	1	1942.01	4.35	K.GELLRPSPTCEIKAEGGK.R	[13222-13239]
		[K].GEPVQSEPVKMVDR.[F]		3.79585e-07	3.84982e-05	1	1	12	A2ASS6	A2ASS6 [22344-22357]	1	1570.79	2.82	K.GEPVQSEPVKMVDR.F	[22344-22357]
		[R].IRDSLRPDHGQYMIKVENDHGVAK.[A]		1.66443e-09	3.84982e-05	1	1	5	A2ASS6	A2ASS6 [16557-16580]	2	2778.41	4.3	R.IRDSLRPDHGQYMIKVENDHGVAK.A	[16557-16580]
		[K].DVAYPPGPPSNAHVTDTTKK.[S]		1.90354e-08	3.84982e-05	1	1	28	A2ASS6	A2ASS6 [22457-22476]	1	2095.05	3.69	K.DVAYPPGPPSNAHVTDTTKK.S	[22457-22476]
		[K].YGTDHTSATLIVK.[D]		9.70124e-06	3.84982e-05	1	1	7	A2ASS6	A2ASS6 [1789-1801]	0	1405.73	3.6	K.YGTDHTSATLIVK.D	[1789-1801]
		[K].ACDTVFKPGPPGNPR.[V]	1xCarbamidomethyl [C2]	4.82645e-09	3.84982e-05	1	1	39	A2ASS6	A2ASS6 [23538-23552]	0	1612.79	3.53	K.ACDTVFKPGPPGNPR.V	[23538-23552]
		[R].GDSGLYLCK.[A]	1xCarbamidomethyl [C8]	0.0736888	0.00382787	1	1	6	A2ASS6	A2ASS6 [3691-3699]	0	1012.48	1.35	R.GDSGLYLCK.A	[3691-3699]
		[K].GGIQIMAGK.[T]		0.161723	0.00859136	1	1	8	A2ASS6	A2ASS6 [16901-16909]	0	874.481	1.85	K.GGIQIMAGK.T	[16901-16909]
		[R].KDVATAQWSPLSTTSKK.[K]		8.94874e-07	3.84982e-05	1	1	6	A2ASS6	A2ASS6 [19138-19154]	2	1847.99	4.61	R.KDVATAQWSPLSTTSKK.K	[19138-19154]
		[R].SDSGPYPLTAK.[N]		0.000716849	7.93501e-05	1	1	16	A2ASS6	A2ASS6 [22920-22930]	0	1135.56	2.54	R.SDSGPYPLTAK.N	[22920-22930]
		[K].TTLIVKDCIR.[T]	1xCarbamidomethyl [C8]	5.21404e-06	3.84982e-05	1	1	19	A2ASS6	A2ASS6 [26553-26562]	1	1218.69	2.06	K.TTLIVKDCIR.T	[26553-26562]
		[K].TGVEKDEIILK.[C]		0.00183853	0.000150691	1	1	5	A2ASS6	A2ASS6 [13462-13472]	1	1244.71	1.97	K.TGVEKDEIILK.C	[13462-13472]
		[R].NEEAIFDSSK.[Y]		0.000649998	7.93501e-05	1	1	23	A2ASS6	A2ASS6 [14464-14473]	0	1139.52	2.84	R.NEEAIFDSSK.Y	[14464-14473]
		[K].LIEGHEYQFR.[I]		0.000108634	3.84982e-05	1	1	14	A2ASS6	A2ASS6 [21241-21250]	0	1291.64	1.94	K.LIEGHEYQFR.I	[21241-21250]
		[K].GCEYVFR.[V]	1xCarbamidomethyl [C2]	0.0695925	0.00371452	1	1	54	A2ASS6	A2ASS6 [19460-19466]	0	930.414	0.73	K.GCEYVFR.V	[19460-19466]
		[K].GRPEPDITWSK.[E]		0.000309015	3.84982e-05	1	1	21	A2ASS6	A2ASS6 [19723-19733]	0	1285.65	2.63	K.GRPEPDITWSK.E	[19723-19733]
		[R].ESHEYFFR.[V]		0.00933703	0.00048659	1	1	56	A2ASS6	A2ASS6 [28228-28235]	0	1114.5	2.01	R.ESHEYFFR.V	[28228-28235]
		[K].LVVTGLK.[E]		0.0344428	0.00219418	1	1	31	A2ASS6	A2ASS6 [18269-18275]	0	729.487	1.41	K.LVVTGLK.E	[18269-18275]
		[K].TTHHVVSGLRESHEYFFR.[V]		6.21293e-08	3.84982e-05	1	1	10	A2ASS6	A2ASS6 [28218-28235]	1	2202.08	2.23	K.TTHHVVSGLRESHEYFFR.V	[28218-28235]
		[R].RTYIPVMSGENK.[L]		0.000404148	3.84982e-05	1	1	8	A2ASS6	A2ASS6 [16313-16324]	1	1394.71	2.03	R.RTYIPVMSGENK.L	[16313-16324]
		[K].IVAYSIEK.[R]		0.00245631	0.000225773	1	1	27	A2ASS6	A2ASS6 [29675-29682]	0	922.524	1.5	K.IVAYSIEK.R	[29675-29682]
		[K].GSDQWTHISTVK.[G]		4.22226e-07	3.84982e-05	1	1	16	A2ASS6	A2ASS6 [22796-22807]	0	1358.67	3.6	K.GSDQWTHISTVK.G	[22796-22807]
		[R].TYALNAAGVSK.[A]		1.6226e-05	3.84982e-05	1	1	36	A2ASS6	A2ASS6 [30704-30714]	0	1094.58	2.3	R.TYALNAAGVSK.A	[30704-30714]
		[K].AQIDVTPVGSK.[L]		0.000498188	3.84982e-05	1	1	38	A2ASS6	A2ASS6 [19052-19062]	0	1114.61	2.06	K.AQIDVTPVGSK.L	[19052-19062]
		[K].SSVSLSWSRPK.[D]		5.33885e-06	3.84982e-05	1	1	46	A2ASS6	A2ASS6 [32133-32143]	0	1233.66	2.39	K.SSVSLSWSRPK.D	[32133-32143]
		[K].TIPITVK.[V]		0.0770477	0.00400074	1	1	4	A2ASS6	A2ASS6 [26580-26586]	0	771.497	1.35	K.TIPITVK.V	[26580-26586]
		[R].ATPPTKAVDPIDAPK.[V]		1.42472e-05	3.84982e-05	1	1	4	A2ASS6	A2ASS6 [16457-16471]	1	1520.83	2.81	R.ATPPTKAVDPIDAPK.V	[16457-16471]
		[K].SIVHEEVTKTSQASEEVKTHAEIK.[T]		5.69288e-12	3.84982e-05	1	1	7	A2ASS6	A2ASS6 [34808-34831]	2	2680.38	5.77	K.SIVHEEVTKTSQASEEVKTHAEIK.T	[34808-34831]
		[K].ASEIIDVSSK.[A]		0.000763644	0.000116708	1	1	23	A2ASS6	A2ASS6 [9912-9921]	0	1048.55	2.51	K.ASEIIDVSSK.A	[9912-9921]
		[K].HIAIAWKPPEK.[N]		1.92602e-05	3.84982e-05	1	1	18	A2ASS6	A2ASS6 [16089-16099]	0	1289.74	2.37	K.HIAIAWKPPEK.N	[16089-16099]
		[K].AWVSVTNNCNR.[L]	1xCarbamidomethyl [C9]	0.00521224	0.000287222	1	1	4	A2ASS6	A2ASS6 [28112-28122]	0	1320.61	1.88	K.AWVSVTNNCNR.L	[28112-28122]
		[K].QEGYVASSTEAEMR.[E]		2.73548e-09	3.84982e-05	1	1	36	A2ASS6	A2ASS6 [346-359]	0	1557.68	3.78	K.QEGYVASSTEAEMR.E	[346-359]
		[K].TLSTQMNITK.[G]		0.000754918	0.000116708	1	1	32	A2ASS6	A2ASS6 [34832-34841]	0	1136.6	1.89	K.TLSTQMNITK.G	[34832-34841]
		[K].VPCLECNYK.[V]	2xCarbamidomethyl [C3; C6]	0.00134488	0.000150691	1	1	17	A2ASS6	A2ASS6 [30682-30690]	0	1182.53	1.95	K.VPCLECNYK.V	[30682-30690]
		[K].GLQRIEELER.[M]		0.0234281	0.00128703	1	1	3	A2ASS6	A2ASS6 [1818-1827]	1	1242.68	1.85	K.GLQRIEELER.M	[1818-1827]
[truncated: 38,250 more rows]

## Sheet: Legend
	Label	Description
Protein level	Exp. q-value: Combined	q-values derived from the validation for the proteins and protein groups. An experimental q-value: combined of 0 indicates that the false discovery rate (FDR) is effectively zero for the combined analysis of a specific protein or peptide. This means that the identification is highly confident, with no expected false positives among those meeting this threshold.
	Sum PEP Score	Sum of posterior error probability (PEP) score; protein score calculated as the sum of the negative logarithms of the PEP values of all the connected peptide-spectrum matches (PSMs).
	Coverage [%]	Percent sequence coverage calculated by dividing the number of amino acids in all found peptides by the total number of amino acids in the entire protein sequence.
	# Peptides	Number of peptides (unique and razor peptides).
	# PSMs	Peptide-spectrum match (PSM) for annotated peptides of this protein.
	# Unique Peptides	Number of unique peptides that are contained in only one protein group.
	# AAs	Number of amino acids.
	MW [kDa]	Molecular weight of the protein in kilo-daltons.
	calc. pI	Calculated isoelectric point of the protein.
	Abundance	Quantitative value calculated for the identified protein for each sample.
Peptide level	Annotated Sequence	Annotated peptide sequence.
	Modifications	Name of the posttranslational modification and amino acid position in the annotated peptide sequence.
	Qvality PEP	Posterior error probability (PEP) for the identified peptide group.
	Qvality q-value	q-value for the identified peptide group.
	# Protein Groups	Number of identified protein groups based on the annotated peptide sequence.
	# Proteins	Number of identified proteins based on the annotated peptide sequence.
	# PSMs	Peptide-spectrum match (PSM) for the annotated peptide sequence.
	Master Protein Accessions	List of UniProt accession numbers of each master protein for each protein group of the annotated peptide sequence.
	Positions in Master Proteins	Position of the annotated peptide in each identified master protein.
	# Missed Cleavages	The number of missed cleavages in the annotated peptide.
	Theo. MH+ [Da]	The theoretical MH+ mass of the modified peptide, in daltons.
	XCorr (by Search Engine): A3 Sequest HT	Score calculated by the Sequest HT search engine for peptide matches; the search engine provides peptide-spectrum matches (PSMs) that have the best XCorr score for each spectrum.
	Sequence in Protein	Sequence of annotated peptide in the protein.
	Positions in Proteins	Position of the annotated peptide in the protein.
