# Supplementary material for: Nitro-oleic acid enhances mitochondrial metabolism and ameliorates heart failure with preserved ejection fraction in mice
Source: Nat Commun. 2025 Apr 26;16:3933. doi: 10.1038/s41467-025-59192-5 (PMC12033319; doi:10.1038/s41467-025-59192-5)
Supplement: Supplementary file 5 — Supplementary Data 2 [file 41467_2025_59192_MOESM5_ESM.xlsx]

## Sheet: log2 areas lipid species
internal standard
used for analysis based on fatty acids supplied by diet
		Quality Control			chow					HFD+L-NAME, vehicle					HFD+L-NAME, NO2OA
Lipidspezies	Lipidclass	QC_1	QC_2	QC_3	2123	2124	2135	2127	2134	2129	2131	2141	2133	2137	2122	2136	2139	2120	2130
DG(15:0-18:1(d7))	Diacylglycerols	25.7008	25.7108	25.73	25.8793	25.7253	25.8622	24.6713	25.6587	25.456	25.5311	25.4445	25.6233	25.5649	25.7933	25.7008	25.6865	25.6644	25.8762
TG(15:0-18:1(d7)-15:0)	Triacylglycerols	26.893	26.87	26.8936	27.3669	26.9826	26.9492	25.935	26.6903	26.3011	26.8395	26.4491	26.973	26.8966	27.0199	26.5595	26.499	27.0839	26.8437
PC(15:0-18:1(d7))	Diacylglycerophosphocholines	27.111	27.1248	27.1683	27.2266	27.0591	27.3231	26.0858	27.0548	26.8005	26.8919	26.7487	26.8512	26.8705	27.2605	27.1471	27.17	27.2185	27.191
LPC(18:1(d7))	Monoacylglycerophosphocholines	25.5101	25.4797	25.487	25.6326	25.5978	25.661	24.1986	25.5755	25.1974	25.2303	25.1896	25.5491	25.331	25.4724	25.4374	25.3691	25.4682	25.7073
PE(15:0-18:1(d7))	Diacylglycerophosphoethanolamines	24.219	24.2679	24.239	24.4485	24.2348	24.5097	23.1574	24.2211	23.975	23.9603	23.8694	24.0669	24.0451	24.3807	24.2964	24.2728	24.3102	24.3361
LPE(18:1(d7))	Monoacylglycerophosphoethanolamines	23.6728	23.687	23.685	23.8376	23.7989	23.859	22.5045	23.7548	23.4248	23.4434	23.381	23.7198	23.4961	23.7079	23.6689	23.5716	23.7261	23.9116
PG(15:0-18:1(d7))	Diacylglycerophosphoglycerols	22.8899	22.9067	22.9551	23.1092	23.0007	23.2176	21.8584	22.9926	22.5739	22.6577	22.5409	22.8058	22.6266	22.9834	22.9354	22.8967	22.9519	23.0516
PI(15:0-18:1(d7))	Diacylglycerophosphoinositols	21.7511	21.8326	21.9256	22.1012	21.9856	22.0678	20.8215	21.9029	21.4447	21.4698	21.3875	21.8369	21.5761	21.8905	21.7998	21.7453	21.9293	22.0375
Cer(d18:1(d7)-15:0)	N-acylsphingosines (ceramides)	26.1646	26.1634	26.1659	26.2938	26.4252	26.2399	25.0045	26.3515	25.8909	26.0053	25.9331	26.2554	25.9666	26.1748	26.0804	25.8646	26.1442	26.4033
SM(d18:1-18:1(d9))	Ceramide phosphocholines (sphingomyelins)	25.7779	25.816	25.8478	25.8474	25.9425	25.8229	24.5709	25.8782	25.6005	25.6006	25.6109	25.8724	25.5718	25.8859	25.8144	25.7068	25.9034	26.1246
DG(18:2_20:4_0:0)	Diacylglycerols	23.5839	23.4903	23.5442	24.218	22.8682	24.6099	24.2483	23.5902	22.8231	22.8013	22.9415	21.6132	23.1674	23.3083	23.5225	23.4998	23.1454	22.4444
DG(16:0_22:6_0:0)	Diacylglycerols	23.3747	23.4186	23.4789	23.1315	21.7788	23.687	23.237	22.359	23.4195	23.5031	23.4477	22.008	23.7645	23.7761	24.1698	24.1028	23.1604	22.798
DG(18:1_22:6_0:0)	Diacylglycerols	23.1966	23.2597	23.3159	22.9305	21.4087	23.373	22.5017	22.1202	23.3246	23.244	23.3038	21.9036	23.6886	23.583	24.1438	24.033	23.0097	22.6789
DG(18:1_20:4_0:0)	Diacylglycerols	23.5962	23.6551	23.6054	23.2716	22.135	23.6158	23.212	22.3312	23.5363	23.6007	23.7475	22.4509	23.8993	24.0147	24.2747	24.4361	23.7571	23.183
DG(18:1_22:5_0:0)	Diacylglycerols	22.5626	22.6293	22.6888	21.8311	20.6871	22.2323	21.476	20.8855	22.6429	22.471	22.809	21.4181	23.3675	22.9857	23.3945	23.6748	22.6372	22.2644
DG(18:1_20:3_0:0)	Diacylglycerols	22.566	22.6058	22.5939	22.6445	21.5799	22.9635	22.7898	21.6538	22.1286	22.199	22.6532	21.2237	22.5765	22.8218	22.9386	23.3418	22.802	22.1006
DG(18:0_22:6_0:0)	Diacylglycerols	22.3383	22.2615	22.2867	21.8238	20.5395	22.0862	22.0171	21.2926	22.4347	22.4366	22.4859	21.2205	22.6944	22.6603	22.8733	23.0064	22.2657	22.0161
DG(18:1_22:4_0:0)	Diacylglycerols	22.378	22.4304	22.4578	22.1693	21.254	22.0204	21.9976	21.006	21.9934	22.3292	22.4412	21.2563	22.8432	22.8038	23.0501	23.4393	22.5445	22.1018
DG(18:0_20:4_0:0)	Diacylglycerols	24.6416	24.6493	24.6581	24.6425	23.6851	24.8065	24.921	23.8964	24.758	24.7762	24.2807	23.6525	24.6514	24.9203	25.0136	25.4082	24.5565	24.2346
DG(18:2_20:1_0:0)	Diacylglycerols	23.8087	23.879	23.8933	24.8013	23.6359	24.9221	24.8743	23.8353	22.761	22.9057	23.3307	22.1104	23.2118	23.5127	23.5859	23.8475	23.359	22.8828
DG(20:1_20:5_0:0)	Diacylglycerols	22.1403	22.2541	22.2329	23.1372	22.0983	23.2036	23.1221	22.2531	21.0779	21.1894	21.5754	20.4351	21.4413	21.8486	21.9902	22.1509	21.786	21.3392
DG(18:1_20:1_0:0)	Diacylglycerols	23.5553	23.5512	23.5545	23.9767	22.9017	23.9768	23.9167	22.7193	22.8938	23.0913	23.5431	22.3982	23.3413	23.6599	23.848	23.8963	23.5153	23.0426
DG(18:2_22:1_0:0)	Diacylglycerols	21.2786	21.345	21.3532	22.4116	21.1561	22.6765	22.4886	21.3823	19.7532	20.3484	20.6912	19.4108	20.507	20.8177	20.8945	20.8883	20.7875	20.1729
DG(18:2_20:0_0:0)	Diacylglycerols	21.4091	21.4842	21.6445	22.2954	21.0501	22.5907	22.5344	21.5154	20.3888	21.132	21.3915	19.6221	21.1507	21.0079	21.0122	21.4245	21.0596	21.014
TG(18:2_18:3_18:3)	Triacylglycerols	20.1575	20.1827	20.2259	21.5792	20.1624	22.2014	21.4004	21.1285	18.3058	18.3632	17.2943	17.8984	18.1184	18.1257	18.436	19.0159	18.1186	17.9171
TG(18:2_18:3_22:6)	Triacylglycerols	20.1552	20.1855	20.2007	21.0823	19.4369	22.275	20.6462	20.6041	19.4372	19.1364	18.3358	17.6482	19.4262	19.4977	19.8221	20.0463	18.7003	18.5545
TG(18:2_18:3_20:4)	Triacylglycerols	21.5755	21.5428	21.7032	22.5502	21.1036	23.6589	22.3475	21.9451	20.6736	20.594	19.6772	19.3128	20.5287	20.6659	20.9273	21.5144	20.185	19.915
TG(14:0_18:2_18:3)	Triacylglycerols	22.3231	22.3547	22.3927	23.0071	21.7288	23.8114	22.7746	22.2436	21.5256	21.6325	21.51	20.4541	21.4706	21.8702	21.8332	22.0767	21.9565	21.7267
TG(16:1_18:2_18:3)	Triacylglycerols	23.3821	23.3649	23.374	24.7275	23.35	25.2892	24.4146	24.2887	21.2076	21.3004	20.5262	20.3291	21.2017	21.5464	21.3423	22.2385	20.8677	21.008
TG(18:2_20:4_22:6)	Triacylglycerols	21.3783	21.3662	21.4063	21.7889	20.1779	22.8715	21.1439	21.4024	20.9925	21.3264	20.1589	19.342	21.0926	21.212	21.8981	21.7351	20.2024	19.8599
TG(18:2_18:2_22:6)	Triacylglycerols	23.9026	23.8587	23.8914	24.8002	23.1551	25.746	24.2846	24.2756	23.0759	23.078	22.2401	21.7912	22.877	23.0972	23.6281	23.7045	22.1269	22.1926
TG(16:1_18:2_20:4)	Triacylglycerols	22.199	22.2074	22.2577	23.4144	21.4138	23.8192	22.5017	21.7939	21.6787	21.9017	21.2043	20.4221	21.7512	22.051	22.4892	22.5875	21.4202	20.9887
TG(18:2_18:2_20:4)	Triacylglycerols	25.1931	25.1788	25.173	26.007	24.6297	26.9406	25.7612	25.4192	24.3274	24.2896	23.8269	23.0852	24.1145	24.5269	24.8777	25.2046	23.8657	23.8597
TG(18:2_18:2_22:5)	Triacylglycerols	23.7293	23.6677	23.7	24.5852	23.2993	25.4175	24.0895	23.9154	22.7837	22.7046	22.2788	21.728	23.1253	22.9103	23.445	23.8743	22.2548	22.3941
TG(16:0_20:4_22:6)	Triacylglycerols	22.9024	22.8975	22.9023	22.4702	20.9956	23.2162	22.3805	21.7368	22.7634	23.3853	22.8892	21.6031	23.029	23.2811	23.9123	23.665	22.6079	22.2911
TG(18:1_20:4_22:6)	Triacylglycerols	22.6401	22.7135	22.6514	22.4121	20.7332	22.922	21.532	21.5323	22.798	23.272	22.2802	21.6242	22.8751	23.0167	23.6439	23.5352	21.9828	22.008
TG(16:0_16:1_22:6)	Triacylglycerols	23.3673	23.357	23.2587	22.9901	21.5838	23.8662	22.2698	21.942	23.3799	23.7058	23.2196	22.123	23.4472	23.5998	24.0944	24.1387	22.7721	22.8135
TG(18:1_18:2_22:6)	Triacylglycerols	25.5398	25.4928	25.5023	25.9137	24.4761	26.5327	25.3687	25.2296	25.3442	25.523	24.8727	24.2534	25.2197	25.4307	26.0061	26.0618	24.6285	24.7101
TG(18:1_20:4_22:5)	Triacylglycerols	23.3344	23.368	23.3471	23.3823	22.1216	23.9549	22.7134	22.5951	23.0579	23.4836	22.8567	22.1182	23.416	23.5266	24.1227	24.2651	22.6928	22.7045
TG(14:0_18:1_20:4)	Triacylglycerols	23.5282	23.4916	23.4652	23.297	22.0609	23.8132	22.7298	22.5464	23.284	23.7344	23.388	22.3797	23.3274	23.7354	23.8791	24.3669	23.4758	23.3171
TG(17:1_18:2_18:2)	Triacylglycerols	22.6998	22.6916	22.6232	23.9631	22.3818	24.2965	23.501	23.0961	21.3956	21.6281	21.1171	20.7707	21.2645	21.6635	21.7037	22.3182	21.1293	21.3263
TG(18:1_18:2_22:5)	Triacylglycerols	25.5441	25.5352	25.5049	26.0122	24.8518	26.5576	25.5172	25.1883	25.1806	25.2347	24.7472	24.1273	25.521	25.377	25.787	26.2235	24.8779	24.9107
TG(18:2_20:1_22:6)	Triacylglycerols	24.0585	23.9806	24.0276	24.1506	22.8468	24.5634	23.3729	23.3713	23.579	24.3022	23.6767	22.9587	23.9084	24.2753	24.7239	24.9979	23.5685	23.5731
TG(18:1_18:2_22:4)	Triacylglycerols	26.4487	26.4591	26.5116	26.3725	25.2392	26.7572	25.841	25.3221	26.2811	26.5065	26.2371	25.5548	26.6515	26.7493	27.0786	27.5163	26.1616	26.2492
TG(18:1_18:1_22:5)	Triacylglycerols	23.9971	23.8603	24.0645	22.9499	21.8572	22.9036	22.7202	21.7408	23.9196	24.426	23.5124	23.381	23.8695	24.519	25.0717	25.3727	23.8245	23.8162
TG(18:1_18:2_19:1)	Triacylglycerols	24.197	24.1595	24.1965	24.9343	23.2989	25.1094	24.4419	23.6361	23.6762	23.843	23.7225	23.1826	23.6713	24.0887	24.2342	24.754	23.7144	23.8309
TG(18:2_20:1_22:4)	Triacylglycerols	24.3693	24.4199	24.3499	24.7434	23.7053	25.1071	24.1852	23.6091	23.5558	24.2214	23.994	23.126	24.3255	24.6172	24.611	25.1689	24.0361	24.1398
TG(18:0_18:1_22:5)	Triacylglycerols	23.3373	23.3991	23.3714	21.95	21.1344	22.2646	21.5621	21.4055	23.341	23.9645	23.0878	22.9152	23.2797	23.9757	24.2812	24.72	23.2919	23.5486
TG(18:2_18:2_22:1)	Triacylglycerols	24.7594	24.8098	24.7728	25.564	24.2919	26.0835	25.1695	24.4173	22.8403	23.7037	23.8114	22.7552	23.3829	24.0885	24.705	25.3392	24.2591	23.543
TG(18:1_18:2_19:0)	Triacylglycerols	23.6982	23.4677	23.5996	23.6007	21.988	23.7849	23.0578	22.2182	23.2104	23.3361	23.1771	23.1437	23.0679	23.9071	24.0823	24.5982	23.4593	23.6879
TG(18:0_18:0_22:6)	Triacylglycerols	23.1543	23.1296	23.1537	21.7427	20.1281	22.2251	21.1589	21.0698	23.3363	23.6816	23.5113	22.6674	23.1879	23.6089	23.8309	24.1791	23.087	23.4808
TG(16:0_18:0_22:4)	Triacylglycerols	23.6357	23.5847	23.6136	22.2098	21.0851	22.7071	21.7217	20.9461	23.2341	23.8419	23.8309	23.2081	23.4518	24.0481	24.1475	24.7857	23.8392	23.9345
TG(18:1_20:1_22:4)	Triacylglycerols	23.7252	23.6518	23.6459	23.8828	23.0101	24.1594	23.4387	22.605	22.887	23.6745	23.3622	22.6309	23.8004	23.8776	24.0178	24.6488	23.3177	23.4724
TG(18:0_18:1_22:4)	Triacylglycerols	24.6285	24.4512	24.5547	23.3664	22.2374	23.7105	22.8416	22.2031	24.4861	25.1543	24.9369	24.2946	24.9495	25.3093	25.2031	25.7997	24.5674	25.1347
TG(18:1_18:2_22:1)	Triacylglycerols	25.2606	25.175	25.2372	26.1417	24.8078	26.515	25.6535	24.7689	23.8727	24.7159	24.6647	23.9172	24.2161	25.0072	25.1255	25.4705	24.7456	24.7997
TG(18:2_20:1_22:2)	Triacylglycerols	22.2053	22.6077	22.5508	23.4012	22.2527	23.7671	23.0243	22.0833	21.0401	22.1533	22.1043	21.1149	21.9509	22.3902	22.5164	23.1242	21.9562	22.1225
TG(18:2_18:2_22:0)	Triacylglycerols	22.6242	22.7924	22.6884	23.3149	21.898	23.8498	22.9157	22.1133	21.39	22.8717	23.0528	21.3234	22.4091	22.5367	22.4117	23.3135	21.6537	22.0816
TG(18:0_18:0_22:4)	Triacylglycerols	21.363	21.2875	21.429	19.9123	18.9733	20.4632	19.485	18.9599	21.0107	21.719	21.8707	20.9737	21.4096	21.9545	21.9818	22.5708	21.7111	21.8263
TG(18:1_18:2_21:0)	Triacylglycerols	21.6245	21.6107	21.3217	22.6963	21.0714	23.058	22.1817	21.2876	20.447	20.8012	20.8566	20.0932	20.7999	21.2402	21.2081	21.6093	20.5013	20.7338
TG(18:1_20:1_20:1)	Triacylglycerols	25.2033	25.1775	25.1958	25.735	24.4019	26.0006	25.1914	24.2588	24.1463	25.0911	25.1534	24.3002	24.6628	25.3262	25.378	25.7001	24.9459	25.0633
TG(18:2_20:1_22:1)	Triacylglycerols	22.9722	22.896	22.9528	24.0188	22.7715	24.3524	23.6243	22.6347	21.3618	22.3327	22.1876	21.343	22.0591	22.5911	22.6689	22.989	22.2147	22.2763
TG(18:1_20:1_22:1)	Triacylglycerols	22.6025	22.656	22.7208	23.3763	22.2973	23.519	22.8436	21.7843	21.3589	22.3224	22.307	21.3152	21.873	22.7591	22.7119	23.1589	22.1757	22.5043
TG(18:0_18:1_22:1)	Triacylglycerols	23.6932	23.6534	23.6782	23.8687	22.5571	24.1101	23.3763	22.4151	22.8464	23.7366	24.061	23.0264	23.2553	23.9642	23.9128	24.3523	23.6549	23.8983
PC(P-16:0_20:5)	1-(1Z-alkenyl),2-acylglycerophosphocholines	19.2233	19.1495	19.0565	19.0313	17.7067	19.1915	18.9066	17.927	19.2493	19.1804	18.5592	17.5383	18.7805	19.0443	19.2467	20.0799	18.9293	17.9062
PC(P-16:0_22:6)	1-(1Z-alkenyl),2-acylglycerophosphocholines	29.3012	29.3104	29.3252	29.5706	28.7846	29.7644	29.7154	28.8314	29.2777	29.1076	28.4378	27.8503	29.3698	29.3724	29.2129	29.7812	29.1859	28.5686
PC(P-18:0_22:6)	1-(1Z-alkenyl),2-acylglycerophosphocholines	24.7719	24.8145	24.9233	24.851	23.8753	25.3501	25.3705	24.3218	24.6106	24.7791	24.05	23.2868	24.7141	25.1765	24.8965	25.6157	24.9685	24.006
PC(P-18:0_22:6)	1-(1Z-alkenyl),2-acylglycerophosphocholines	25.6891	25.741	25.8238	25.4863	24.496	25.6808	25.7525	24.5706	25.9338	25.8381	25.1926	24.5405	25.9776	26.2033	25.9772	26.626	26.0139	25.3161
PC(O-38:6)	1-alkyl,2-acylglycerophosphocholines	27.5798	27.6247	27.6537	27.8661	26.8676	28.1883	28.217	27.2332	27.3187	27.4347	26.9221	25.988	27.442	27.7872	27.5613	28.1702	27.5564	26.8316
PC(O-36:5)	1-alkyl,2-acylglycerophosphocholines	28.071	28.0897	28.114	27.5921	26.7708	27.8559	27.7437	26.7528	28.341	28.2495	27.7978	26.8845	28.461	28.4974	28.5361	28.9293	28.1314	27.479
PC(O-38:6)	1-alkyl,2-acylglycerophosphocholines	27.4884	27.5101	27.5433	27.2427	26.3361	27.7838	27.5025	26.4303	27.6215	27.4783	26.936	26.159	27.7007	27.891	27.6798	28.2521	27.6355	26.8431
PC(O-34:3)	1-alkyl,2-acylglycerophosphocholines	26.2395	26.2915	26.308	26.6582	25.8208	26.989	27.0694	25.9825	26.1091	26.0716	25.3398	24.9021	25.9579	26.333	26.1798	26.4984	25.8119	25.3528
PC(O-36:4)	1-alkyl,2-acylglycerophosphocholines	26.0198	26.0322	26.0256	26.164	25.1117	26.3267	26.1812	25.4464	25.8617	25.9982	25.4779	24.7224	25.8992	26.3155	26.2811	26.6008	26.0573	25.2591
PC(O-38:5)	1-alkyl,2-acylglycerophosphocholines	26.1264	26.1176	26.1852	25.7083	24.9183	26.1799	25.9766	25.1545	26.1143	26.2371	25.7957	25.0823	26.179	26.5452	26.3144	26.8113	26.3168	25.7271
PC(O-34:2)	1-alkyl,2-acylglycerophosphocholines	25.1669	25.1238	25.2243	26.3717	25.3678	26.5901	26.1099	26.4575	23.5978	23.8662	23.256	23.0241	23.4029	23.936	24.0177	24.0098	23.6929	22.9513
PC(O-38:6)	1-alkyl,2-acylglycerophosphocholines	25.2537	25.2764	25.3515	24.8426	24.2976	25.1792	25.3771	24.4281	25.281	25.3711	24.5386	24.2248	25.1411	25.5723	25.5821	26.095	25.5301	24.8228
PC(O-38:5)	1-alkyl,2-acylglycerophosphocholines	25.0388	25.0751	25.113	24.3784	23.5147	24.726	24.7188	23.7056	25.3085	25.3532	24.6982	24.0185	25.3457	25.5897	25.5132	26.0472	25.3541	24.6837
PC(O-32:1)	1-alkyl,2-acylglycerophosphocholines	24.0595	24.1622	24.1514	24.5445	23.5952	24.8526	24.9106	23.7362	23.9417	23.9061	23.0026	22.7327	24.0343	24.0667	23.9835	24.5879	23.967	23.2188
PC(O-34:2)	1-alkyl,2-acylglycerophosphocholines	25.5698	25.5828	25.6414	25.4496	24.5599	25.8989	25.8518	24.589	25.7693	25.4435	24.9861	24.6269	25.689	25.8581	25.6068	26.0949	25.6954	25.073
PC(O-14:0_18:0)	1-alkyl,2-acylglycerophosphocholines	25.3727	25.317	25.352	26.593	25.486	26.6295	26.2387	25.6938	24.2657	24.4203	23.6886	23.5595	24.3022	24.4798	24.7081	24.8837	24.7441	23.7805
PC(O-34:1)	1-alkyl,2-acylglycerophosphocholines	25.3858	25.4211	25.488	25.8022	24.7838	26.1537	26.0184	25.278	25.0038	25.2579	24.426	24.0406	25.082	25.464	25.507	25.9514	25.4361	24.5254
PC(O-38:5)	1-alkyl,2-acylglycerophosphocholines	24.7661	24.8193	24.8562	23.8365	22.9002	23.8918	23.8951	22.856	25.276	25.0761	24.6499	23.7909	25.2465	25.4047	25.4031	25.8365	25.0554	24.3939
PC(O-16:0_18:0)	1-alkyl,2-acylglycerophosphocholines	22.556	22.585	22.571	23.4062	22.2709	23.4348	22.8366	22.562	22.1636	22.0852	21.5995	21.2103	22.1385	22.2922	22.4826	22.9349	22.5222	21.6832
PC(18:3_22:6)	Diacylglycerophosphocholines	21.6297	21.7028	21.6883	22.462	21.6509	23.0212	22.833	22.2656	21.0349	20.9174	20.247	19.3179	21.0501	20.9845	20.9313	21.6285	20.7128	20.1448
PC(12:0_22:4)	Diacylglycerophosphocholines	20.9911	20.9924	21.0528	22.3602	21.4103	22.4994	22.8175	22.0779	18.6498	18.8693	17.8063	16.8709	18.9432	19.1131	18.8791	19.3303	18.6677	17.8061
PC(16:1_22:6)	Diacylglycerophosphocholines	22.2553	22.2821	22.3379	22.9921	22.1368	23.2326	23.3935	22.3233	21.4643	21.8188	21.5479	20.4699	21.6155	21.8425	21.9936	22.3981	21.7374	21.1729
PC(14:0_22:6)	Diacylglycerophosphocholines	23.0417	23.0566	23.1034	23.1684	22.0615	23.7917	23.3815	23.3638	23.119	22.8971	22.0284	21.3788	23.0574	23.1739	23.077	23.6144	22.7915	21.8801
PC(22:6_22:6)	Diacylglycerophosphocholines	23.0933	23.134	23.1936	23.7894	22.8265	23.9113	23.769	22.9323	22.996	22.7519	22.1693	21.3924	23.3899	22.9815	22.8832	23.4509	22.9332	22.0397
PC(14:0_22:5)	Diacylglycerophosphocholines	23.5951	23.599	23.6183	24.7836	23.826	24.9291	25.3483	24.2778	22.0514	22.031	21.7645	21.0179	21.9567	22.3502	22.237	22.5913	22.276	21.6275
PC(16:1_22:6)	Diacylglycerophosphocholines	23.831	23.8801	23.8063	24.6031	23.7998	25.3397	24.8269	24.7023	23.446	22.7623	22.5099	21.6151	23.3011	23.2461	23.2455	23.4338	22.8113	22.1319
PC(16:1_22:6)	Diacylglycerophosphocholines	24.5523	24.5183	24.6237	25.0159	23.9937	25.4776	25.3594	24.7902	24.2706	24.041	23.2782	22.7685	24.4972	24.2219	24.4074	24.8053	23.8462	23.089
PC(20:4_22:6)	Diacylglycerophosphocholines	24.677	24.6742	24.7193	24.6475	23.7754	24.9194	24.7	23.9788	24.7042	24.6357	24.1279	23.293	25.1699	24.915	24.9688	25.4218	24.7623	23.9038
PC(12:0_20:2)	Diacylglycerophosphocholines	23.4616	23.4806	23.4896	24.0496	23.1139	24.2715	24.4084	23.5577	22.8304	23.1103	22.607	21.9093	22.8121	23.4033	23.2767	23.5391	23.3022	22.4848
PC(14:0_22:5)	Diacylglycerophosphocholines	24.3086	24.3583	24.3945	24.7298	23.9458	25.3719	25.1426	24.6135	23.8728	23.9052	23.5263	22.5961	24.1362	24.2019	24.3204	24.6169	23.7445	23.1367
PC(18:2_22:6)	Diacylglycerophosphocholines	22.3005	22.3269	22.4601	23.0769	21.959	23.3413	23.4298	22.6273	21.4704	21.5236	20.6208	19.6334	21.6721	21.9828	21.7709	22.4086	21.4489	20.7345
PC(16:1_22:6)	Diacylglycerophosphocholines	24.0983	24.0852	24.1317	24.2374	23.1928	24.7633	24.4615	23.8794	23.8908	23.8461	23.4866	22.5016	24.2552	24.1979	24.04	24.872	23.9869	23.2036
PC(14:0_20:3)	Diacylglycerophosphocholines	24.5096	24.5565	24.5103	25.9888	25.0216	25.9878	26.0923	25.091	23.2317	23.2056	22.7655	22.1658	23.1885	23.5122	23.6479	23.5778	23.0671	22.6026
PC(15:0_22:6)	Diacylglycerophosphocholines	23.9675	23.9442	23.9851	25.006	23.7924	25.3935	25.262	24.5754	23.0994	22.9562	22.1484	21.6657	23.0663	23.2688	23.1969	23.6134	22.8308	22.0697
PC(14:0_20:3)	Diacylglycerophosphocholines	25.6199	25.6365	25.6864	26.6125	25.6051	26.8619	27.1229	25.9906	24.4619	24.6928	24.2199	23.4991	24.562	25.048	24.937	25.2179	24.7759	24.0424
PC(14:0_22:5)	Diacylglycerophosphocholines	23.9881	24.0082	24.0241	23.71	22.8373	24.2186	24.0808	22.9963	24.034	24.0461	23.9247	22.7786	24.1423	24.212	24.3505	24.6124	24.1177	23.607
PC(18:2_20:4)	Diacylglycerophosphocholines	23.0919	23.1946	23.2129	23.4954	22.514	24.0345	24.1822	22.8075	22.688	22.9989	22.6363	21.4197	22.8377	23.3705	23.5737	23.8892	22.6841	22.2427
PC(20:3_22:6)	Diacylglycerophosphocholines	23.5812	23.5964	23.6555	24.0067	23.1846	24.6424	24.4996	23.4186	23.1156	23.1102	22.851	21.8433	23.5478	23.4395	23.4376	24.1427	23.2023	22.6594
PC(18:2_18:2)	Diacylglycerophosphocholines	23.3366	23.4416	23.5604	24.5533	23.3811	24.6278	25.0071	23.6629	21.9397	22.5767	22.1824	21.2779	21.9968	22.934	23.0213	23.0508	22.2907	21.8497
PC(13:0_20:2)	Diacylglycerophosphocholines	23.3708	23.3651	23.4012	24.5728	23.4242	24.6539	25.0878	23.8294	21.7429	22.1508	21.6687	21.0408	21.6934	22.4914	22.4314	22.5	22.0874	21.396
PC(18:1_22:6)	Diacylglycerophosphocholines	23.1067	23.1225	23.2609	23.0223	22.2984	23.7229	23.5465	22.4902	22.8354	23.0385	22.886	21.7606	23.2548	23.3563	23.433	24.0491	23.089	22.5918
PC(10:0_20:0)	Diacylglycerophosphocholines	24.8292	24.8824	24.9232	24.6897	23.6949	25.0056	25.0773	24.3301	24.6556	24.8747	24.4414	23.7311	24.8576	25.2668	25.0649	25.6196	25.3718	24.5122
PC(15:0_20:3)	Diacylglycerophosphocholines	23.1964	23.2646	23.0699	24.1775	23.3556	23.9874	24.5358	23.3634	22.19	22.414	22.1696	21.4532	22.0729	22.7838	22.6801	22.556	22.1939	21.8009
PC(16:0_22:6)	Diacylglycerophosphocholines	26.7454	26.6842	26.7252	26.7142	26.6014	26.7349	26.7536	26.6952	26.7195	26.6463	26.5227	26.1903	26.7129	26.6637	26.6979	26.7431	26.711	26.526
PC(12:0_20:1)	Diacylglycerophosphocholines	25.8955	25.9478	25.9317	26.3917	25.7579	26.6915	26.7404	25.8964	25.4692	25.335	25.1458	24.3901	25.4713	25.8404	25.9028	26.1075	25.7022	24.9418
PC(18:1_22:6)	Diacylglycerophosphocholines	28.9969	29.1113	29.1452	29.3625	28.6359	29.7735	29.8396	28.8869	28.8081	28.7047	28.1635	27.4345	28.8967	29.1598	29.1248	29.5071	28.8972	28.2462
PC(12:0_20:1)	Diacylglycerophosphocholines	26.0148	26.0554	26.1541	26.7134	25.5805	26.7772	26.8699	25.996	25.4092	25.7328	25.2177	24.449	25.819	26.005	25.928	26.2393	25.8865	25.314
PC(16:0_20:4)	Diacylglycerophosphocholines	26.0164	26.1632	26.1804	25.9026	25.8499	26.0441	25.9912	25.9044	26.0886	26.1178	26.0656	25.6781	26.1831	26.2577	26.313	26.3108	26.23	26.1196
PC(16:0_18:2)	Diacylglycerophosphocholines	25.7381	25.7413	25.703	26.0383	25.8841	25.7958	25.9739	25.813	25.4257	25.6583	25.589	25.3529	25.2178	25.6097	25.5914	25.3362	25.4721	25.5227
PC(18:0_22:6)	Diacylglycerophosphocholines	25.9495	25.8613	25.9409	25.5057	25.0016	26.2754	26.0485	25.4057	25.9181	25.7751	25.4971	24.8657	26.2627	26.2167	26.1437	26.4592	25.8992	25.2982
PC(17:0_22:6)	Diacylglycerophosphocholines	26.1743	26.2135	26.1994	27.1483	25.9995	27.2267	27.4032	26.3301	25.3319	25.3523	24.7828	24.0041	25.535	25.7782	25.6353	26.1764	25.6186	24.7691
PC(13:0_20:1)	Diacylglycerophosphocholines	24.7123	24.7044	24.7121	25.3258	24.2288	25.3919	25.7695	24.4736	24.0528	24.4127	23.9523	23.1233	24.1168	24.7526	24.7231	24.9393	24.5015	23.7927
PC(15:0_22:4)	Diacylglycerophosphocholines	25.8942	25.973	25.9368	26.3227	25.3388	26.5438	26.67	25.5477	25.502	25.6324	25.2318	24.2371	25.7254	25.9557	25.9958	26.4397	25.7014	24.9344
PC(13:0_22:2)	Diacylglycerophosphocholines	25.6629	25.6592	25.6501	26.5446	25.4185	26.4535	26.9253	25.5557	24.6318	25.1518	24.7751	23.9822	24.5779	25.3601	25.457	25.3395	24.9843	24.4906
PC(14:1_22:2)	Diacylglycerophosphocholines	23.7882	24.3174	24.0616	23.9091	23.222	24.05	24.2324	23.2561	23.943	24.1715	23.9995	22.7067	23.8829	24.4807	24.2541	24.3422	24.0146	23.6485
PC(10:0_22:0)	Diacylglycerophosphocholines	29.7263	29.7415	29.7594	30.0778	29.2566	30.404	30.4497	29.5198	29.3084	29.4276	28.8979	28.3029	29.5482	29.6852	29.5314	30.0203	29.7336	28.99
PC(20:1_22:6)	Diacylglycerophosphocholines	24.8734	24.944	24.984	26.0667	25.4828	26.2257	26.3201	25.6332	23.4614	23.5302	22.9248	22.444	23.4803	23.7184	23.5765	24.0937	23.4171	23.0753
PC(18:1_16:0)	Diacylglycerophosphocholines	25.624	25.6617	25.6714	25.4829	25.3706	25.5323	25.6959	25.4908	25.6226	25.7613	25.7982	25.5359	25.6046	25.7195	25.759	25.5709	25.6964	25.6772
PC(18:0_20:4)	Diacylglycerophosphocholines	26.2732	26.171	26.2251	26.187	26.1468	26.119	26.1028	26.1052	26.2927	26.2599	26.3298	26.2641	26.2944	26.0924	26.2006	26.0977	26.1445	26.2969
PC(16:1_22:2)	Diacylglycerophosphocholines	25.1266	25.0675	25.1952	26.3985	25.6247	26.4534	26.6419	25.7163	24.9571	24.0614	24.6209	23.8623	25.149	24.3409	24.5838	24.4231	24.3885	24.0688
PC(19:0_22:6)	Diacylglycerophosphocholines	26.3094	26.3217	26.3848	27.7494	26.5812	27.7559	27.9691	26.723	24.3488	24.5276	23.8287	23.2679	24.6235	24.8801	24.6537	25.2195	24.7976	24.029
PC(20:0_22:6)	Diacylglycerophosphocholines	25.8638	25.8708	25.8995	25.7336	24.9049	26.1792	26.2434	25.2319	25.5515	25.8571	25.5362	24.5379	25.7853	26.2287	26.1251	26.556	25.7226	25.2604
PC(18:0_22:5)	Diacylglycerophosphocholines	29.52	29.5231	29.5694	28.9227	28.1961	29.1843	29.5941	28.3937	29.3421	29.5648	28.8456	28.3671	29.3317	29.9782	29.9217	30.5311	30.1294	29.2655
PC(17:0_22:4)	Diacylglycerophosphocholines	25.3127	25.3493	25.421	26.4188	25.4494	26.515	26.6728	25.4419	24.1259	24.458	23.8751	23.0588	24.4852	24.7056	24.7165	25.1203	24.4642	23.7427
PC(19:1_22:4)	Diacylglycerophosphocholines	22.7123	22.7408	22.7796	23.7927	22.562	24.109	23.9783	22.7699	21.4741	21.7294	21.1138	20.5761	21.7851	22.0452	21.9344	22.3302	21.8921	20.9591
PC(16:1_22:2)	Diacylglycerophosphocholines	25.6813	25.7205	25.8134	24.4413	23.9096	25.1716	25.1555	23.7201	25.7877	26.0369	25.7497	24.822	25.953	26.2901	26.3945	26.6799	26.2542	25.4286
PC(18:0_22:4)	Diacylglycerophosphocholines	28.0893	28.1129	28.1736	26.8893	25.9921	27.334	27.4069	26.3256	28.2011	28.3946	27.9716	27.0889	28.4011	28.8286	28.7259	29.1937	28.6905	27.7987
PC(18:0_22:4)	Diacylglycerophosphocholines	24.2218	24.3331	24.4152	24.3933	23.6646	24.6534	24.7289	23.6634	23.9095	24.2444	23.8706	23.008	24.1632	24.5597	24.5925	24.9782	24.3609	23.6627
PC(15:0_22:1)	Diacylglycerophosphocholines	24.1021	24.0786	24.1489	24.6175	23.726	24.7913	25.052	23.7429	23.5834	23.7903	23.3606	22.6583	23.6779	24.0812	24.0484	24.3783	23.8742	23.1699
PC(18:0_22:3)	Diacylglycerophosphocholines	22.6253	22.5749	22.6812	22.0059	21.4333	22.8253	22.7117	21.3566	22.406	22.658	22.4267	21.5911	22.5948	23.0021	23.0409	23.62	22.8477	22.18
PC(11:0_25:0)	Diacylglycerophosphocholines	23.3145	23.3343	23.3803	23.1242	22.1101	23.4293	23.3982	22.3549	23.2726	23.3742	22.8424	22.1976	23.4468	23.7304	23.5599	24.2829	23.821	22.9185
PC(14:0_24:1)	Diacylglycerophosphocholines	25.235	25.2607	25.2483	25.6103	24.7853	25.7659	25.8538	24.7684	24.8326	25.0555	24.7351	23.8664	25.0568	25.3522	25.3767	25.7597	25.1591	24.5662
LPC(22:6_0:0)	Monoacylglycerophosphocholines	24.27	24.2768	24.3042	24.6294	23.9078	25.0105	24.6704	24.069	23.8299	23.9319	23.4926	22.8835	24.3905	24.1972	24.1218	24.6207	24.3862	23.6195
LPC(0:0_20:4)	Monoacylglycerophosphocholines	23.6149	23.5925	23.6261	23.2385	22.6051	23.6639	23.3607	22.6565	23.3755	23.642	23.4709	22.5545	24.0402	23.7991	23.9568	24.3103	23.9597	23.2337
LPC(18:2_0:0)	Monoacylglycerophosphocholines	22.7864	22.8105	22.824	23.1401	22.3121	23.2841	23.3877	22.3069	22.2835	22.6318	22.3595	21.7059	22.4682	22.854	22.9352	23.097	22.8467	22.2734
LPC(22:6_0:0)	Monoacylglycerophosphocholines	19.9266	20.2212	20.4987	20.4813	20.1225	20.8788	20.459	20.1381	19.7824	19.6212	19.0758	18.5831	20.1625	20.4174	20.2997	20.8779	20.3943	19.7596
LPC(18:2_0:0)	Monoacylglycerophosphocholines	22.4991	22.4519	22.5527	22.6933	22.1993	23.2566	23.4293	22.2435	22.111	22.0651	21.6184	20.9429	22.3292	22.2404	22.3986	22.6001	22.1943	21.6096
LPC(22:5_0:0)	Monoacylglycerophosphocholines	21.3129	21.2734	21.3107	20.9431	20.3166	21.5848	20.9209	20.4695	21.0487	21.2543	21.0343	20.3011	21.5619	21.5323	21.4171	21.8131	21.8245	20.9533
LPC(0:0_16:0)	Monoacylglycerophosphocholines	21.2573	21.257	21.3016	21.3207	20.7089	21.7791	21.7186	20.8673	21.22	20.8734	20.5048	19.9531	21.2919	21.3505	21.3825	21.8306	21.3867	20.6258
LPC(22:5_0:0)	Monoacylglycerophosphocholines	20.8772	20.8758	20.8046	20.5144	19.9278	20.9108	20.9927	20.1556	20.4917	20.9265	20.1969	19.703	20.8314	21.1192	21.1703	21.7086	21.4473	20.5185
LPC(0:0_16:0)		25.7417	25.7106	25.7472	25.8194	25.1619	26.1867	26.3455	25.237	25.4961	25.5103	25.0523	24.3401	25.8031	25.8052	25.8182	26.1726	25.7584	24.9465
LPC(0:0_18:1)	Monoacylglycerophosphocholines	22.8402	22.7788	22.8349	22.4673	21.7728	22.9599	22.8632	21.8206	22.6558	22.785	22.5727	21.8634	22.955	23.1675	23.126	23.3803	23.2182	22.5185
LPC(0:0_18:1)	Monoacylglycerophosphocholines	23.0031	22.9745	23.029	22.9189	22.3483	23.3943	23.4385	22.2804	22.9134	22.8803	22.3771	21.8283	23.1601	23.1558	23.1474	23.4568	23.0677	22.3859
LPC(0:0_18:0)	Monoacylglycerophosphocholines	26.3373	26.3331	26.349	25.7875	25.1847	26.0752	26.1071	25.1018	26.4536	26.382	25.9286	25.3391	26.7428	26.7152	26.7607	27.1691	26.7156	25.9424
PE(P-16:0_22:6)	1-(1Z-alkenyl),2-acylglycerophosphoethanolamines	28.5782	28.6185	28.6263	28.6763	27.9095	28.9839	28.9751	27.9434	28.4687	28.5446	28.0219	27.1872	28.5935	28.8816	28.8251	29.226	28.5815	27.8817
PE(P-18:1_22:6)	1-(1Z-alkenyl),2-acylglycerophosphoethanolamines	27.4081	27.3872	27.4494	27.4972	26.6926	27.8576	27.8552	26.7963	27.2147	27.2727	26.7785	25.9782	27.4521	27.5709	27.4633	27.931	27.3164	26.6765
PE(P-16:0_20:4)	1-(1Z-alkenyl),2-acylglycerophosphoethanolamines	26.0847	26.1158	26.135	25.6777	24.9267	25.9482	25.9209	25.0012	26.2571	26.2875	25.9915	25.1077	26.297	26.5128	26.5357	26.7681	26.1452	25.5405
PE(P-16:0_22:4)	1-(1Z-alkenyl),2-acylglycerophosphoethanolamines	24.1224	24.1132	24.1772	23.578	22.7132	23.9077	24.038	22.961	24.0344	24.3591	23.8157	23.0405	24.1612	24.6138	24.5971	25.0882	24.3415	23.6582
PE(P-18:0_22:6)	1-(1Z-alkenyl),2-acylglycerophosphoethanolamines	28.2479	28.2635	28.326	27.8151	26.9	27.9768	27.9948	26.9447	28.4422	28.4551	28.0062	27.116	28.5081	28.7756	28.7083	29.1794	28.4446	27.8542
PE(P-18:0_20:4)	1-(1Z-alkenyl),2-acylglycerophosphoethanolamines	26.2906	26.3038	26.3851	25.3241	24.5438	25.5023	25.4092	24.5522	26.6691	26.696	26.3874	25.4715	26.6265	26.8374	26.9456	27.2595	26.4744	25.9186
PE(P-18:0_18:2)	1-(1Z-alkenyl),2-acylglycerophosphoethanolamines	23.9289	24.0043	24.0388	24.0065	23.0831	24.102	24.1821	23.242	24.1418	24.047	23.6654	23.0903	23.9615	24.3554	24.2662	24.6076	23.9618	23.4727
PE(P-18:0_22:4)	1-(1Z-alkenyl),2-acylglycerophosphoethanolamines	23.0325	23.0371	23.1219	21.986	21.1536	22.1637	22.2398	21.3076	23.2335	23.3515	22.9908	22.2965	23.2896	23.6368	23.6174	24.1008	23.4178	22.8421
PE(P-20:0_22:6)	1-(1Z-alkenyl),2-acylglycerophosphoethanolamines	23.6085	23.6464	23.6276	23.878	22.9825	23.9162	23.7597	22.9146	23.599	23.6571	23.0359	22.4466	23.5629	24.0296	23.8275	24.2749	23.6565	23
PE(P-20:0_20:4)	1-(1Z-alkenyl),2-acylglycerophosphoethanolamines	22.168	22.2424	22.2637	21.6406	20.8657	21.9698	21.8527	20.9136	22.4123	22.498	22.0144	21.3382	22.3381	22.6829	22.7031	23.0158	22.4978	21.7739
PE(38:7)	Diacylglycerophosphoethanolamines	22.3134	22.3567	22.413	23.3663	22.5412	23.7315	23.6063	22.8304	21.6352	21.4337	20.9004	20.2644	21.7593	21.6783	21.6627	22.0271	21.4195	20.7236
PE(38:6)	Diacylglycerophosphoethanolamines	23.4216	23.3858	23.4126	23.6881	22.8916	23.966	24.303	23.0165	22.9738	23.2791	23.1361	22.0959	22.9646	23.5311	23.5579	23.7982	23.0452	22.6709
PE(36:4)	Diacylglycerophosphoethanolamines	22.9574	22.9304	22.9671	23.9713	22.9386	24	24.5376	23.2039	21.6812	22.2153	21.5107	20.7595	21.0044	22.2135	22.2651	21.7793	21.7126	21.3163
PE(38:6)	Diacylglycerophosphoethanolamines	28.7371	28.7487	28.7897	28.9714	28.2375	29.2742	29.1852	28.5049	28.4025	28.5484	28.1225	27.3264	28.5741	28.9041	28.8702	29.2097	28.7864	27.9253
PE(40:7)	Diacylglycerophosphoethanolamines	28.2505	28.2601	28.2838	28.5508	27.7926	28.8457	29.007	27.9448	27.8876	27.9702	27.5586	26.7847	27.993	28.3485	28.2846	28.6215	28.0615	27.408
PE(36:4)	Diacylglycerophosphoethanolamines	25.9358	25.9289	25.9732	25.6104	24.7968	26.0884	26.1445	25.0054	25.6747	25.9979	25.8137	24.8059	25.8985	26.3105	26.388	26.6154	26.1099	25.414
PE(40:7)	Diacylglycerophosphoethanolamines	24.3967	24.3691	24.4417	24.2111	23.5241	24.6658	24.8921	23.6841	23.7478	23.8111	24.7432	23.1149	24.8699	23.8093	24.1676	24.0503	25.5113	24.5719
PE(34:2)	Diacylglycerophosphoethanolamines	24.7345	24.7277	24.7633	25.1242	24.2414	25.3455	25.7381	24.4489	23.8884	24.4981	24.1346	23.3411	23.8194	24.7997	24.7934	24.7641	24.4692	23.8624
PE(38:5)	Diacylglycerophosphoethanolamines	27.0782	27.0872	27.1207	26.5209	25.7308	27.0403	27.1716	25.9954	26.9821	27.239	27.0606	26.0296	27.0884	27.5428	27.5551	27.746	27.1267	26.6251
PE(36:3)	Diacylglycerophosphoethanolamines	24.6063	24.605	24.6411	24.9325	24.1315	25.2122	25.612	24.2189	24.0303	24.4381	24.101	23.4407	23.8054	24.7569	24.8361	24.6498	24.3115	23.7681
PE(38:5)	Diacylglycerophosphoethanolamines	23.3759	23.4207	23.5784	22.3581	21.3031	22.5892	22.7935	21.6389	23.1517	23.1001	24.454	22.4728	24.2646	22.9313	23.6733	23.04	24.5657	23.8338
PE(39:6)	Diacylglycerophosphoethanolamines	23.662	23.6685	23.7159	24.6764	23.5834	24.7065	24.9089	23.8724	22.7836	22.8883	22.484	21.6813	22.9359	23.4197	23.3383	23.6836	23.2287	22.4237
PE(38:5)	Diacylglycerophosphoethanolamines	25.5704	25.6297	25.6425	25.0793	24.4407	25.4166	25.8035	24.7044	25.1907	25.6561	25.0331	24.3751	25.1963	26.0122	26.1378	26.5114	26.0368	25.174
PE(40:6)	Diacylglycerophosphoethanolamines	25.2371	25.3059	25.4138	25.3166	24.7005	25.5511	26.0192	24.8785	24.989	25.1642	24.4574	24.0055	24.7535	25.4865	25.5961	25.9816	25.447	24.6522
PE(18:0_20:4)	Diacylglycerophosphoethanolamines	24.5626	24.5207	24.5578	24.2942	23.9976	24.4562	24.446	24.1188	24.6191	24.6414	24.6764	24.2935	24.6348	24.7133	24.7212	24.6754	24.5891	24.4876
PE(40:5)	Diacylglycerophosphoethanolamines	25.489	25.5277	25.5444	25.1142	24.1673	25.6319	25.548	24.4751	25.3813	25.521	25.3731	24.4477	25.5607	26.006	25.8095	26.1719	25.8819	25.0229
PE(36:2)	Diacylglycerophosphoethanolamines	26.2707	26.2436	26.319	26.3948	25.6055	26.63	27.0221	25.69	25.8592	26.2514	25.8345	25.1936	25.7294	26.5974	26.5682	26.5087	26.1486	25.618
PE(41:6)	Diacylglycerophosphoethanolamines	23.8489	23.8747	23.9204	25.1895	24.0458	25.2807	25.4814	24.2651	22.1506	22.2589	21.7374	20.9048	22.2654	22.713	22.5332	22.9613	22.5358	21.7215
PE(40:5)	Diacylglycerophosphoethanolamines	27.3031	27.3577	27.3902	26.9266	26.2322	27.1973	27.6805	26.4576	27.0236	27.3334	26.6252	26.2026	26.9111	27.8579	27.7884	28.2601	27.9608	26.9316
PE(40:4)	Diacylglycerophosphoethanolamines	24.0729	24.1218	24.148	23.3294	22.5316	23.6943	23.8836	22.8791	24.0163	24.2562	23.9973	23.1585	24.2271	24.7027	24.659	25.027	24.6235	23.7436
PE(36:1)	Diacylglycerophosphoethanolamines	23.3474	23.374	23.4447	22.9424	22.0143	23.3701	23.4399	22.3044	23.4036	23.3393	23.1176	22.4966	23.4529	23.8328	23.6438	24.1367	23.951	23.0692
LPE(22:6)	Monoacylglycerophosphoethanolamines	23.4577	23.4874	23.5433	23.7044	23.296	23.9127	23.7133	23.2319	23.0779	23.2954	23.0222	22.5256	23.3548	23.5697	23.6124	23.8397	23.5942	23.1924
LPE(20:4)	Monoacylglycerophosphoethanolamines	21.5888	21.6512	21.6749	21.2437	20.7536	21.5768	21.4291	20.7236	21.4117	21.7625	21.6655	20.9338	21.8054	21.9566	22.1136	22.1852	21.8367	21.3411
LPE(22:6)	Monoacylglycerophosphoethanolamines	18.9506	19.7783	20.2985	19.9548	20.1078	20.2056	19.9964	19.7743	19.0034	18.8285	18.873	18.3237	19.3484	20.3654	20.1614	20.8126	19.9117	19.713
LPE(22:5)	Monoacylglycerophosphoethanolamines	19.6656	19.578	19.6422	19.3459	18.8312	19.5963	19.1045	18.9266	19.5569	19.8209	19.5603	19.1488	19.7146	20.0481	19.9402	20.2255	19.8829	19.7241
LPE(O-18:1)	Monoalkylglycerophosphoethanolamines	22.0623	22.1663	22.2225	21.6283	21.3583	22.297	22.3176	21.4141	21.9455	22.3023	21.5298	20.9925	22.6833	22.45	22.4132	22.6019	22.2626	21.777
PG(16:0_18:2)	Diacylglycerophosphoglycerols	23.1492	23.1103	23.1885	23.6765	22.6636	23.8098	24.0567	22.8762	22.6668	22.845	22.7091	21.8535	22.6025	23.1111	23.2566	23.2866	22.7505	22.4267
PG(16:0_18:1)	Diacylglycerophosphoglycerols	26.2582	26.3602	26.3764	26.5736	25.7333	26.6139	26.7061	25.814	25.7151	26.2351	25.8627	25.1206	26.0136	26.6032	26.4951	26.7992	26.4737	25.8106
PI(18:1_20:4)	Diacylglycerophosphoinositols	22.3896	22.2554	22.2795	22.2703	21.8518	22.7642	22.7826	21.865	22.0491	22.2305	21.8735	21.1727	22.2851	22.511	22.6173	22.8035	22.2324	21.849
PI(18:0_20:4)	Diacylglycerophosphoinositols	27.7076	27.5113	27.4957	27.3818	26.5238	27.6118	27.5898	26.736	27.6366	27.779	27.353	26.6517	27.6587	27.8429	27.7544	28.0679	27.661	27.0206
PI(18:0_18:2)	Diacylglycerophosphoinositols	24.507	24.735	24.8543	25.4423	24.4796	25.4634	25.6732	24.7076	24.0278	24.0117	23.6115	22.9915	24.0757	24.6532	24.4744	24.4804	24.7312	24.12
Cer(36:1)	N-acylsphingosines (ceramides)	22.4488	22.5283	22.5505	21.2206	20.476	21.6536	21.4276	20.5206	22.908	22.6634	22.5251	21.5035	23.3843	23.0237	22.9305	23.434	22.9388	22.3356
Cer(d18:2_20:0)	N-acylsphingosines (ceramides)	22.3615	22.4021	22.4398	22.4726	21.7488	22.8067	22.5707	21.7276	22.3046	22.3379	22.0097	21.0887	22.6885	22.5242	22.4447	22.9529	22.2328	22.022
Cer(d18:1_20:0)	N-acylsphingosines (ceramides)	23.0302	23.0412	23.125	23.1302	22.3593	23.549	23.3783	22.4911	23.0149	22.978	22.7459	21.7292	23.4685	23.2275	23.1793	23.6401	23.0374	22.5897
Cer(d18:2_22:0)	N-acylsphingosines (ceramides)	22.4384	22.4306	22.5112	22.7221	21.8361	22.9865	22.7659	21.8821	22.2904	22.3877	22.0877	21.2075	22.5344	22.6554	22.4783	22.9196	22.3844	22.0201
Cer(d18:1_24:1)	N-acylsphingosines (ceramides)	22.3251	22.3047	22.3908	22.2612	21.4065	22.4313	22.3086	21.4928	22.3443	22.2949	21.817	21.1022	22.7355	22.5359	22.6093	22.9682	22.6613	21.6122
Cer(d18:2_24:0)	N-acylsphingosines (ceramides)	21.3742	21.4761	21.4799	21.5604	20.5941	21.6292	21.696	20.6681	21.1633	21.3474	20.9525	20.1796	21.3858	21.7685	21.6035	22.035	21.6288	20.8223
SM(d16:1_18:1)	Ceramide phosphocholines (sphingomyelins)	21.9857	22.0232	22.0411	21.7372	20.9914	21.9212	22.0913	21.2379	22.0493	22.0695	21.4416	21.2301	22.0607	22.3722	22.3618	22.6431	22.302	21.4697
SM(d16:1_18:0)	Ceramide phosphocholines (sphingomyelins)	26.9743	26.972	27.0264	26.8376	25.8205	27.0815	27.0737	26.0956	26.9361	26.9783	26.3903	25.9171	27.0637	27.384	27.2432	27.7886	27.4624	26.4474
SM(d16:1_20:1)	Ceramide phosphocholines (sphingomyelins)	23.8596	23.9079	24.0606	22.8572	22.0655	23.1761	22.9811	22.2689	24.1876	24.1961	23.6601	23.1893	24.4082	24.6163	24.5699	24.9409	24.5084	23.987
SM(d16:1_20:0)	Ceramide phosphocholines (sphingomyelins)	27.3617	27.382	27.4228	26.2524	25.383	26.5699	26.5121	25.6344	27.6425	27.6543	27.1828	26.5046	27.8551	27.9316	27.8667	28.2886	27.8644	27.103
SM(d16:1_22:1)	Ceramide phosphocholines (sphingomyelins)	25.5009	25.5053	25.6225	25.784	24.9842	25.9973	26.0026	25.0521	25.3021	25.4181	24.905	24.3733	25.4021	25.7085	25.6578	25.9184	25.3417	24.9672
SM(d18:1_19:0)	Ceramide phosphocholines (sphingomyelins)	24.1226	24.2427	24.2943	24.8185	23.6374	24.8798	25.116	23.9369	23.6856	23.905	23.4105	22.5968	23.8818	24.1516	24.0768	24.5657	23.9919	23.4295
SM(d16:1_22:0)	Ceramide phosphocholines (sphingomyelins)	27.7243	27.7688	27.8309	27.8667	26.9332	28.1292	28.2117	27.1499	27.5608	27.7132	27.112	26.3956	27.7005	28.0095	27.9764	28.3715	27.8181	27.024
SM(d18:2_24:1)	Ceramide phosphocholines (sphingomyelins)	24.5822	24.6063	24.6755	24.5251	23.5856	24.8089	24.8433	23.9259	24.5386	24.6604	23.8671	23.4469	24.6228	24.9402	24.8919	25.4475	25.0392	23.8458
SM(d16:1_24:1)	Ceramide phosphocholines (sphingomyelins)	25.3476	25.3719	25.4082	25.4235	24.5722	25.7982	25.8439	24.8393	25.2507	25.2959	24.6989	24.1463	25.2309	25.7082	25.5181	26.0581	25.4277	24.6773
SM(d16:1_23:0)	Ceramide phosphocholines (sphingomyelins)	24.5251	24.5257	24.5707	25.1579	24.1496	25.338	25.4049	24.4636	23.9858	24.1807	23.723	22.888	24.092	24.4177	24.3429	24.8822	24.1963	23.5305
SM(d17:1_24:1)	Ceramide phosphocholines (sphingomyelins)	23.068	23.0324	23.1136	23.4731	22.5918	23.7789	23.7991	22.9124	22.7278	22.7618	22.2731	21.6615	22.7127	23.106	22.817	23.4857	23.039	22.2324
SM(d18:1_24:1)	Ceramide phosphocholines (sphingomyelins)	26.1049	26.1173	26.1693	26.1626	25.1994	26.5016	26.4242	25.4701	25.9849	26.0891	25.3561	24.877	26.1247	26.3488	26.2869	26.9309	26.5229	25.3347
SM(d16:1_24:0)	Ceramide phosphocholines (sphingomyelins)	27.0688	27.0879	27.1105	27.1755	26.2316	27.5273	27.5075	26.5172	26.9416	27.0575	26.423	25.7922	27.0422	27.4043	27.2437	27.8076	27.2981	26.3723
SM(d18:1_24:1)	Ceramide phosphocholines (sphingomyelins)	23.6219	23.6615	23.6553	23.6325	22.8085	23.8435	23.9278	23.0122	23.5727	23.5968	22.966	22.6429	23.716	23.8585	23.7747	24.3392	24.0902	23.0606
SM(d16:1_25:0)	Ceramide phosphocholines (sphingomyelins)	24.6764	24.7273	24.7315	25.171	24.2418	25.4998	25.5122	24.5848	24.2526	24.3058	23.7871	23.1642	24.3357	24.6762	24.39	25.0962	24.6373	23.7136
SM(d18:0_24:1)	Ceramide phosphocholines (sphingomyelins)	24.966	24.9472	24.9726	25.2089	24.3147	25.4729	25.4855	24.549	24.7403	24.7885	24.2105	23.6786	24.8284	25.0897	24.9102	25.511	25.1711	24.2598
