# Supplementary material for: Nitro-oleic acid enhances mitochondrial metabolism and ameliorates heart failure with preserved ejection fraction in mice
Source: Nat Commun. 2025 Apr 26;16:3933. doi: 10.1038/s41467-025-59192-5 (PMC12033319; doi:10.1038/s41467-025-59192-5)
Supplement: Supplementary file 7 — Source Data [file 41467_2025_59192_MOESM7_ESM.xlsx]

## Sheet: Fig.1b
Laboratory ID	Treatment group	Left ventricular ejection fraction; LVEF (%)	Left ventricular posterior wall thickness; LVPW (mm)			Left ventricular ejection fraction; LVEF (%)		Left ventricular posterior wall thickness; LVPW (mm)
2208	chow	45.78	0.884		Treatment group	Mean	Standard deviation	Mean	Standard deviation
2118	chow	73.3185	0.7565		chow	56.07	8.652	0.8324	0.06799
2123	chow	43.553	0.797		HFD+L-NAME vehicle	58.17	5.505	0.9396	0.1289
2124	chow	60.78	0.78		HFD+L-NAME NO2-OA	57.81	3.52	0.9024	0.1168
2125	chow	67.83	0.769
2126	chow	70.63	0.894			Left ventricular ejection fraction; LVEF (%)		Left ventricular posterior wall thickness; LVPW (mm)
2134	chow	49.933	0.778		Ordinary one-way ANOVA Bonferroni's multiple comparisons test	Summary	Adjusted P Value	Summary	Adjusted P Value
2135	chow	62.369	0.887		Chow vs. HFD+L-NAME vehicle	ns	>0,9999	*	0.0171
2188	chow	50.414	0.784		Chow vs. HFD+L-NAME NO2-OA	ns	>0,9999	ns	0.1455
2192	chow	50.54	0.804		HFD+L-NAME vehicle vs.HFD+L-NAME NO2-OA	ns	>0,9999	ns	0.978
2193	chow	58.287	0.947
2209	chow	51.012	0.786
2189	chow	55.714	0.92
2204	chow	60.761	0.934
2205	chow	55.051	0.874
2206	chow	47.923	0.712
2207	chow	54.773	0.79
2210	chow	44.992	0.883
2211	chow	61.601	0.836
2194	HFD+L-NAME vehicle	59.739	0.953
2198	HFD+L-NAME vehicle	57.204	0.892
2203	HFD+L-NAME vehicle	58.493	0.931
2129	HFD+L-NAME vehicle	62.687	1.05
2131	HFD+L-NAME vehicle	60.289	1.001
2133	HFD+L-NAME vehicle	55.658	1.031
2137	HFD+L-NAME vehicle	56.165	1.088
2141	HFD+L-NAME vehicle	43.958	0.933
2186	HFD+L-NAME vehicle	61.709	1.098
2190	HFD+L-NAME vehicle	61.179	0.97
2191	HFD+L-NAME vehicle	54.486	0.976
2215	HFD+L-NAME vehicle	55.551	0.816
2216	HFD+L-NAME vehicle	58.579	0.615
2219	HFD+L-NAME vehicle	68.708	0.801
2185	HFD+L-NAME NO2-OA	57.309	0.824
2197	HFD+L-NAME NO2-OA	61.981	0.84
2201	HFD+L-NAME NO2-OA	60.581	0.767
2212	HFD+L-NAME NO2-OA	55.475	0.821
2214	HFD+L-NAME NO2-OA	57.71	0.876
2217	HFD+L-NAME NO2-OA	62.68	0.995
2122	HFD+L-NAME NO2-OA	54.606	0.888
2130	HFD+L-NAME NO2-OA	58.28	1.067
2136	HFD+L-NAME NO2-OA	56.0945	0.855
2139	HFD+L-NAME NO2-OA	60.14	1.087
2140	HFD+L-NAME NO2-OA	57.547	0.938
2184	HFD+L-NAME NO2-OA	58.09	0.741
2187	HFD+L-NAME NO2-OA	61.662	0.798
2195	HFD+L-NAME NO2-OA	60.997	0.858
2196	HFD+L-NAME NO2-OA	48.51	0.846
2200	HFD+L-NAME NO2-OA	59.205	0.89
2218	HFD+L-NAME NO2-OA	56.507	0.977
2120	HFD+L-NAME NO2-OA	53.117	1.176

## Sheet: Fig. 1d
Laboratory ID	Treatment group	Ratio of diastolic mitral inflow velocity to diastolic mitral annulus velocity, MV E/e'	Isovolumetric relaxation time; IVRT (ms)				Ratio of diastolic mitral inflow velocity to diastolic mitral annulus velocity, MV E/e'		Isovolumetric relaxation time; IVRT (ms)
2208	chow	23.738	17.22			Treatment group	Mean	Standard deviation	Mean	Standard deviation
2118	chow	23.7146	15.52			chow	26.7	6.805	16.68	3.243
2123	chow	32.0411	22.08			HFD+L-NAME vehicle	40.65	8.835	24.04	4.798
2124	chow	31.4416	13			HFD+L-NAME NO2-OA	28.6	6.507	18.35	5.714
2125	chow	22.7455	16.83
2126	chow	28.5991	15.42				Ratio of diastolic mitral inflow velocity to diastolic mitral annulus velocity, MV E/e'		Isovolumetric relaxation time; IVRT (ms)
2134	chow	25.3853	19.17			Ordinary one-way ANOVA Bonferroni's multiple comparisons test	Summary	Adjusted P Value	Summary	Adjusted P Value
2135	chow	26.3413	16.67			Chow vs. HFD+L-NAME vehicle	****	<0,0001	***	0.0001
2188	chow	20.4509	15.08			Chow vs. HFD+L-NAME NO2-OA	ns	>0,9999	ns	0.8464
2192	chow	38.0556	18.06			HFD+L-NAME vehicle vs.HFD+L-NAME NO2-OA	****	<0,0001	**	0.0038
2193	chow	25.267	12.78
2209	chow	29.251	13.125
2189	chow	11.5936	15.42
2204	chow	24.8797	11.46
2205	chow	30.0586	14.58
2206	chow	20.0484	17.5
2207	chow	42.0375	22.64
2210	chow	21.2077	17.92
2211	chow	30.5268	22.5
2194	HFD+L-NAME vehicle	34.8363	20.21
2198	HFD+L-NAME vehicle	35.8801	23.61
2203	HFD+L-NAME vehicle	33.6817	21.25
2129	HFD+L-NAME vehicle	41.5532	25
2131	HFD+L-NAME vehicle	44.426	27.71
2133	HFD+L-NAME vehicle	54.1832	24.17
2137	HFD+L-NAME vehicle	44.9787	38.33
2141	HFD+L-NAME vehicle	50.3118	23.33
2186	HFD+L-NAME vehicle	29.4592	22.78
2190	HFD+L-NAME vehicle	30.1981	23.02
2191	HFD+L-NAME vehicle	33.5632	17.08
2215	HFD+L-NAME vehicle	36.7366	21.53
2216	HFD+L-NAME vehicle	57.9361	24.48
2219	HFD+L-NAME vehicle	41.413	24.06
2185	HFD+L-NAME NO2-OA	43.5596	26.88
2197	HFD+L-NAME NO2-OA	38.9142	16.88
2201	HFD+L-NAME NO2-OA	30.4411	19.89
2212	HFD+L-NAME NO2-OA	33.2346	21.88
2214	HFD+L-NAME NO2-OA	31.4686	11.98
2217	HFD+L-NAME NO2-OA	30.2321	17.09
2122	HFD+L-NAME NO2-OA	29.4477	7.92
2130	HFD+L-NAME NO2-OA	28.3219	25.42
2136	HFD+L-NAME NO2-OA	20.4271	13
2139	HFD+L-NAME NO2-OA	18.4439	12.92
2140	HFD+L-NAME NO2-OA	31.7974	24.38
2184	HFD+L-NAME NO2-OA	25.5667	17.29
2187	HFD+L-NAME NO2-OA	19.0439	15.69
2195	HFD+L-NAME NO2-OA	28.613	22.22
2196	HFD+L-NAME NO2-OA	20.6673	28.75
2200	HFD+L-NAME NO2-OA	29.4878	16.46
2218	HFD+L-NAME NO2-OA	25.7471	19.17
2120	HFD+L-NAME NO2-OA	29.3127	12.5

## Sheet: Fig. 1e
Laboratory ID	Treatment group	Left ventricular global longitudinal strain; GLS (%)		Treatment group	Mean	Standard deviation
354	Chow	-25.628		chow	-20.22	2.627
366	Chow	-16.58		HFD+L-NAME vehicle	-16.45	2.942
398	Chow	-22.153		HFD+L-NAME NO2-OA	-21.56	3.984
400	Chow	-19.008
410	Chow	-20.305		Ordinary one-way ANOVA Bonferroni's multiple comparisons test	Summary	Adjusted P Value
411	Chow	-19.128		Chow vs. HFD+L-NAME vehicle	ns	0.0634
412	Chow	-18.249		Chow vs. HFD+L-NAME NO2-OA	ns	>0,9999
463	Chow	-21.521		HFD+L-NAME vehicle vs.HFD+L-NAME NO2-OA	**	0.008
464	Chow	-19.364
360	HFD+L-NAME vehicle	-16.721
362	HFD+L-NAME vehicle	-16.428
406	HFD+L-NAME vehicle	-20.372
407	HFD+L-NAME vehicle	-13.673
409	HFD+L-NAME vehicle	-14.267
469	HFD+L-NAME vehicle	-14.266
470	HFD+L-NAME vehicle	-13.336
473	HFD+L-NAME vehicle	-21.528
474	HFD+L-NAME vehicle	-17.468
359	HFD+L-NAME NO2OA	-12.71
370	HFD+L-NAME NO2OA	-22.458
401	HFD+L-NAME NO2OA	-25.366
402	HFD+L-NAME NO2OA	-19.068
414	HFD+L-NAME NO2OA	-21.161
466	HFD+L-NAME NO2OA	-21.826
467	HFD+L-NAME NO2OA	-23.453
468	HFD+L-NAME NO2OA	-26.389
471	HFD+L-NAME NO2OA	-21.638

## Sheet: Fig 1f
Laboratory ID	Treatment group	Compliance index; (E/e'/EDV)		Treatment group	Mean	Standard deviation
2208	chow	0.40031		chow	0.3982	0.09093
2118	chow	0.429042		HFD+L-NAME vehicle	0.6541	0.1723
2123	chow	0.445356		HFD+L-NAME NO2-OA	0.4098	0.0998
2124	chow	0.436301
2125	chow	0.450156		Kruskal-Wallis Dunn's multiple comparison test	Summary	Adjusted P Value
2126	chow	0.45695		Chow vs. HFD+L-NAME vehicle	****	<0,0001
2134	chow	0.352333		Chow vs. HFD+L-NAME NO2-OA	ns	>0,9999
2135	chow	0.407956		HFD+L-NAME vehicle vs.HFD+L-NAME NO2-OA	***	0.0001
2188	chow	0.32677
2192	chow	0.467801
2193	chow	0.537094
2209	chow	0.395931
2189	chow	0.184754
2204	chow	0.422728
2205	chow	0.465116
2206	chow	0.225056
2207	chow	0.483212
2210	chow	0.262328
2211	chow	0.415908
2194	HFD+L-NAME vehicle	0.572156
2198	HFD+L-NAME vehicle	0.53052
2203	HFD+L-NAME vehicle	0.465428
2129	HFD+L-NAME vehicle	0.979497
2131	HFD+L-NAME vehicle	0.752396
2133	HFD+L-NAME vehicle	0.866861
2137	HFD+L-NAME vehicle	0.680166
2141	HFD+L-NAME vehicle	0.846046
2186	HFD+L-NAME vehicle	0.453979
2190	HFD+L-NAME vehicle	0.505264
2191	HFD+L-NAME vehicle	0.509428
2215	HFD+L-NAME vehicle	0.49332
2216	HFD+L-NAME vehicle	0.718097
2219	HFD+L-NAME vehicle	0.783551
2185	HFD+L-NAME NO2-OA	0.566341
2197	HFD+L-NAME NO2-OA	0.598698
2201	HFD+L-NAME NO2-OA	0.434191
2212	HFD+L-NAME NO2-OA	0.492408
2214	HFD+L-NAME NO2-OA	0.390613
2217	HFD+L-NAME NO2-OA	0.364128
2122	HFD+L-NAME NO2-OA	0.461744
2130	HFD+L-NAME NO2-OA	0.371435
2136	HFD+L-NAME NO2-OA	0.298441
2139	HFD+L-NAME NO2-OA	0.278824
2140	HFD+L-NAME NO2-OA	0.517359
2184	HFD+L-NAME NO2-OA	0.297706
2187	HFD+L-NAME NO2-OA	0.248706
2195	HFD+L-NAME NO2-OA	0.47831
2196	HFD+L-NAME NO2-OA	0.324529
2200	HFD+L-NAME NO2-OA	0.393869
2218	HFD+L-NAME NO2-OA	0.394235
2120	HFD+L-NAME NO2-OA	0.464515

## Sheet: Fig. 1g
Laboratory ID	Treatment group	Left ventricular enddiastolic pressure; LV EDP (mmHg)		Treatment group	Mean	Standard deviation
1924	chow	2.2166		chow	3.205	1.051
1925	chow	2.3223		HFD+L-NAME vehicle	4.894	1.308
1932	chow	3.8274		HFD+L-NAME NO2-OA	3.921	0.9748
2118	chow	2.8282
2123	chow	2.2259		Ordinary one-way ANOVA Bonferroni's multiple comparisons test	Summary	Adjusted P Value
2124	chow	2.8728		Chow vs. HFD+L-NAME vehicle	*	0.015
2125	chow	1.8756		Chow vs. HFD+L-NAME NO2-OA	ns	0.6584
2126	chow	5.1677		HFD+L-NAME vehicle vs.HFD+L-NAME NO2-OA	ns	0.394
2135	chow	3.756
2192	chow	3.7482
2209	chow	4.4178
2129	HFD+L-NAME vehicle	6.359
2131	HFD+L-NAME vehicle	3.7157
2133	HFD+L-NAME vehicle	3.0936
2137	HFD+L-NAME vehicle	5.4285
2141	HFD+L-NAME vehicle	5.3201
2186	HFD+L-NAME vehicle	3.973
2190	HFD+L-NAME vehicle	6.3673
2130	HFD+L-NAME NO2-OA	4.7703
2139	HFD+L-NAME NO2-OA	4.6222
2187	HFD+L-NAME NO2-OA	2.3599
2195	HFD+L-NAME NO2-OA	4.7198
2196	HFD+L-NAME NO2-OA	3.2514
2218	HFD+L-NAME NO2-OA	3.8016

## Sheet: Fig. 1h
Laboratory ID	Treatment group	Left ventricular chamber stiffness index βw		Treatment group	Mean	Standard deviation
1924	chow	0.0262836		chow	0.02968	0.01062
1925	chow	0.024992		HFD+L-NAME vehicle	0.04939	0.01304
1932	chow	0.0329323		HFD+L-NAME NO2-OA	0.02507	0.01086
2118	chow	0.0254941
2123	chow	0.0482982		Ordinary one-way ANOVA Bonferroni's multiple comparisons test	Summary	Adjusted P Value
2124	chow	0.013182		Chow vs. HFD+L-NAME vehicle	**	0.0054
2125	chow	0.0189943		Chow vs. HFD+L-NAME NO2-OA	ns	>0,9999
2126	chow	0.045594		HFD+L-NAME vehicle vs.HFD+L-NAME NO2-OA	**	0.0029
2135	chow	0.0322868
2192	chow	0.0352152
2209	chow	0.023187
2129	HFD+L-NAME vehicle	0.052395
2131	HFD+L-NAME vehicle	0.0394394
2133	HFD+L-NAME vehicle	0.0751
2137	HFD+L-NAME vehicle	0.0355776
2141	HFD+L-NAME vehicle	0.0504753
2186	HFD+L-NAME vehicle	0.0509472
2190	HFD+L-NAME vehicle	0.041807
2130	HFD+L-NAME NO2-OA	0.0231539
2139	HFD+L-NAME NO2-OA	0.0308708
2187	HFD+L-NAME NO2-OA	0.0108528
2195	HFD+L-NAME NO2-OA	0.024882
2196	HFD+L-NAME NO2-OA	0.0424692
2218	HFD+L-NAME NO2-OA	0.0181722

## Sheet: Fig. 1i
Laboratory ID	Treatment group	Work rate ((kg•m2)/s3)		Treatment group	Mean	Standard deviation
2208	chow	0.296628		chow	0.1976	0.05964
2123	chow	0.299215		HFD+L-NAME vehicle	0.1437	0.04716
2124	chow	0.236744		HFD+L-NAME NO2-OA	0.1604	0.03548
2125	chow	0.21772
2126	chow	0.139765		Ordinary one-way ANOVA Bonferroni's multiple comparisons test	Summary	Adjusted P Value
2134	chow	0.166415		Chow vs. HFD+L-NAME vehicle	**	0.0099
2135	chow	0.202836		Chow vs. HFD+L-NAME NO2-OA	ns	0.0865
2188	chow	0.0951204		HFD+L-NAME vehicle vs.HFD+L-NAME NO2-OA	ns	>0,9999
2192	chow	0.195552
2193	chow	0.214902
2209	chow	0.242381
2189	chow	0.2561
2204	chow	0.171458
2205	chow	0.171458
2206	chow	0.168096
2207	chow	0.227584
2210	chow	0.0782202
2211	chow	0.176837
2194	HFD+L-NAME vehicle	0.181098
2198	HFD+L-NAME vehicle	0.072674
2203	HFD+L-NAME vehicle	0.138487
2129	HFD+L-NAME vehicle	0.164053
2131	HFD+L-NAME vehicle	0.188342
2133	HFD+L-NAME vehicle	0.137634
2137	HFD+L-NAME vehicle	0.108709
2141	HFD+L-NAME vehicle	0.108709
2186	HFD+L-NAME vehicle	0.0619642
2190	HFD+L-NAME vehicle	0.115352
2191	HFD+L-NAME vehicle	0.155531
2215	HFD+L-NAME vehicle	0.152797
2216	HFD+L-NAME vehicle	0.223008
2219	HFD+L-NAME vehicle	0.203256
2185	HFD+L-NAME NO2-OA	0.23463
2201	HFD+L-NAME NO2-OA	0.134225
2212	HFD+L-NAME NO2-OA	0.164906
2214	HFD+L-NAME NO2-OA	0.201551
2217	HFD+L-NAME NO2-OA	0.154608
2122	HFD+L-NAME NO2-OA	0.181098
2130	HFD+L-NAME NO2-OA	0.134074
2136	HFD+L-NAME NO2-OA	0.169167
2139	HFD+L-NAME NO2-OA	0.178967
2140	HFD+L-NAME NO2-OA	0.17215
2184	HFD+L-NAME NO2-OA	0.129545
2187	HFD+L-NAME NO2-OA	0.168741
2195	HFD+L-NAME NO2-OA	0.176837
2196	HFD+L-NAME NO2-OA	0.13498
2200	HFD+L-NAME NO2-OA	0.0678928
2218	HFD+L-NAME NO2-OA	0.164906
2120	HFD+L-NAME NO2-OA	0.158088

## Sheet: Fig. 1j
Laboratory ID	Treatment group	Left atrial area (mm2)		Treatment group	Mean	Standard deviation
2208	chow	2.663		chow	2.546	1.05
2118	chow	1.402		HFD+L-NAME vehicle	4.108	0.8199
2123	chow	1.238		HFD+L-NAME NO2-OA	2.485	1.194
2124	chow	4.436
2125	chow	2.031		Ordinary one-way ANOVA Bonferroni's multiple comparisons test	Summary	Adjusted P Value
2126	chow	4.812		Chow vs. HFD+L-NAME vehicle	***	0.0003
2134	chow	1.969		Chow vs. HFD+L-NAME NO2-OA	ns	>0,9999
2135	chow	2.697		HFD+L-NAME vehicle vs.HFD+L-NAME NO2-OA	***	0.0002
2188	chow	1.344
2192	chow	3.196
2193	chow	1.73
2209	chow	2.207
2189	chow	2.62
2204	chow	2.133
2205	chow	2.217
2206	chow	4.252
2207	chow	3.409
2210	chow	1.6
2211	chow	2.424
2194	HFD+L-NAME vehicle	4.486
2198	HFD+L-NAME vehicle	5.741
2203	HFD+L-NAME vehicle	4.718
2129	HFD+L-NAME vehicle	2.981
2131	HFD+L-NAME vehicle	3.752
2133	HFD+L-NAME vehicle	3.021
2137	HFD+L-NAME vehicle	3.418
2141	HFD+L-NAME vehicle	3.084
2186	HFD+L-NAME vehicle	4.856
2190	HFD+L-NAME vehicle	3.919
2191	HFD+L-NAME vehicle	4.233
2215	HFD+L-NAME vehicle	4.04
2216	HFD+L-NAME vehicle	5.012
2219	HFD+L-NAME vehicle	4.252
2185	HFD+L-NAME NO2-OA	1.117
2197	HFD+L-NAME NO2-OA	3.538
2201	HFD+L-NAME NO2-OA	3.591
2212	HFD+L-NAME NO2-OA	1.896
2214	HFD+L-NAME NO2-OA	4.653
2217	HFD+L-NAME NO2-OA	2.642
2122	HFD+L-NAME NO2-OA	1.266
2130	HFD+L-NAME NO2-OA	0.929
2136	HFD+L-NAME NO2-OA	2.15
2139	HFD+L-NAME NO2-OA	1.476
2140	HFD+L-NAME NO2-OA	1.916
2184	HFD+L-NAME NO2-OA	3.784
2187	HFD+L-NAME NO2-OA	2.148
2195	HFD+L-NAME NO2-OA	3.195
2196	HFD+L-NAME NO2-OA	3.102
2200	HFD+L-NAME NO2-OA	1.106
2218	HFD+L-NAME NO2-OA	1.65
2120	HFD+L-NAME NO2-OA	4.562

## Sheet: Fig.1k
Laboratory ID	Treatment group	Muscularization of pulmonary arteries (µm)		Treatment group	Mean	Standard deviation
354	chow	2.03		chow	2.776	0.6342
355	chow	2.35		HFD+L-NAME vehicle	3.844	0.721
356	chow	3.46		HFD+L-NAME NO2-OA	3.318	0.688
398	chow	3.23
399	chow	3.84		Ordinary one-way ANOVA Bonferroni's multiple comparisons test	Summary	Adjusted P Value
400	chow	2.76		Chow vs. HFD+L-NAME vehicle	*	0.0111
410	chow	2.54		Chow vs. HFD+L-NAME NO2-OA	ns	0.3131
411	chow	1.99		HFD+L-NAME vehicle vs.HFD+L-NAME NO2-OA	ns	0.3756
463	chow	2.78
360	HFD+L-NAME vehicle	4.57
362	HFD+L-NAME vehicle	5.27
372	HFD+L-NAME vehicle	3.77
406	HFD+L-NAME vehicle	3.27
417	HFD+L-NAME vehicle	3.2
469	HFD+L-NAME vehicle	3.5
473	HFD+L-NAME vehicle	3.78
474	HFD+L-NAME vehicle	3.39
357	HFD+L-NAME NO2-OA	3.95
370	HFD+L-NAME NO2-OA	3.42
371	HFD+L-NAME NO2-OA	1.91
401	HFD+L-NAME NO2-OA	2.88
402	HFD+L-NAME NO2-OA	3.31
420	HFD+L-NAME NO2-OA	3.45
467	HFD+L-NAME NO2-OA	3.48
468	HFD+L-NAME NO2-OA	3.09
471	HFD+L-NAME NO2-OA	4.37

## Sheet: Fig.1l
Laboratory ID	Treatment group	Left ventricular arterial elastance; LV Ea (µL/mmHg)		Treatment group	Mean	Standard deviation
1924	chow	2.24853		chow	2.13	0.4879
1925	chow	1.40052		HFD+L-NAME vehicle	2.982	0.924
1932	chow	2.43367		HFD+L-NAME NO2-OA	2.92	0.6509
2118	chow	2.8448
2123	chow	2.296		Ordinary one-way ANOVA Bonferroni's multiple comparisons test	Summary	Adjusted P Value
2124	chow	1.6304		Chow vs. HFD+L-NAME vehicle	*	0.0496
2125	chow	2.5701		Chow vs. HFD+L-NAME NO2-OA	ns	0.0955
2126	chow	1.4619		HFD+L-NAME vehicle vs.HFD+L-NAME NO2-OA	ns	>0,9999
2135	chow	1.855
2192	chow	2.0698
2209	chow	2.6141
2129	HFD+L-NAME vehicle	4.9875
2131	HFD+L-NAME vehicle	2.785
2133	HFD+L-NAME vehicle	3.0024
2137	HFD+L-NAME vehicle	2.4877
2141	HFD+L-NAME vehicle	2.7773
2186	HFD+L-NAME vehicle	2.6789
2190	HFD+L-NAME vehicle	2.1551
2130	HFD+L-NAME NO2-OA	2.5529
2139	HFD+L-NAME NO2-OA	3.2814
2187	HFD+L-NAME NO2-OA	1.8023
2195	HFD+L-NAME NO2-OA	3.6412
2196	HFD+L-NAME NO2-OA	3.0742
2218	HFD+L-NAME NO2-OA	3.1651

[truncated: 44 more sheets: Fig. 2b, Fig. 2c, Fig. 2d, Fig. 2f, Fig. 2g, Fig. 2h, Fig. 3a, Fig. 3b, Fig. 3c, Fig. 3d, Fig. 3f, Fig. 3g, Fig. 3h, Fig. 4a, Fig. 4b, Fig. 4c, Fig. 5a, Fig. 5c, Fig. 5d, Fig. 5e …]
